# Supplementary material for: EM-transcriptomic signature predicts drug response in advanced stages of high-grade serous ovarian carcinoma based on ascites-derived primary cultures
Source: Front Pharmacol. 2024 Mar 6;15:1363142. doi: 10.3389/fphar.2024.1363142 (PMC10953505; doi:10.3389/fphar.2024.1363142)
Supplement: Supplementary file 1 [file DataSheet1.zip › Supplementary Table 2.xlsx]

## Sheet: Supplimentary Table 2
Supplementary Table 2. Differential gene expression analysis using the Deseq2 pipeline with default settings using TCGA-OV and GTEx RNA sequencing data (raw counts) that were combined with batch normalization using the R package “sva”(in the R Studio program).
	SYMBOL	ENTREZID	ENSEMBL	baseMean	log2FoldChange	lfcSE	stat	pvalue	padj
15	AASS	10157	ENSG00000008311	5293.6	-4.28209	0.114282	-37.4696	2.88433e-307	5.36535e-306
23	ABCA4	24	ENSG00000198691	911.593	3.25429	0.149284	21.7993	2.35663e-105	1.02516e-104
24	ABCA5	23461	ENSG00000154265	2374.51	-2.80025	0.0850413	-32.9281	8.69565e-238	1.0975e-236
26	ABCA8	10351	ENSG00000141338	7361.93	-6.47462	0.138048	-46.9011	0	0
27	ABCB1	5243	ENSG00000085563	435.114	-2.25273	0.107912	-20.8757	8.90668e-97	3.58002e-96
40	ABCC9	10060	ENSG00000069431	2015.75	-2.02466	0.155237	-13.0423	7.02946e-39	1.48773e-38
55	ABCG2	9429	ENSG00000118777	691.558	-2.17467	0.096203	-22.605	3.86619e-113	1.81376e-112
56	ABCG4	64137	ENSG00000172350	297.627	2.23305	0.126937	17.5918	2.84566e-69	8.60557e-69
59	ABHD11	83451	ENSG00000106077	12730.3	3.85861	0.0785034	49.1522	0	0
66	ABHD16A	7920	ENSG00000204427	1864.49	-3.85447	0.0669968	-57.5321	0	0
75	ABHD17C	58489	ENSG00000136379	3963.54	3.30657	0.0780222	42.3799	0	0
86	ABI3BP	25890	ENSG00000154175	5500.85	-2.65094	0.220774	-12.0075	3.24569e-33	6.39839e-33
93	ABO	28	ENSG00000175164	7997.09	-2.9908	0.129286	-23.1333	2.14109e-118	1.05757e-117
98	ABRACL	58527	ENSG00000146386	3910.22	3.93635	0.0926866	42.4695	0	0
99	ABRAXAS1	84142	ENSG00000163322	2145.51	-2.32491	0.0729599	-31.8655	8.02703e-223	9.08311e-222
108	ACACB	32	ENSG00000076555	4870.67	-2.25441	0.0826404	-27.2798	7.36986e-164	5.42066e-163
119	ACAP3	116983	ENSG00000131584	8279.69	-2.08981	0.0766041	-27.2806	7.20528e-164	5.30265e-163
133	ACKR2	1238	ENSG00000144648	1537.86	3.94799	0.17936	22.0115	2.23356e-107	9.90817e-107
141	ACOT4	122970	ENSG00000177465	734.765	2.90604	0.0980982	29.6238	7.3767e-193	6.70028e-192
150	ACP3	55	ENSG00000014257	2263.37	3.1953	0.1602	19.9457	1.63236e-88	6.05184e-88
160	ACSM3	6296	ENSG00000005187	13146.5	-3.97039	0.112274	-35.3633	6.26394e-274	9.97088e-273
163	ACTA2	59	ENSG00000107796	34034.8	-3.12962	0.15255	-20.5155	1.56663e-93	6.09414e-93
166	ACTG2	72	ENSG00000163017	5804.79	-2.22587	0.205675	-10.8222	2.70091e-27	4.92187e-27
190	ADA2	51816	ENSG00000093072	11721.2	2.59231	0.0958978	27.032	6.22526e-161	4.44592e-160
198	ADAM22	53616	ENSG00000008277	925.326	-2.05715	0.109413	-18.8017	7.31186e-79	2.45868e-78
202	ADAM33	80332	ENSG00000149451	7938.66	-4.15186	0.171177	-24.2548	5.88834e-130	3.23013e-129
206	ADAMTS1	9510	ENSG00000154734	64183.2	-3.83517	0.166071	-23.0936	5.36465e-118	2.64471e-117
207	ADAMTS10	81794	ENSG00000142303	2404.05	-2.62835	0.115359	-22.7841	6.59508e-115	3.14002e-114
212	ADAMTS14	140766	ENSG00000138316	1429.18	4.19691	0.152034	27.6051	9.65915e-168	7.32767e-167
217	ADAMTS4	9507	ENSG00000158859	16501.4	-5.50582	0.151284	-36.394	5.29254e-290	9.15323e-289
218	ADAMTS5	11096	ENSG00000154736	3331.46	-2.96096	0.143473	-20.6378	1.25637e-94	4.93677e-94
224	ADAMTSL4	54507	ENSG00000143382	4599.16	-3.31556	0.112279	-29.5298	1.19426e-191	1.08015e-190
237	ADCY3	109	ENSG00000138031	8801.34	-2.31842	0.0804976	-28.8011	2.07799e-182	1.75887e-181
238	ADCY4	196883	ENSG00000129467	1723.34	-2.22278	0.125589	-17.6988	4.28289e-70	1.30599e-69
241	ADCY6	112	ENSG00000174233	7777.31	-2.61241	0.0788569	-33.1285	1.15487e-240	1.47948e-239
242	ADCY7	113	ENSG00000121281	3578.63	-3.01473	0.10036	-30.0392	3.02323e-198	2.8639e-197
246	ADD2	119	ENSG00000075340	2880.49	4.21856	0.136652	30.8709	2.93367e-209	3.00361e-208
248	ADGRA2	25960	ENSG00000020181	8622.14	-2.69964	0.11407	-23.6665	7.99003e-124	4.17203e-123
251	ADGRD1	283383	ENSG00000111452	2266.45	-4.03179	0.163463	-24.6649	2.54982e-134	1.45616e-133
256	ADGRG1	9289	ENSG00000205336	34210.8	4.22319	0.0992978	42.5306	0	0
257	ADGRG2	10149	ENSG00000173698	6014.04	5.63489	0.177283	31.7847	1.05357e-221	1.18381e-220
258	ADGRG6	57211	ENSG00000112414	2055.44	2.02151	0.145462	13.8971	6.59333e-44	1.4835e-43
264	ADHFE1	137872	ENSG00000147576	2315.13	-5.33491	0.102487	-52.0543	0	0
276	ADORA1	134	ENSG00000163485	1344.18	4.41786	0.129473	34.1219	3.49826e-255	5.00791e-254
287	ADSL	158	ENSG00000239900	1863.6	-3.14516	0.0522753	-60.1653	0	0
307	AGAP4	119016	ENSG00000188234	975.184	-2.44231	0.0754755	-32.3589	1.03857e-229	1.23989e-228
308	AGAP9	642517	ENSG00000204172	1179.17	-3.0675	0.0982777	-31.2126	7.19772e-214	7.5941e-213
326	AGMAT	79814	ENSG00000116771	591.615	4.30865	0.105428	40.8683	0	0
338	AGPAT2	10555	ENSG00000169692	11006.1	2.07735	0.0876287	23.7063	3.10329e-124	1.6257e-123
344	AGRN	375790	ENSG00000188157	85342.1	4.05578	0.0846452	47.915	0	0
354	AHNAK2	113146	ENSG00000185567	10942.1	2.55095	0.138689	18.3933	1.48597e-75	4.82554e-75
358	AIF1	199	ENSG00000204472	2544.47	2.32655	0.124876	18.6308	1.80659e-77	6.00383e-77
364	AIF1L	83543	ENSG00000126878	14903.2	3.10633	0.114165	27.2091	5.07183e-163	3.68803e-162
365	AIFM1	9131	ENSG00000156709	11431.8	2.35109	0.0683853	34.38	5.01044e-259	7.30337e-258
373	AK1	203	ENSG00000106992	2636.45	-4.0018	0.0876275	-45.6683	0	0
376	AK4	205	ENSG00000162433	7222.08	2.09683	0.101104	20.7393	1.53072e-95	6.07069e-95
379	AK7	122481	ENSG00000140057	671.125	2.96882	0.127394	23.3043	4.01014e-120	2.00947e-119
385	AKAP12	9590	ENSG00000131016	22721.8	-3.08477	0.221642	-13.9178	4.93645e-44	1.11227e-43
387	AKAP3	10566	ENSG00000111254	585.264	2.29357	0.126925	18.0704	5.45471e-73	1.71437e-72
406	AKT3	10000	ENSG00000117020	6054.85	-3.17139	0.174086	-18.2174	3.756e-74	1.19754e-73
414	ALDH1A1	216	ENSG00000165092	9100.15	-3.15194	0.124477	-25.3215	1.85222e-141	1.12238e-140
420	ALDH3B1	221	ENSG00000006534	7148.44	2.65445	0.103201	25.7213	6.75953e-146	4.25103e-145
426	ALDOA	226	ENSG00000149925	24911.9	-3.41931	0.099891	-34.2304	8.52583e-257	1.23292e-255
437	ALG3	10195	ENSG00000214160	17867.5	2.78016	0.0611594	45.4577	0	0
441	ALG9	79796	ENSG00000086848	1705.4	-2.11819	0.0686289	-30.8644	3.58693e-209	3.6695e-208
447	ALKBH6	84964	ENSG00000239382	822.546	-2.94483	0.0822514	-35.8028	1.00031e-280	1.64974e-279
453	ALOX5	240	ENSG00000012779	3593.28	2.07592	0.127149	16.3267	6.37065e-60	1.72773e-59
455	ALOX5AP	241	ENSG00000132965	3670	2.08408	0.144927	14.3802	6.88878e-47	1.61087e-46
458	ALPL	249	ENSG00000162551	18077.2	4.88626	0.14965	32.6514	7.65955e-234	9.4712e-233
462	AMACR	23600	ENSG00000242110	406.237	-3.03967	0.0693058	-43.8589	0	0
469	AMIGO2	347902	ENSG00000139211	3465.6	-2.25189	0.125897	-17.8868	1.49507e-71	4.63067e-71
479	AMY2B	280	ENSG00000240038	3436.8	-3.56433	0.138219	-25.7876	1.22271e-146	7.73898e-146
492	ANG	283	ENSG00000214274	1934.5	-4.71067	0.101124	-46.5829	0	0
495	ANGPT1	284	ENSG00000154188	648.671	-2.18625	0.135649	-16.1169	1.9396e-58	5.16823e-58
499	ANGPTL6	83854	ENSG00000130812	483.665	-4.75776	0.0908675	-52.3593	0	0
501	ANK2	287	ENSG00000145362	3554.46	-2.52681	0.174022	-14.52	9.05102e-48	2.13324e-47
504	ANKDD1A	348094	ENSG00000166839	1554.35	-2.3125	0.0791789	-29.206	1.62718e-187	1.42342e-186
508	ANKHD1	54882	ENSG00000131503	5612.52	-6.53197	0.0689351	-94.7554	0	0
524	ANKRD23	200539	ENSG00000163126	873.249	-4.90472	0.0847243	-57.8904	0	0
528	ANKRD29	147463	ENSG00000154065	1052.06	-3.85838	0.118943	-32.439	7.75012e-231	9.31324e-230
529	ANKRD33B	651746	ENSG00000164236	3492.2	3.16401	0.130209	24.2994	1.99041e-130	1.0961e-129
531	ANKRD36	375248	ENSG00000135976	1693.29	-3.29497	0.0872688	-37.7566	0	0
532	ANKRD36B	57730	ENSG00000196912	1020.17	-3.32337	0.0841662	-39.4858	0	0
533	ANKRD36C	400986	ENSG00000174501	934.112	-2.00052	0.0902509	-22.1662	7.27456e-109	3.26781e-108
534	ANKRD37	353322	ENSG00000186352	1751.57	-3.48305	0.091994	-37.8618	0	0
546	ANKRD65	441869	ENSG00000235098	7789.17	2.62059	0.118328	22.1469	1.11751e-108	5.00065e-108
553	ANLN	54443	ENSG00000011426	4413.4	3.86149	0.0812291	47.5382	0	0
560	ANO9	338440	ENSG00000185101	5196.1	4.21477	0.108978	38.6754	0	0
561	ANOS1	3730	ENSG00000011201	2077.4	3.24193	0.144731	22.3998	3.95561e-111	1.81188e-110
565	ANPEP	290	ENSG00000166825	9702.85	3.80397	0.182413	20.8536	1.41337e-96	5.66323e-96
568	ANTXR2	118429	ENSG00000163297	6376.98	-3.41507	0.105218	-32.4572	4.2822e-231	5.16527e-230
571	ANXA2	302	ENSG00000182718	83501.6	2.42944	0.0777824	31.2338	3.70118e-214	3.92767e-213
573	ANXA3	306	ENSG00000138772	7523.16	4.34254	0.112132	38.7271	0	0
579	AOAH	313	ENSG00000136250	955.853	2.15603	0.13949	15.4566	6.81254e-54	1.71493e-53
580	AOC3	8639	ENSG00000131471	2949.36	-2.9617	0.159695	-18.546	8.78744e-77	2.89328e-76
582	AOX1	316	ENSG00000138356	5111.21	-4.58074	0.151621	-30.2118	1.65722e-200	1.59467e-199
586	AP1G2	8906	ENSG00000213983	9936.69	-2.83236	0.0797259	-35.5262	1.93607e-276	3.12064e-275
590	AP1S3	130340	ENSG00000152056	706.646	3.35237	0.089695	37.3752	9.8772e-306	1.82145e-304
614	APBA1	320	ENSG00000107282	1239.83	-2.04038	0.0945958	-21.5695	3.47428e-103	1.47818e-102
616	APBA2	321	ENSG00000034053	1995.12	2.17544	0.111569	19.4986	1.12751e-84	4.03294e-84
619	APBB1	322	ENSG00000166313	5465.17	-2.26429	0.0822774	-27.5202	1.0074e-166	7.58392e-166
620	APBB1IP	54518	ENSG00000077420	1641.08	2.1927	0.128842	17.0184	5.99645e-65	1.73038e-64
622	APBB3	10307	ENSG00000113108	5461.43	-2.70287	0.0719495	-37.5662	0	0
635	APLNR	187	ENSG00000134817	1140.33	2.59621	0.145801	17.8066	6.28493e-71	1.93399e-70
636	APLP1	333	ENSG00000105290	6019.47	4.36282	0.164382	26.5407	3.28412e-155	2.23922e-154
639	APOA1	335	ENSG00000118137	12949.1	3.00866	0.190735	15.774	4.69518e-56	1.21662e-55
645	APOD	347	ENSG00000189058	4941.55	-3.05157	0.136315	-22.3862	5.3632e-111	2.45399e-110
652	APOLD1	81575	ENSG00000178878	3938.08	-2.46583	0.0755273	-32.6482	8.50065e-234	1.05011e-232
671	AQP9	366	ENSG00000103569	1683.74	3.93267	0.177994	22.0943	3.58241e-108	1.59692e-107
685	ARF6	382	ENSG00000165527	21495	2.04135	0.0604828	33.7509	1.03729e-249	1.43672e-248
691	ARFGEF3	57221	ENSG00000112379	1993.33	3.3708	0.110568	30.4861	3.97741e-204	3.9368e-203
695	ARG2	384	ENSG00000081181	1612.61	-3.69192	0.112727	-32.751	2.94197e-235	3.66258e-234
698	ARHGAP10	79658	ENSG00000071205	3218.53	-3.33323	0.0836501	-39.8473	0	0
699	ARHGAP11A	9824	ENSG00000198826	2324.68	3.57667	0.0760996	46.9998	0	0
724	ARHGAP39	80728	ENSG00000147799	7512.33	2.66423	0.0758214	35.1382	1.75777e-270	2.76363e-269
730	ARHGAP6	395	ENSG00000047648	2007.66	-3.80166	0.120729	-31.4891	1.22637e-217	1.33917e-216
740	ARHGEF16	27237	ENSG00000130762	2243.82	2.27708	0.0950299	23.9617	6.98055e-127	3.74265e-126
745	ARHGEF25	115557	ENSG00000240771	4207.09	-4.50284	0.0992575	-45.3653	0	0
746	ARHGEF26	26084	ENSG00000114790	1182.23	-2.09405	0.10092	-20.7495	1.23873e-95	4.91576e-95
748	ARHGEF28	64283	ENSG00000214944	4951.67	-2.07545	0.0851623	-24.3705	3.51758e-131	1.94462e-130
756	ARHGEF6	9459	ENSG00000129675	2413.76	-2.11191	0.090106	-23.438	1.75028e-121	8.87131e-121
771	ARL10	285598	ENSG00000175414	2425.47	-2.03068	0.08945	-22.7019	4.29094e-114	2.0279e-113
776	ARL17A	51326	ENSG00000185829	784.101	-3.5341	0.0911901	-38.7553	0	0
780	ARL17B	100506084	ENSG00000228696	579.758	-2.00518	0.142871	-14.0349	9.53488e-45	2.16668e-44
785	ARL2BP	23568	ENSG00000102931	1646.89	-5.05945	0.0680416	-74.3582	0	0
788	ARL4C	10123	ENSG00000188042	22939.6	4.84396	0.112124	43.2018	0	0
808	ARMCX1	51309	ENSG00000126947	3148.96	-2.07793	0.0797731	-26.048	1.41887e-149	9.19896e-149
811	ARMCX4	100131755	ENSG00000196440	3924.01	-3.84354	0.0764829	-50.2536	0	0
821	ARPC1B	10095	ENSG00000130429	1443.05	-3.78415	0.0791417	-47.8148	0	0
825	ARPC5	10092	ENSG00000162704	32314.6	2.02636	0.0585698	34.5975	2.75967e-262	4.09249e-261
852	ASB16	92591	ENSG00000161664	316.185	-3.03119	0.0815832	-37.1546	3.68894e-302	6.71566e-301
863	ASF1B	55723	ENSG00000105011	7268.95	5.92782	0.0944451	62.7647	0	0
867	ASH2L	9070	ENSG00000129691	13211.9	-2.42261	0.0679969	-35.6282	5.1198e-278	8.30459e-277
869	ASIC3	9311	ENSG00000213199	715.109	-2.08688	0.128605	-16.227	3.25067e-59	8.7271e-59
871	ASNS	440	ENSG00000070669	1186.28	-5.16688	0.0869962	-59.392	0	0
874	ASPHD1	253982	ENSG00000174939	1693.53	2.72586	0.136208	20.0126	4.28023e-89	1.59797e-88
876	ASPM	259266	ENSG00000066279	3009.12	4.81383	0.0924408	52.0748	0	0
879	ASRGL1	80150	ENSG00000162174	6545.75	4.15037	0.134686	30.8152	1.64149e-208	1.66596e-207
880	ASS1	445	ENSG00000130707	88046.7	3.49659	0.0908451	38.4896	0	0
914	ATG10	83734	ENSG00000152348	10401.9	-5.56753	0.0599699	-92.8387	0	0
921	ATG16L2	89849	ENSG00000168010	5456.53	-2.8914	0.0821142	-35.2119	1.31342e-271	2.07264e-270
930	ATG7	10533	ENSG00000197548	6395.93	-2.31374	0.049401	-46.8359	0	0
940	ATOH8	84913	ENSG00000168874	2140.43	-2.61172	0.13791	-18.9379	5.56209e-80	1.89419e-79
943	ATP10D	57205	ENSG00000145246	2277.17	-2.03464	0.0810484	-25.104	4.49798e-139	2.67496e-138
965	ATP5F1C	509	ENSG00000165629	38687.8	2.10511	0.062314	33.7824	3.57879e-250	4.973e-249
970	ATP5MC1	516	ENSG00000159199	15850.2	2.01539	0.0947856	21.2626	2.52209e-100	1.04256e-99
974	ATP5MF	9551	ENSG00000241468	21037.4	2.35232	0.0902212	26.0728	7.42577e-150	4.82901e-149
985	ATP6V0B	533	ENSG00000117410	24267.7	2.1072	0.0749504	28.1147	6.48518e-174	5.16474e-173
988	ATP6V0E2	155066	ENSG00000171130	6950.9	2.16594	0.0784819	27.5979	1.17945e-167	8.93173e-167
992	ATP6V1C2	245973	ENSG00000143882	2987.77	-3.45403	0.133906	-25.7944	1.02573e-146	6.50186e-146
998	ATP6V1G2	534	ENSG00000213760	394.966	-2.34441	0.119543	-19.6114	1.23478e-85	4.46151e-85
1008	ATP8A1	10396	ENSG00000124406	3692.5	-3.2898	0.0978203	-33.6311	5.89776e-248	8.09866e-247
1010	ATP8B2	57198	ENSG00000143515	7987.42	-2.22618	0.0838397	-26.5528	2.38094e-155	1.62513e-154
1045	AVPI1	60370	ENSG00000119986	4360.54	-2.55575	0.0962429	-26.5553	2.23269e-155	1.52557e-154
1066	B3GNT2	10678	ENSG00000170340	6347.74	2.57779	0.0672375	38.3386	0	0
1073	B4GALNT1	2583	ENSG00000135454	888.951	-2.33679	0.138487	-16.8737	7.02473e-64	2.00317e-63
1074	B4GALNT3	283358	ENSG00000139044	3049.19	2.87705	0.121887	23.6043	3.48191e-123	1.80046e-122
1090	BACE2	25825	ENSG00000182240	20106.5	2.88069	0.0955069	30.1621	7.45068e-200	7.14261e-199
1106	BAHCC1	57597	ENSG00000266074	3067.37	-3.02667	0.137113	-22.0743	5.57649e-108	2.4815e-107
1109	BAIAP2L1	55971	ENSG00000006453	7109.01	3.42499	0.0610694	56.0836	0	0
1112	BAK1	578	ENSG00000030110	5867.12	2.34774	0.0691622	33.9454	1.42671e-252	2.02204e-251
1113	BAMBI	25805	ENSG00000095739	3389.13	-3.7146	0.156165	-23.7864	4.61694e-125	2.4356e-124
1119	BATF2	116071	ENSG00000168062	1282.48	2.04074	0.121411	16.8085	2.11529e-63	5.9959e-63
1128	BBIP1	92482	ENSG00000214413	2869.12	-2.67976	0.053537	-50.0545	0	0
1130	BBS1	582	ENSG00000174483	2631.45	-6.00579	0.0756882	-79.3491	0	0
1139	BCAM	4059	ENSG00000187244	310529	4.58131	0.107356	42.6739	0	0
1147	BCAT1	586	ENSG00000060982	38115.6	2.80485	0.195306	14.3613	9.05404e-47	2.11371e-46
1154	BCL11A	53335	ENSG00000119866	5303.47	5.67679	0.131009	43.3313	0	0
1155	BCL2	596	ENSG00000171791	3336.25	-2.14148	0.111803	-19.1541	8.94732e-82	3.10993e-81
1180	BDH2	56898	ENSG00000164039	4059.81	-2.30307	0.0667405	-34.5078	6.12902e-261	9.00565e-260
1186	BEGAIN	57596	ENSG00000183092	749.664	-2.87684	0.130391	-22.0632	7.13129e-108	3.17117e-107
1187	BEND3	57673	ENSG00000178409	2544.37	2.9411	0.069719	42.1852	0	0
1190	BEST1	7439	ENSG00000167995	21034.6	-7.96079	0.0771536	-103.181	0	0
1202	BHLHE41	79365	ENSG00000123095	34014.3	3.95693	0.119828	33.0217	3.9606e-239	5.01363e-238
1203	BICC1	80114	ENSG00000122870	2718.1	-2.02674	0.129659	-15.6313	4.45798e-55	1.13947e-54
1206	BICDL1	92558	ENSG00000135127	2343.46	3.26081	0.121637	26.8077	2.62562e-158	1.82723e-157
1207	BICDL2	146439	ENSG00000162069	2104.72	4.73371	0.0799033	59.2429	0	0
1210	BID	637	ENSG00000015475	5259	2.289	0.0748057	30.5992	1.25346e-205	1.25033e-204
1211	BIK	638	ENSG00000100290	1884.87	6.31489	0.125347	50.3792	0	0
1217	BIRC5	332	ENSG00000089685	7425.1	6.55254	0.107689	60.8466	0	0
1221	BLM	641	ENSG00000197299	939.217	3.9024	0.0791818	49.284	0	0
1223	BLNK	29760	ENSG00000095585	762.639	2.58732	0.111189	23.2695	9.02412e-120	4.50432e-119
1233	BMERB1	89927	ENSG00000166780	2946.87	-2.20574	0.122089	-18.0666	5.8363e-73	1.83296e-72
1242	BMP7	655	ENSG00000101144	13278.5	7.69662	0.186354	41.301	0	0
1250	BNC2	54796	ENSG00000173068	7665.94	-2.83165	0.110818	-25.5522	5.18819e-144	3.21076e-143
1255	BNIPL	149428	ENSG00000163141	2149.47	3.95878	0.179272	22.0826	4.64829e-108	2.06989e-107
1262	BOP1	23246	ENSG00000261236	13918.4	2.07883	0.07477	27.803	3.98599e-170	3.06936e-169
1279	BRCA2	675	ENSG00000139618	1056.92	2.4208	0.0772804	31.3249	2.13573e-215	2.29304e-214
1296	BRF2	55290	ENSG00000104221	2344.05	-3.07087	0.0762158	-40.2918	0	0
1298	BRI3BP	140707	ENSG00000184992	4537.85	3.08528	0.0700151	44.0659	0	0
1299	BRICD5	283870	ENSG00000182685	567.645	-2.11624	0.0950632	-22.2614	8.74394e-110	3.95564e-109
1311	BSCL2	26580	ENSG00000168000	2353.83	-3.54089	0.0756982	-46.7764	0	0
1317	BTAF1	9044	ENSG00000095564	7574.46	-2.4466	0.0621079	-39.3928	0	0
1328	BTC	685	ENSG00000174808	1717.52	2.96982	0.136392	21.7742	4.07603e-105	1.7689e-104
1333	BTG2	7832	ENSG00000159388	33098.4	-2.07481	0.107612	-19.2804	7.83945e-83	2.7563e-82
1344	BUB1	699	ENSG00000169679	5036.79	5.32609	0.0869034	61.2875	0	0
1345	BUB1B	701	ENSG00000156970	2424.36	4.87229	0.0846446	57.5618	0	0
1363	C11orf96	387763	ENSG00000187479	21532.2	-5.31487	0.139645	-38.0598	0	0
1368	C12orf60	144608	ENSG00000182993	2359.67	-5.02135	0.105699	-47.5064	0	0
1369	C12orf75	387882	ENSG00000235162	4529.01	2.12436	0.122392	17.357	1.74753e-67	5.17466e-67
1377	C15orf48	84419	ENSG00000166920	721.341	4.13773	0.163505	25.3064	2.71471e-141	1.64191e-140
1380	C16orf86	388284	ENSG00000159761	297.786	-2.05197	0.0780897	-26.2771	3.50716e-152	2.33288e-151
1384	C17orf107	100130311	ENSG00000205710	362.023	-3.37609	0.102851	-32.825	2.58649e-236	3.24211e-235
1391	C18orf32	497661	ENSG00000177576	1606.29	-3.35931	0.0700906	-47.9281	0	0
1396	C19orf44	84167	ENSG00000105072	2597.23	-2.14567	0.0765164	-28.0419	5.01246e-173	3.95009e-172
1399	C19orf73	55150	ENSG00000221916	153.466	2.61021	0.100295	26.0252	2.56591e-149	1.65851e-148
1406	C1orf116	79098	ENSG00000182795	3599.6	6.45774	0.142047	45.4621	0	0
1415	C1orf226	400793	ENSG00000239887	2321.09	2.32517	0.0881014	26.3919	1.69607e-153	1.14004e-152
1420	C1orf53	388722	ENSG00000203724	617.842	2.49069	0.0990952	25.1343	2.09846e-139	1.25086e-138
1424	C1QA	712	ENSG00000173372	16728.5	2.27877	0.139234	16.3666	3.31396e-60	9.01425e-60
1425	C1QB	713	ENSG00000173369	28264.1	2.55541	0.143621	17.7927	8.0577e-71	2.47474e-70
1427	C1QC	714	ENSG00000159189	27049.7	2.88443	0.139798	20.6329	1.39158e-94	5.4647e-94
1428	C1QTNF1	114897	ENSG00000173918	7500.32	-2.04214	0.119325	-17.1141	1.16477e-65	3.38404e-65
1435	C1QTNF7	114905	ENSG00000163145	910.586	-2.46748	0.13521	-18.2492	2.099e-74	6.72079e-74
1436	C1R	715	ENSG00000159403	64887.9	-2.87287	0.0986446	-29.1235	1.8111e-186	1.57249e-185
1438	C1RL	51279	ENSG00000139178	18570.9	-2.63908	0.0784821	-33.6265	6.87008e-248	9.42371e-247
1440	C1S	716	ENSG00000182326	73282.3	-2.67183	0.11512	-23.2092	3.6761e-119	1.82919e-118
1449	C20orf204	284739	ENSG00000196421	5222.6	2.78449	0.155254	17.9351	6.27343e-72	1.95109e-71
1453	C22orf23	84645	ENSG00000128346	266.135	-2.25424	0.0913836	-24.6679	2.36548e-134	1.3521e-133
1458	C2CD4B	388125	ENSG00000205502	964.903	2.81776	0.194981	14.4514	2.45515e-47	5.76638e-47
1460	C2orf15	150590	ENSG00000273045	954.812	2.85544	0.072718	39.2672	0	0
1464	C2orf50	130813	ENSG00000150873	781.344	4.17146	0.136412	30.58	2.26118e-205	2.25203e-204
1468	C2orf88	84281	ENSG00000187699	11093.5	4.34807	0.164965	26.3575	4.21268e-153	2.81977e-152
1474	C3orf33	285315	ENSG00000174928	390.138	-2.19309	0.0805866	-27.214	4.43143e-163	3.22419e-162
1476	C3orf52	79669	ENSG00000114529	250.487	2.01884	0.105936	19.0572	5.72313e-81	1.97159e-80
1478	C3orf62	375341	ENSG00000188315	1419.11	-2.07592	0.061955	-33.5069	3.82403e-246	5.157e-245
1479	C3orf70	285382	ENSG00000187068	578.011	-2.24954	0.115046	-19.5533	3.86688e-85	1.38934e-84
1480	C4B	721	ENSG00000224389	17646	-3.29036	0.162809	-20.2099	8.00537e-91	3.03204e-90
1485	C4orf19	55286	ENSG00000154274	966.285	4.32328	0.129548	33.372	3.49817e-244	4.64415e-243
1490	C4orf48	401115	ENSG00000243449	3141.8	4.13177	0.132051	31.2892	6.54841e-215	6.98388e-214
1491	C5	727	ENSG00000106804	810.102	-2.04573	0.109128	-18.7462	2.07835e-78	6.97033e-78
1500	C6orf132	647024	ENSG00000188112	11773.6	6.67539	0.0959645	69.5611	0	0
1516	C6orf52	347744	ENSG00000137434	440.276	2.80763	0.118858	23.6216	2.31187e-123	1.20078e-122
1520	C7	730	ENSG00000112936	83679.1	-5.7209	0.350127	-16.3395	5.16653e-60	1.40266e-59
1521	C7orf25	79020	ENSG00000136197	360.067	-3.72708	0.0652668	-57.1053	0	0
1528	C9orf24	84688	ENSG00000164972	1146.07	4.31238	0.217335	19.8421	1.29027e-87	4.73826e-87
1531	C9orf72	203228	ENSG00000147894	4272.68	-2.38203	0.0802078	-29.6982	8.10056e-194	7.43694e-193
1534	CA11	770	ENSG00000063180	3809.16	-2.11609	0.106623	-19.8465	1.18137e-87	4.34083e-87
1535	CA12	771	ENSG00000074410	4611.84	4.13222	0.167698	24.6408	4.61449e-134	2.62706e-133
1538	CA2	760	ENSG00000104267	1309.77	3.89851	0.128375	30.3681	1.44905e-202	1.41998e-201
1540	CA9	768	ENSG00000107159	2161.32	3.74437	0.190611	19.644	6.50719e-86	2.35718e-85
1543	CAB39L	81617	ENSG00000102547	2935.93	-2.09777	0.0848484	-24.7237	5.94366e-135	3.41567e-134
1546	CABLES1	91768	ENSG00000134508	5272.68	2.37871	0.0927529	25.6457	4.72615e-145	2.9505e-144
1548	CABP4	57010	ENSG00000175544	371.482	2.3701	0.130709	18.1326	1.76202e-73	5.57624e-73
1553	CACNA1A	773	ENSG00000141837	2803.58	2.32598	0.131498	17.6884	5.15139e-70	1.56784e-69
1554	CACNA1B	774	ENSG00000148408	1411.54	5.12032	0.156893	32.6358	1.27528e-233	1.56933e-232
1555	CACNA1C	775	ENSG00000151067	1268.45	-2.00312	0.135697	-14.7617	2.58701e-49	6.19545e-49
1558	CACNA1F	778	ENSG00000102001	434.503	3.76889	0.136098	27.6925	8.60324e-169	6.54993e-168
1559	CACNA1G	8913	ENSG00000006283	1344.71	-3.0304	0.167594	-18.0818	4.43369e-73	1.39485e-72
1560	CACNA1H	8912	ENSG00000196557	15964.4	-5.3621	0.2893	-18.5347	1.08354e-76	3.5648e-76
1567	CACNB2	783	ENSG00000165995	1318.9	-4.2787	0.0893892	-47.866	0	0
1573	CADM1	23705	ENSG00000182985	10031.6	2.22501	0.0939658	23.679	5.94034e-124	3.10684e-123
1587	CAMK1	8536	ENSG00000134072	1862.96	-4.49764	0.0687501	-65.4201	0	0
1599	CAMSAP3	57662	ENSG00000076826	8430.16	5.11542	0.0947621	53.9817	0	0
1609	CAPG	822	ENSG00000042493	17661.7	3.44504	0.094118	36.6034	2.52819e-293	4.4323e-292
1612	CAPN12	147968	ENSG00000182472	1576.75	-2.39683	0.115373	-20.7746	7.34969e-96	2.92661e-95
1620	CAPRIN2	65981	ENSG00000110888	5075.14	-2.14355	0.0706364	-30.3462	2.81932e-202	2.75433e-201
1622	CAPS2	84698	ENSG00000180881	510.063	-2.24077	0.0932312	-24.0346	1.2098e-127	6.51919e-127
1627	CARD11	84433	ENSG00000198286	2010.33	2.62886	0.141029	18.6405	1.50726e-77	5.01427e-77
1656	CASP8	841	ENSG00000064012	6675.78	2.33086	0.0550746	42.322	0	0
1659	CASP9	842	ENSG00000132906	5226.57	-2.46634	0.0744768	-33.1156	1.77186e-240	2.26537e-239
1662	CASTOR2	729438	ENSG00000274070	4128.22	3.35386	0.0905746	37.0287	3.95678e-300	7.1222e-299
1665	CATSPER2	117155	ENSG00000166762	974.488	-2.25961	0.109274	-20.6784	5.42291e-95	2.13941e-94
1674	CAVIN2	8436	ENSG00000168497	2452.24	-3.49834	0.134326	-26.0436	1.58958e-149	1.02953e-148
1676	CBARP	255057	ENSG00000099625	916.117	-2.62922	0.155533	-16.9046	4.16114e-64	1.18871e-63
1687	CBX2	84733	ENSG00000173894	3745.97	2.01668	0.125496	16.0698	4.15758e-58	1.10277e-57
1692	CBX7	23492	ENSG00000100307	7074.11	-3.65285	0.0826909	-44.1747	0	0
1693	CBX8	57332	ENSG00000141570	1475.78	2.00535	0.0668113	30.0151	6.22595e-198	5.87608e-197
1704	CCDC107	203260	ENSG00000159884	1348.36	-2.16025	0.0855893	-25.2398	1.46703e-140	8.81043e-140
1719	CCDC134	79879	ENSG00000100147	1439	3.04184	0.0621991	48.9049	0	0
1729	CCDC153	283152	ENSG00000248712	552.018	2.50195	0.112341	22.2711	7.04298e-110	3.19066e-109
1733	CCDC167	154467	ENSG00000198937	4262.89	3.58777	0.0942554	38.0644	0	0
1739	CCDC183	84960	ENSG00000213213	800.445	-4.00125	0.0906542	-44.1375	0	0
1742	CCDC200	100874261	ENSG00000236383	223.718	-2.19158	0.0897464	-24.4198	1.05516e-131	5.87635e-131
1751	CCDC33	80125	ENSG00000140481	774.848	4.33569	0.165675	26.1699	5.84961e-151	3.84902e-150
1761	CCDC6	8030	ENSG00000108091	29439.9	2.23406	0.0710181	31.4575	3.3102e-217	3.59626e-216
1765	CCDC68	80323	ENSG00000166510	1345.92	-4.16797	0.115281	-36.1548	3.12574e-286	5.29845e-285
1766	CCDC69	26112	ENSG00000198624	3451.56	-2.51544	0.0991968	-25.3581	7.3196e-142	4.45653e-141
1782	CCDC88C	440193	ENSG00000015133	5733.86	2.87045	0.0902345	31.8111	4.55306e-222	5.1294e-221
1799	CCL2	6347	ENSG00000108691	5846.63	2.85941	0.137506	20.7947	4.8312e-96	1.92856e-95
1800	CCL28	56477	ENSG00000151882	5311.21	4.05564	0.136661	29.6766	1.54125e-193	1.40993e-192
1801	CCL4	6351	ENSG00000275302	1301.98	2.83672	0.135694	20.9053	4.78986e-97	1.93073e-96
1804	CCL5	6352	ENSG00000271503	3689.82	3.43219	0.159868	21.4689	3.03934e-102	1.28374e-101
1812	CCNA1	8900	ENSG00000133101	5539.81	6.28894	0.160936	39.0774	0	0
1814	CCNB1	891	ENSG00000134057	8700.74	3.97604	0.0791493	50.2346	0	0
1816	CCNB2	9133	ENSG00000157456	5706.92	5.20277	0.085807	60.6335	0	0
1818	CCND1	595	ENSG00000110092	19530.6	3.15522	0.1338	23.5816	5.94924e-123	3.06022e-122
1822	CCNE1	898	ENSG00000105173	6077.14	5.52362	0.119574	46.1941	0	0
1824	CCNF	899	ENSG00000162063	2658.65	2.43362	0.072858	33.4022	1.27164e-244	1.69526e-243
1831	CCNK	8812	ENSG00000090061	3395.25	-2.44626	0.0600874	-40.7118	0	0
1833	CCNL2	81669	ENSG00000221978	27873.8	-2.37131	0.0782019	-30.3229	5.71869e-202	5.57409e-201
1834	CCNO	10309	ENSG00000152669	1915.03	2.86067	0.165355	17.3002	4.68905e-67	1.38305e-66
1841	CCPG1	9236	ENSG00000260916	2889.51	-2.28631	0.0661008	-34.5882	3.79578e-262	5.62249e-261
1842	CCR1	1230	ENSG00000163823	1536.23	2.59421	0.127331	20.3738	2.85801e-92	1.09972e-91
1855	CCZ1	51622	ENSG00000122674	1887.13	-2.00682	0.0625702	-32.073	1.04798e-225	1.22372e-224
1858	CD109	135228	ENSG00000156535	5485.08	2.98687	0.131724	22.6753	7.86253e-114	3.70488e-113
1866	CD22	933	ENSG00000012124	12006.1	-3.70498	0.257713	-14.3764	7.28087e-47	1.70162e-46
1868	CD24	100133941	ENSG00000272398	154662	8.79601	0.138623	63.4529	0	0
1875	CD300A	11314	ENSG00000167851	982.301	2.06111	0.11579	17.8005	7.00737e-71	2.15319e-70
1876	CD302	9936	ENSG00000241399	3135.76	-5.12908	0.0906457	-56.5838	0	0
1882	CD38	952	ENSG00000004468	898.663	2.58451	0.156254	16.5405	1.87477e-61	5.18103e-61
1883	CD3E	916	ENSG00000198851	1161.69	2.69084	0.163432	16.4646	6.59204e-61	1.80963e-60
1884	CD4	920	ENSG00000010610	8173.68	2.38479	0.103069	23.1379	1.92616e-118	9.51776e-118
1890	CD52	1043	ENSG00000169442	631.388	2.51485	0.137372	18.3069	7.28783e-75	2.34759e-74
1895	CD6	923	ENSG00000013725	765.403	2.04695	0.126413	16.1925	5.69573e-59	1.5253e-58
1898	CD7	924	ENSG00000173762	924.508	2.7419	0.150364	18.2352	2.71483e-74	8.67742e-74
1900	CD74	972	ENSG00000019582	447592	3.94164	0.176342	22.3523	1.14667e-110	5.22619e-110
1905	CD84	8832	ENSG00000066294	1664.89	2.55517	0.130356	19.6015	1.5013e-85	5.41231e-85
1906	CD8A	925	ENSG00000153563	970.524	2.09307	0.156559	13.3692	9.15172e-41	1.98145e-40
1907	CD9	928	ENSG00000010278	86344.3	3.74572	0.0962532	38.9152	0	0
1909	CD96	10225	ENSG00000153283	542.103	2.06279	0.134172	15.3742	2.43745e-53	6.10939e-53
1913	CDAN1	146059	ENSG00000140326	3932.43	-2.00419	0.0704693	-28.4407	6.35926e-178	5.21704e-177
1918	CDC20	991	ENSG00000117399	11780.4	7.20899	0.0992027	72.6693	0	0
1920	CDC25A	993	ENSG00000164045	1481.61	2.01306	0.0864846	23.2765	7.66861e-120	3.83071e-119
1922	CDC25C	995	ENSG00000158402	1212.41	5.61807	0.0886984	63.339	0	0
1942	CDC45	8318	ENSG00000093009	1513.9	5.18222	0.0967543	53.5606	0	0
1944	CDC6	990	ENSG00000094804	1925.13	3.41878	0.0786143	43.4881	0	0
1948	CDCA4	55038	ENSG00000170779	4907.13	2.52752	0.0757939	33.3473	7.978e-244	1.05369e-242
1949	CDCA5	113130	ENSG00000146670	4697.45	5.00967	0.0752771	66.5497	0	0
1950	CDCA7	83879	ENSG00000144354	2846.28	3.94293	0.119126	33.0989	3.08387e-240	3.93493e-239
1952	CDCA8	55143	ENSG00000134690	4587.24	5.27832	0.0866035	60.9481	0	0
1953	CDCP1	64866	ENSG00000163814	7830.35	5.61211	0.102821	54.5815	0	0
1954	CDH1	999	ENSG00000039068	26405.2	5.02555	0.0909155	55.2772	0	0
1955	CDH11	1009	ENSG00000140937	17301.4	-2.34387	0.134445	-17.4337	4.57927e-68	1.36673e-67
1956	CDH2	1000	ENSG00000170558	9313.58	2.63767	0.161578	16.3244	6.61547e-60	1.79374e-59
1957	CDH23	64072	ENSG00000107736	8438.44	-3.48203	0.13896	-25.0578	1.43472e-138	8.48895e-138
1961	CDH6	1004	ENSG00000113361	22178.2	5.72055	0.159419	35.8837	5.49461e-282	9.13246e-281
1968	CDK1	983	ENSG00000170312	7107.37	4.52758	0.0806792	56.1183	0	0
1980	CDK2AP1	8099	ENSG00000111328	30291.8	2.53986	0.0615274	41.2801	0	0
1981	CDK2AP2	10263	ENSG00000167797	19100.2	2.25612	0.0784075	28.7743	4.50252e-182	3.7985e-181
1983	CDK5	1020	ENSG00000164885	3268.32	2.91216	0.0729091	39.9424	0	0
1987	CDK5RAP3	80279	ENSG00000108465	10378.8	-5.26488	0.103968	-50.6395	0	0
1998	CDKN1A	1026	ENSG00000124762	15052.8	-2.50275	0.10145	-24.6697	2.26228e-134	1.29369e-133
2000	CDKN1C	1028	ENSG00000129757	12481.3	-2.12031	0.116001	-18.2784	1.23068e-74	3.95435e-74
2002	CDKN2A	1029	ENSG00000147889	27598	8.48438	0.158666	53.4732	0	0
2005	CDKN2B	1030	ENSG00000147883	2489.97	2.50619	0.119732	20.9316	2.76224e-97	1.11659e-96
2008	CDKN3	1033	ENSG00000100526	2268.55	4.68112	0.0966263	48.4456	0	0
2010	CDON	50937	ENSG00000064309	5375.37	-2.66197	0.108892	-24.446	5.55368e-132	3.10647e-131
2013	CDR2L	30850	ENSG00000109089	15164.1	3.92586	0.112879	34.7793	5.00821e-265	7.60321e-264
2016	CDT1	81620	ENSG00000167513	4429.78	5.02516	0.0882353	56.9518	0	0
2030	CELF2	10659	ENSG00000048740	6669.85	-2.55969	0.106666	-23.9973	2.97041e-127	1.59661e-126
2032	CELSR1	9620	ENSG00000075275	18433.5	5.25833	0.0923287	56.9522	0	0
2033	CELSR2	1952	ENSG00000143126	30524.3	4.7521	0.0823933	57.6758	0	0
2039	CENPA	1058	ENSG00000115163	1996.67	4.82861	0.0925297	52.1845	0	0
2042	CENPE	1062	ENSG00000138778	1159.47	3.1836	0.0829735	38.3689	0	0
2043	CENPF	1063	ENSG00000117724	8877.67	4.56708	0.0847039	53.9182	0	0
2044	CENPH	64946	ENSG00000153044	1653.46	2.0751	0.0728785	28.4734	2.50176e-178	2.06432e-177
2047	CENPK	64105	ENSG00000123219	1195.97	3.44742	0.0833065	41.3824	0	0
2048	CENPL	91687	ENSG00000120334	1705.06	2.47211	0.0614647	40.22	0	0
2050	CENPO	79172	ENSG00000138092	3736.56	-2.64591	0.0667921	-39.6141	0	0
2051	CENPP	401541	ENSG00000188312	1087.4	-2.48454	0.0586134	-42.3887	0	0
2054	CENPT	80152	ENSG00000102901	6621.76	-2.35414	0.0588953	-39.9715	0	0
2057	CENPW	387103	ENSG00000203760	3317.73	3.97305	0.13948	28.4848	1.80807e-178	1.49481e-177
2062	CEP126	57562	ENSG00000110318	1513.7	-2.89398	0.116909	-24.7542	2.79103e-135	1.60755e-134
2077	CEP290	80184	ENSG00000198707	3079.14	-2.4418	0.0778157	-31.3793	3.88249e-216	4.19663e-215
2095	CEP85L	387119	ENSG00000111860	1609.4	-2.20083	0.0825051	-26.6751	9.16573e-157	6.33044e-156
2108	CES3	23491	ENSG00000172828	1227.36	2.23549	0.146005	15.311	6.45154e-53	1.60824e-52
2111	CFAP126	257177	ENSG00000188931	2265.7	2.72334	0.139494	19.5229	7.00976e-85	2.51291e-84
2114	CFAP20DC	200844	ENSG00000163689	602.349	2.64745	0.101318	26.1301	1.65714e-150	1.08592e-149
2117	CFAP298-TCP10L	110091775	ENSG00000265590	961.868	-2.89854	0.0837764	-34.5986	2.65341e-262	3.93948e-261
2120	CFAP410	755	ENSG00000160226	2861.41	-3.42208	0.0786468	-43.512	0	0
2122	CFAP44	55779	ENSG00000206530	2196.95	-2.99782	0.10654	-28.138	3.35954e-174	2.68386e-173
2123	CFAP45	25790	ENSG00000213085	714.186	2.32118	0.16783	13.8306	1.66711e-43	3.73655e-43
2127	CFAP70	118491	ENSG00000156042	970.835	-2.17119	0.121661	-17.8462	3.09192e-71	9.55114e-71
2137	CFD	1675	ENSG00000197766	3067.24	-2.25199	0.146202	-15.4033	1.55574e-53	3.90553e-53
2140	CFH	3075	ENSG00000000971	19138.5	-3.28544	0.126561	-25.9593	1.42631e-148	9.15899e-148
2147	CGN	57530	ENSG00000143375	10945.6	2.92891	0.0850439	34.44	6.35933e-260	9.32265e-259
2151	CHAC1	79094	ENSG00000128965	1510.97	3.37882	0.133404	25.3278	1.5778e-141	9.57904e-141
2152	CHAC2	494143	ENSG00000143942	534.273	2.71414	0.0901669	30.1013	4.66264e-199	4.44654e-198
2158	CHCHD10	400916	ENSG00000250479	17353.4	4.35783	0.114721	37.9863	0	0
2160	CHCHD2	51142	ENSG00000106153	54713.3	2.081	0.0674776	30.8399	7.65663e-209	7.80794e-208
2163	CHCHD5	84269	ENSG00000125611	4311.78	2.17107	0.0722595	30.0455	2.50244e-198	2.37583e-197
2166	CHD1	1105	ENSG00000153922	5976.41	-2.02427	0.0703139	-28.7891	2.93963e-182	2.4849e-181
2169	CHD4	1108	ENSG00000111642	11223.8	-2.45408	0.0683963	-35.8803	6.20842e-282	1.03055e-280
2171	CHD7	55636	ENSG00000171316	8644.89	2.97419	0.085646	34.7265	3.13453e-264	4.74181e-263
2175	CHEK1	1111	ENSG00000149554	2896.44	2.02208	0.0758538	26.6576	1.45941e-156	1.00633e-155
2179	CHI3L1	1116	ENSG00000133048	47291.2	4.28775	0.185831	23.0734	8.55774e-118	4.21238e-117
2192	CHMP4A	29082	ENSG00000254505	1110.61	-5.07271	0.0804061	-63.0886	0	0
2195	CHMP4C	92421	ENSG00000164695	2311.67	4.50346	0.108168	41.6338	0	0
2200	CHODL	140578	ENSG00000154645	2595.81	4.27146	0.138054	30.9405	3.41251e-210	3.51637e-209
2207	CHRAC1	54108	ENSG00000104472	12382.9	2.27328	0.0669345	33.9628	7.8964e-253	1.12038e-251
2208	CHRD	8646	ENSG00000090539	2655.51	-4.30446	0.124678	-34.5248	3.40984e-261	5.01598e-260
2211	CHRNE	1145	ENSG00000108556	836.555	-3.25215	0.108462	-29.9844	1.56883e-197	1.47631e-196
2219	CHST3	9469	ENSG00000122863	6043.88	-2.14681	0.107913	-19.8939	4.59522e-88	1.6948e-87
2220	CHST7	56548	ENSG00000147119	2110.61	-4.22488	0.0962373	-43.9007	0	0
2228	CIAO2A	84191	ENSG00000166797	6130.62	2.06863	0.0616297	33.5654	5.36404e-247	7.28758e-246
2240	CILP2	148113	ENSG00000160161	3359.28	2.57681	0.139313	18.4966	2.19955e-76	7.21604e-76
2245	CIRBP	1153	ENSG00000099622	36083	-2.90375	0.06189	-46.918	0	0
2251	CIT	11113	ENSG00000122966	3220.88	3.23736	0.0833309	38.8495	0	0
2253	CITED4	163732	ENSG00000179862	19016.8	3.98381	0.113558	35.0819	1.27463e-269	1.99179e-268
2255	CKAP2	26586	ENSG00000136108	5580.23	3.16479	0.0663567	47.6936	0	0
2260	CKS1B	1163	ENSG00000173207	8278.55	3.5714	0.080025	44.6286	0	0
2261	CKS2	1164	ENSG00000123975	9254.66	4.88387	0.102823	47.4979	0	0
2275	CLDN1	9076	ENSG00000163347	17622.7	3.30923	0.144215	22.9466	1.59456e-116	7.73585e-116
2276	CLDN11	5010	ENSG00000013297	7001.98	-3.94615	0.126955	-31.0831	4.07043e-212	4.24905e-211
2281	CLDN4	1364	ENSG00000189143	64447	8.49145	0.0880639	96.4237	0	0
2282	CLDN5	7122	ENSG00000184113	2009.19	-2.19082	0.126218	-17.3574	1.73471e-67	5.13909e-67
2283	CLDN7	1366	ENSG00000181885	17857.2	6.77544	0.0930939	72.7807	0	0
2290	CLEC1A	51267	ENSG00000150048	385.101	-2.19447	0.0922273	-23.7941	3.8407e-125	2.02778e-124
2291	CLEC2B	9976	ENSG00000110852	2049.25	-2.3185	0.11708	-19.8028	2.81658e-87	1.03167e-86
2292	CLEC2D	29121	ENSG00000069493	2846.44	-2.85407	0.0775753	-36.791	2.57321e-296	4.57388e-295
2293	CLEC5A	23601	ENSG00000258227	816.848	2.71309	0.138227	19.6278	8.9469e-86	3.23636e-85
2295	CLGN	1047	ENSG00000153132	3289.67	5.33214	0.152789	34.8987	7.77809e-267	1.19644e-265
2305	CLIC3	9022	ENSG00000169583	2255.63	4.78223	0.144798	33.027	3.3313e-239	4.22119e-238
2307	CLIC5	53405	ENSG00000112782	12774.1	5.88629	0.133565	44.0707	0	0
2313	CLIP4	79745	ENSG00000115295	4465.73	-2.06975	0.0655072	-31.5957	4.23228e-219	4.66937e-218
2314	CLK1	1195	ENSG00000013441	16491.6	-2.6382	0.0655553	-40.2439	0	0
2318	CLK4	57396	ENSG00000113240	3331	-2.10773	0.0630855	-33.4106	9.60743e-245	1.28213e-243
2321	CLN3	1201	ENSG00000188603	1487.55	-5.41399	0.0649137	-83.4028	0	0
2322	CLN5	1203	ENSG00000102805	3169.67	-2.65342	0.0682323	-38.888	0	0
2329	CLPB	81570	ENSG00000162129	4212.69	2.58008	0.0534105	48.3066	0	0
2336	CLSTN2	64084	ENSG00000158258	15942	-4.5766	0.150717	-30.3655	1.57082e-202	1.53813e-201
2342	CLTCL1	8218	ENSG00000070371	890.612	-2.07025	0.101854	-20.3256	7.62745e-92	2.92176e-91
2343	CLU	1191	ENSG00000120885	369253	2.61162	0.207994	12.5562	3.67465e-36	7.50649e-36
2355	CMPK2	129607	ENSG00000134326	3543.53	3.30139	0.119889	27.5371	6.31658e-167	4.75807e-166
2360	CMTM6	54918	ENSG00000091317	28529.3	2.72803	0.0835751	32.6417	1.0498e-233	1.29435e-232
2361	CMTM7	112616	ENSG00000153551	14605.9	3.78239	0.0958345	39.468	0	0
2362	CMTM8	152189	ENSG00000170293	2687.97	4.26698	0.0873025	48.8758	0	0
2365	CMYA5	202333	ENSG00000164309	7242.83	-5.26794	0.128435	-41.0164	0	0
2369	CNFN	84518	ENSG00000105427	1556.77	4.5536	0.154247	29.5214	1.52909e-191	1.38007e-190
2371	CNIH2	254263	ENSG00000174871	655.098	2.30637	0.124871	18.47	3.59961e-76	1.17851e-75
2374	CNKSR1	10256	ENSG00000142675	5900.77	2.41446	0.0779752	30.9644	1.62609e-210	1.67828e-209
2375	CNKSR3	154043	ENSG00000153721	2009.27	-2.07151	0.0967596	-21.4088	1.10518e-101	4.63436e-101
2376	CNN1	1264	ENSG00000130176	5521.92	-3.08036	0.172725	-17.8339	3.85608e-71	1.18916e-70
2379	CNNM2	54805	ENSG00000148842	4534.15	-2.10316	0.058253	-36.1039	1.96953e-285	3.32973e-284
2404	CNPY2	10330	ENSG00000257727	2634.66	-2.45766	0.0666272	-36.8866	7.56491e-298	1.35596e-296
2407	CNRIP1	25927	ENSG00000119865	2289.3	-3.12469	0.0942338	-33.1588	4.22319e-241	5.45393e-240
2411	CNTN1	1272	ENSG00000018236	3348.38	-2.54145	0.171264	-14.8394	8.15209e-50	1.9659e-49
2412	CNTNAP1	8506	ENSG00000108797	3058.27	-3.34219	0.0877981	-38.0668	0	0
2423	COBL	23242	ENSG00000106078	3404.7	2.07416	0.114569	18.1041	2.95876e-73	9.33355e-73
2433	COG8	84342	ENSG00000213380	2317.53	-2.45483	0.0487563	-50.349	0	0
2435	COL11A1	1301	ENSG00000060718	7482.31	4.16774	0.224395	18.5732	5.29418e-77	1.74851e-76
2444	COL13A1	1305	ENSG00000197467	1829.48	2.80948	0.161521	17.3938	9.18672e-68	2.73359e-67
2445	COL14A1	7373	ENSG00000187955	10709.7	-3.10664	0.1362	-22.8095	3.694e-115	1.76205e-114
2447	COL16A1	1307	ENSG00000084636	25128.1	-4.18438	0.12109	-34.5561	1.15416e-261	1.70565e-260
2451	COL23A1	91522	ENSG00000050767	2658.27	5.01354	0.158701	31.591	4.90456e-219	5.40643e-218
2453	COL27A1	85301	ENSG00000196739	8967.08	-2.8663	0.125592	-22.8223	2.75367e-115	1.31547e-114
2457	COL4A4	1286	ENSG00000081052	795.905	-2.66366	0.143669	-18.5403	9.76432e-77	3.21409e-76
2462	COL6A1	1291	ENSG00000142156	129912	-2.09976	0.123576	-16.9916	9.47809e-65	2.72831e-64
2468	COL9A2	1298	ENSG00000049089	8541.06	4.50143	0.156309	28.7982	2.25731e-182	1.90939e-181
2511	COQ6	51004	ENSG00000119723	1871.3	-2.09494	0.0517678	-40.4681	0	0
2518	CORO2A	7464	ENSG00000106789	4632.26	4.79939	0.0889799	53.9379	0	0
2527	COX16	51241	ENSG00000133983	1270.49	-2.18674	0.0747411	-29.2575	3.60052e-188	3.17133e-187
2531	COX20	116228	ENSG00000203667	4266.54	-7.00195	0.0819895	-85.4005	0	0
2534	COX5A	9377	ENSG00000178741	20407.7	2.71727	0.0844086	32.1919	2.29318e-227	2.70739e-226
2535	COX5B	1329	ENSG00000135940	44061.1	2.62174	0.0797107	32.8906	2.99051e-237	3.76328e-236
2537	COX6B1	1340	ENSG00000126267	44357.5	2.70271	0.0850541	31.7764	1.37306e-221	1.53874e-220
2539	COX7A1	1346	ENSG00000161281	855.378	-2.68943	0.101089	-26.6046	5.99789e-156	4.12029e-155
2540	COX7A2	1347	ENSG00000112695	21506.7	2.01225	0.0873876	23.0267	2.51936e-117	1.23158e-116
2542	COX7B	1349	ENSG00000131174	23616.9	2.55399	0.0871129	29.3181	6.09347e-189	5.40432e-188
2545	CP	1356	ENSG00000047457	40061.5	5.02055	0.136195	36.863	1.81151e-297	3.23794e-296
2552	CPED1	79974	ENSG00000106034	3872.58	-4.09381	0.11379	-35.9769	1.92094e-283	3.21361e-282
2561	CPNE7	27132	ENSG00000178773	583.974	2.03485	0.174174	11.6829	1.55886e-31	3.00591e-31
2581	CRABP2	1382	ENSG00000143320	75217.5	7.34548	0.13494	54.4352	0	0
2583	CRACDL	343990	ENSG00000196872	3117.74	3.81694	0.0842203	45.3209	0	0
2584	CRACR2B	283229	ENSG00000177685	4632.4	2.54173	0.116813	21.759	5.67475e-105	2.46021e-104
2586	CRAMP1	57585	ENSG00000007545	4156.12	-2.11086	0.0566457	-37.2644	6.20061e-304	1.1369e-302
2588	CRB2	286204	ENSG00000148204	4543.24	3.0607	0.137127	22.3201	2.35771e-110	1.07228e-109
2602	CRELD1	78987	ENSG00000163703	2164.63	-3.68062	0.075571	-48.7042	0	0
2607	CRIP2	1397	ENSG00000182809	48381.5	2.75153	0.0956898	28.7547	7.91685e-182	6.67017e-181
2610	CRISPLD2	83716	ENSG00000103196	12108.1	-2.7315	0.161501	-16.9132	3.59431e-64	1.02702e-63
2620	CRTAC1	55118	ENSG00000095713	5925.22	4.84778	0.195331	24.8183	5.68421e-136	3.29468e-135
2626	CRY2	1408	ENSG00000121671	6640.13	-2.16879	0.0595905	-36.3949	5.1261e-290	8.87738e-289
2629	CRYBG2	55057	ENSG00000176092	926.271	5.14695	0.126831	40.5811	0	0
2630	CRYBG3	131544	ENSG00000080200	1798.47	-2.37925	0.0920328	-25.8522	2.29865e-147	1.46286e-146
2636	CSAD	51380	ENSG00000139631	5212.24	-2.00471	0.091825	-21.8319	1.156e-105	5.05278e-105
2641	CSF2RA	1438	ENSG00000198223	810.913	2.39166	0.125699	19.0268	1.02226e-80	3.51312e-80
2644	CSGALNACT1	55790	ENSG00000147408	2354.48	-3.40034	0.0914363	-37.1881	1.06331e-302	1.93849e-301
2648	CSMD2	114784	ENSG00000121904	729.053	3.56688	0.167243	21.3275	6.31179e-101	2.62182e-100
2651	CSNK1E	1454	ENSG00000213923	12939.3	-2.0481	0.0609772	-33.588	2.51286e-247	3.42853e-246
2657	CSNK2B	1460	ENSG00000204435	6017.23	-2.67523	0.0753579	-35.5003	4.86913e-276	7.82854e-275
2665	CSPG5	10675	ENSG00000114646	1432.53	4.84559	0.121154	39.9954	0	0
2673	CST6	1474	ENSG00000175315	660.992	3.74708	0.159867	23.4387	1.72173e-121	8.73009e-121
2674	CST7	8530	ENSG00000077984	830.246	2.59471	0.146573	17.7026	4.00728e-70	1.22311e-69
2695	CTH	1491	ENSG00000116761	2106.98	-3.75746	0.111851	-33.5934	2.09329e-247	2.85912e-246
2696	CTHRC1	115908	ENSG00000164932	7881.18	4.28383	0.147338	29.0749	7.46129e-186	6.44764e-185
2697	CTIF	9811	ENSG00000134030	7163.34	-2.1056	0.0755108	-27.8848	4.07582e-171	3.15371e-170
2700	CTNNAL1	8727	ENSG00000119326	8392.69	-2.20634	0.0791376	-27.8797	4.69826e-171	3.63313e-170
2704	CTNND1	1500	ENSG00000198561	7895.36	-3.69401	0.053796	-68.667	0	0
2712	CTSC	1075	ENSG00000109861	15909.8	2.23474	0.0888965	25.1387	1.87799e-139	1.11997e-138
2720	CTSS	1520	ENSG00000163131	8912.81	3.03566	0.118378	25.6437	4.97655e-145	3.10531e-144
2728	CTXN1	404217	ENSG00000178531	21626.9	5.1708	0.11569	44.6955	0	0
2729	CUBN	8029	ENSG00000107611	919.776	-3.31064	0.11628	-28.4713	2.65786e-178	2.1917e-177
2752	CXADR	1525	ENSG00000154639	9264.64	5.44426	0.0930649	58.4996	0	0
2753	CXCL1	2919	ENSG00000163739	1994.94	3.32876	0.200815	16.5762	1.0349e-61	2.87117e-61
2756	CXCL16	58191	ENSG00000161921	20877.4	3.43633	0.0835815	41.1135	0	0
2758	CXCL8	3576	ENSG00000169429	2574.72	2.18059	0.186946	11.6643	1.94068e-31	3.73767e-31
2759	CXCR4	7852	ENSG00000121966	15871.5	3.38245	0.112003	30.1997	2.39307e-200	2.29928e-199
2762	CXXC5	51523	ENSG00000171604	25218.3	4.67601	0.0863113	54.1761	0	0
2763	CYB561	1534	ENSG00000008283	11425.3	2.08237	0.0655224	31.781	1.1836e-221	1.32758e-220
2776	CYBA	1535	ENSG00000051523	43165.7	3.76712	0.0955197	39.4381	0	0
2777	CYBB	1536	ENSG00000165168	6709.45	2.74936	0.138254	19.8862	5.35679e-88	1.97397e-87
2780	CYC1	1537	ENSG00000179091	41373.5	2.4105	0.087946	27.4088	2.15399e-165	1.60086e-164
2796	CYP46A1	10858	ENSG00000036530	376.988	-2.27576	0.103655	-21.9551	7.73592e-107	3.41159e-106
2797	CYP4B1	1580	ENSG00000142973	10559.8	4.33417	0.210119	20.6272	1.56389e-94	6.13572e-94
2799	CYP4X1	260293	ENSG00000186377	3136.27	3.48316	0.158556	21.9681	5.81882e-107	2.57234e-106
2800	CYP51A1	1595	ENSG00000001630	1975.63	-5.45927	0.0952989	-57.2857	0	0
2804	CYRIB	51571	ENSG00000153310	12334.5	2.6006	0.0686443	37.8851	0	0
2821	DACH1	1602	ENSG00000276644	2827.68	3.44806	0.168295	20.4882	2.74434e-93	1.06366e-92
2822	DACT1	51339	ENSG00000165617	1923.5	-3.02686	0.123079	-24.5928	1.50961e-133	8.56381e-133
2823	DACT3	147906	ENSG00000197380	1700.64	-2.66411	0.123543	-21.5642	3.89183e-103	1.65419e-102
2831	DAPK1	1612	ENSG00000196730	10584.6	-2.36409	0.0883272	-26.7651	8.23878e-158	5.70871e-157
2834	DAPL1	92196	ENSG00000163331	11680	7.35906	0.1916	38.4085	0	0
2835	DAPP1	27071	ENSG00000070190	1059.32	3.4796	0.124531	27.9416	8.34946e-172	6.53156e-171
2837	DARS2	55157	ENSG00000117593	5690.31	2.33357	0.0556132	41.9608	0	0
2850	DBNDD1	79007	ENSG00000003249	5749.52	3.18035	0.0994088	31.9926	1.38035e-224	1.5915e-223
2851	DBNDD2	55861	ENSG00000244274	1227.32	-4.02847	0.097064	-41.5032	0	0
2875	DCHS1	8642	ENSG00000166341	6001.87	-2.33708	0.124361	-18.7927	8.66808e-79	2.91089e-78
2877	DCLK1	9201	ENSG00000133083	1540.04	-2.74742	0.142519	-19.2776	8.2811e-83	2.91078e-82
2881	DCLRE1C	64421	ENSG00000152457	3719.69	2.05543	0.056318	36.4969	1.24293e-291	2.15834e-290
2882	DCN	1634	ENSG00000011465	123743	-3.18425	0.143249	-22.2287	1.81157e-109	8.17796e-109
2895	DCTPP1	79077	ENSG00000179958	7886.52	2.55126	0.0741644	34.4	2.52032e-259	3.68208e-258
2903	DDAH1	23576	ENSG00000153904	7389.74	2.50859	0.0815568	30.7588	9.33649e-208	9.42338e-207
2916	DDIAS	220042	ENSG00000165490	1509.91	4.54353	0.0834727	54.4313	0	0
2918	DDIT4	54541	ENSG00000168209	32245.3	-4.66923	0.332451	-14.0449	8.28128e-45	1.88315e-44
2921	DDR1	780	ENSG00000204580	60909.9	2.1316	0.0610825	34.897	8.26422e-267	1.26969e-265
2928	DDR2	4921	ENSG00000162733	7935.94	-2.61484	0.110522	-23.659	9.53456e-124	4.97445e-123
2930	DDTL	100037417	ENSG00000099974	1000.22	-3.91651	0.0868718	-45.0838	0	0
2937	DDX17	10521	ENSG00000100201	105196	-2.03699	0.0460136	-44.2692	0	0
2939	DDX19A	55308	ENSG00000168872	2816.87	-2.34957	0.0511797	-45.9084	0	0
2950	DDX39B	7919	ENSG00000198563	28235.4	-2.7284	0.0814862	-33.483	8.53037e-246	1.14917e-244
2994	DENND1C	79958	ENSG00000205744	2089.33	2.9375	0.080911	36.3054	1.33192e-288	2.29419e-287
2995	DENND2A	27147	ENSG00000146966	2305.69	-3.37198	0.119246	-28.2775	6.53454e-176	5.29633e-175
2998	DENND2D	79961	ENSG00000162777	6428.02	3.09342	0.0656956	47.0872	0	0
3004	DENND5B	160518	ENSG00000170456	3680.1	-2.24804	0.0929684	-24.1807	3.55043e-129	1.93355e-128
3008	DEPDC1B	55789	ENSG00000035499	1348.43	5.02466	0.103707	48.4504	0	0
3011	DEPP1	11067	ENSG00000165507	21456.3	-3.14106	0.122755	-25.5881	2.07044e-144	1.28379e-143
3013	DERA	51071	ENSG00000023697	5081.02	2.18036	0.078402	27.81	3.28115e-170	2.52812e-169
3018	DES	1674	ENSG00000175084	11237.3	-4.05535	0.199372	-20.3407	5.61701e-92	2.15552e-91
3021	DET1	55070	ENSG00000140543	1041.35	-4.66298	0.0923205	-50.5086	0	0
3022	DEXI	28955	ENSG00000182108	1731.83	-2.82283	0.0987083	-28.5977	7.18263e-180	5.98459e-179
3032	DGKD	8527	ENSG00000077044	5224.3	-2.17678	0.0665279	-32.7198	8.17606e-235	1.01393e-233
3040	DHCR24	1718	ENSG00000116133	78616.8	2.79374	0.109086	25.6105	1.16404e-144	7.23173e-144
3046	DHPS	1725	ENSG00000095059	2717.44	-5.1888	0.0974664	-53.2368	0	0
3051	DHRS12	79758	ENSG00000102796	1106.39	-2.4853	0.0740744	-33.5514	8.58218e-247	1.1635e-245
3084	DIABLO	56616	ENSG00000184047	1198.87	-3.67759	0.0684551	-53.7227	0	0
3097	DIRAS3	9077	ENSG00000162595	2067.48	-3.60629	0.137044	-26.3149	1.29589e-152	8.63794e-152
3112	DLEC1	9940	ENSG00000008226	1101.63	-2.48066	0.150269	-16.5081	3.20836e-61	8.83403e-61
3119	DLGAP3	58512	ENSG00000116544	987.769	3.60328	0.14189	25.395	2.86717e-142	1.75402e-141
3130	DMD	1756	ENSG00000198947	2772.54	-2.12171	0.109833	-19.3175	3.8238e-83	1.3485e-82
3133	DMPK	1760	ENSG00000104936	7285.46	-2.6024	0.0839333	-31.0055	4.54066e-211	4.70157e-210
3134	DMTF1	9988	ENSG00000135164	9495.28	-2.13893	0.0543529	-39.3526	0	0
3135	DMTN	2039	ENSG00000158856	6091.41	3.2011	0.11326	28.2632	9.78867e-176	7.9188e-175
3140	DNAAF1	123872	ENSG00000154099	1214.68	-2.61315	0.166143	-15.7283	9.68348e-56	2.49807e-55
3161	DNAJB13	374407	ENSG00000187726	675.488	3.98655	0.147206	27.0814	1.63167e-161	1.17052e-160
3199	DNASE1	1773	ENSG00000213918	3904.66	-2.25735	0.0794452	-28.4139	1.36094e-177	1.11507e-176
3210	DNMT3B	1789	ENSG00000088305	1820.74	2.18831	0.0806395	27.1369	3.6112e-162	2.60813e-161
3212	DNPH1	10591	ENSG00000112667	8742.98	2.08667	0.0862132	24.2036	2.03781e-129	1.11357e-128
3215	DOC2B	8447	ENSG00000272636	3953.46	2.66886	0.17531	15.2237	2.46196e-52	6.10743e-52
3218	DOCK10	55619	ENSG00000135905	2997.95	-2.9255	0.102831	-28.4496	4.9288e-178	4.05391e-177
3233	DOK5	55816	ENSG00000101134	9665.68	6.00928	0.143735	41.808	0	0
3234	DOK7	285489	ENSG00000175920	5688.71	5.70518	0.124238	45.9215	0	0
3237	DONSON	29980	ENSG00000159147	3275.11	-2.19448	0.068527	-32.0236	5.11782e-225	5.92205e-224
3238	DOP1A	23033	ENSG00000083097	3439.8	-2.74716	0.070825	-38.788	0	0
3244	DPF1	8193	ENSG00000011332	511.252	3.15434	0.157502	20.0273	3.1827e-89	1.18961e-88
3246	DPH1	1801	ENSG00000108963	5235.26	-2.31804	0.0590263	-39.2713	0	0
3255	DPP3	10072	ENSG00000254986	8494.11	2.32132	0.0544579	42.6259	0	0
3278	DSC2	1824	ENSG00000134755	11732.4	5.14233	0.136161	37.7664	0	0
3279	DSCC1	79075	ENSG00000136982	1847.75	2.40645	0.0741358	32.46	3.91229e-231	4.72799e-230
3280	DSE	29940	ENSG00000111817	5067.08	-2.13998	0.0789005	-27.1225	5.34097e-162	3.85092e-161
3283	DSG2	1829	ENSG00000046604	24995.1	2.65155	0.0876322	30.2577	4.12666e-201	3.98288e-200
3285	DSP	1832	ENSG00000096696	52020.6	4.82085	0.102367	47.0937	0	0
3286	DST	667	ENSG00000151914	16006.7	-3.27549	0.0984113	-33.2836	6.65977e-243	8.706e-242
3291	DTL	51514	ENSG00000143476	2228.91	5.24116	0.0851798	61.5305	0	0
3296	DTWD2	285605	ENSG00000169570	1500.61	2.232	0.0635876	35.1012	6.45522e-270	1.01243e-268
3311	DUSP10	11221	ENSG00000143507	1941.93	2.51082	0.11843	21.2009	9.36922e-100	3.8543e-99
3323	DUSP23	54935	ENSG00000158716	10015.8	2.26225	0.0853979	26.4908	1.23874e-154	8.38805e-154
3326	DUSP4	1846	ENSG00000120875	1955.88	2.73269	0.138195	19.7742	4.96647e-87	1.81551e-86
3328	DUSP6	1848	ENSG00000139318	9194.44	2.20874	0.111505	19.8084	2.52057e-87	9.23513e-87
3358	DYRK1B	9149	ENSG00000105204	12579.1	2.31761	0.0825072	28.0898	1.30574e-173	1.03665e-172
3366	DZIP1L	199221	ENSG00000158163	853.65	-2.29577	0.102356	-22.4293	2.03611e-111	9.34987e-111
3368	E2F1	1869	ENSG00000101412	5614.08	2.81563	0.0805718	34.9456	1.51094e-267	2.33539e-266
3369	E2F3	1871	ENSG00000112242	4168.97	2.88247	0.0699788	41.1906	0	0
3379	EBF1	1879	ENSG00000164330	1805.33	-2.36061	0.120879	-19.5286	6.27053e-85	2.24979e-84
3387	ECEL1	9427	ENSG00000171551	7403.75	-3.80019	0.21783	-17.4457	3.71335e-68	1.10855e-67
3391	ECHDC2	55268	ENSG00000121310	21301.8	-3.16282	0.077348	-40.8908	0	0
3397	ECM2	1842	ENSG00000106823	3448.14	-3.72728	0.119338	-31.2329	3.81402e-214	4.04071e-213
3400	ECT2	1894	ENSG00000114346	9698.92	4.83138	0.0732255	65.9795	0	0
3409	EDNRA	1909	ENSG00000151617	3536.94	-2.56027	0.127357	-20.1031	6.92825e-90	2.60099e-89
3420	EEF1D	1936	ENSG00000104529	33410.6	-2.42467	0.0707176	-34.2866	1.24173e-257	1.80178e-256
3430	EFCAB10	100130771	ENSG00000185055	366.268	-2.30777	0.125047	-18.4552	4.73394e-76	1.54751e-75
3438	EFCC1	79825	ENSG00000114654	869.431	-2.36434	0.139342	-16.9679	1.41911e-64	4.07579e-64
3439	EFEMP1	2202	ENSG00000115380	14109.5	-3.24116	0.205232	-15.7927	3.49427e-56	9.06725e-56
3456	EFS	10278	ENSG00000100842	4914.59	-2.57072	0.185486	-13.8594	1.11614e-43	2.50603e-43
3461	EGLN1	54583	ENSG00000135766	3829.06	-2.1951	0.0738368	-29.7291	3.23568e-194	2.98129e-193
3462	EGLN2	112398	ENSG00000269858	3496.15	-4.82707	0.0947629	-50.9384	0	0
3463	EGLN3	112399	ENSG00000129521	4918.65	3.32165	0.153069	21.7004	2.03471e-104	8.7766e-104
3473	EHF	26298	ENSG00000135373	25705.2	9.24809	0.117391	78.78	0	0
3506	EIF2S3B	255308	ENSG00000180574	1179.74	-4.11619	0.10766	-38.2331	0	0
3509	EIF3C	8663	ENSG00000184110	9425.42	-3.57956	0.0687514	-52.0653	0	0
3510	EIF3CL	728689	ENSG00000205609	6957.35	-6.55968	0.0854209	-76.7924	0	0
3521	EIF3L	51386	ENSG00000100129	36479.3	-2.2176	0.0787257	-28.1687	1.41618e-174	1.13703e-173
3523	EIF4A1	1973	ENSG00000161960	14295.9	-7.16778	0.0954911	-75.0623	0	0
3530	EIF4EBP1	1978	ENSG00000187840	9899.56	2.22016	0.0945122	23.4908	5.06711e-122	2.58259e-121
3532	EIF4EBP3	8637	ENSG00000243056	775.738	-2.40885	0.0984028	-24.4795	2.44194e-132	1.3713e-131
3542	EIF5AL1	143244	ENSG00000253626	1420.62	-2.3023	0.0849339	-27.1069	8.15691e-162	5.86473e-161
3545	EIPR1	7260	ENSG00000032389	4697.52	2.00152	0.0596755	33.54	1.25793e-246	1.7e-245
3551	ELF3	1999	ENSG00000163435	33111.6	7.10579	0.0985803	72.0812	0	0
3558	ELL2	22936	ENSG00000118985	4276.41	-2.74873	0.117468	-23.3999	4.28598e-121	2.1655e-120
3561	ELMO3	79767	ENSG00000102890	4218.75	2.96955	0.0841192	35.3017	5.52181e-273	8.75689e-272
3566	ELOB	6923	ENSG00000103363	33363.2	2.04216	0.0767982	26.5913	8.55755e-156	5.86921e-155
3571	ELOVL6	79071	ENSG00000170522	3977.54	2.52224	0.0849403	29.6942	9.11382e-194	8.34923e-193
3572	ELOVL7	79993	ENSG00000164181	1403.94	3.3965	0.116143	29.2442	5.32055e-188	4.68311e-187
3580	EMB	133418	ENSG00000170571	2866.49	2.41346	0.128111	18.8388	3.6321e-79	1.22648e-78
3586	EMC6	83460	ENSG00000127774	434.881	-2.76093	0.0799606	-34.5286	2.98244e-261	4.39738e-260
3594	EME2	197342	ENSG00000197774	5361.52	-4.11235	0.0845933	-48.6132	0	0
3596	EMID1	129080	ENSG00000186998	7221.73	2.31445	0.121111	19.1101	2.0816e-81	7.19232e-81
3597	EMILIN1	11117	ENSG00000138080	20617.7	-2.61429	0.128395	-20.3614	3.68101e-92	1.41555e-91
3608	EMX2	2018	ENSG00000170370	21443.3	3.07082	0.125047	24.5574	3.60711e-133	2.03994e-132
3614	ENG	2022	ENSG00000106991	26930.1	-2.51165	0.0692782	-36.2546	8.42388e-288	1.4471e-286
3615	ENGASE	64772	ENSG00000167280	5834.62	-2.74778	0.0818198	-33.5833	2.9363e-247	4.00199e-246
3616	ENHO	375704	ENSG00000168913	453.309	3.09825	0.14886	20.8133	3.28224e-96	1.31146e-95
3618	ENKUR	219670	ENSG00000151023	584.947	2.93378	0.172365	17.0207	5.76314e-65	1.66381e-64
3621	ENO3	2027	ENSG00000108515	1927.6	-2.56778	0.0903585	-28.4177	1.22391e-177	1.00344e-176
3626	ENPP1	5167	ENSG00000197594	2807.56	-2.03193	0.125614	-16.176	7.45278e-59	1.99416e-58
3632	ENTPD2	954	ENSG00000054179	2796.73	3.90224	0.142571	27.3706	6.14922e-165	4.55426e-164
3637	ENTPD7	57089	ENSG00000198018	1833.34	2.14109	0.0684266	31.2903	6.31542e-215	6.74664e-214
3649	EPB41L3	23136	ENSG00000082397	2835.16	-2.02051	0.111801	-18.0723	5.26532e-73	1.65526e-72
3655	EPCAM	4072	ENSG00000119888	46860.8	8.35091	0.092705	90.0804	0	0
3671	EPHX3	79852	ENSG00000105131	1221.89	3.15199	0.19865	15.8671	1.07109e-56	2.79752e-56
3677	EPOP	100170841	ENSG00000273604	2086.33	3.04531	0.114261	26.6521	1.69006e-156	1.16412e-155
3680	EPPK1	83481	ENSG00000261150	7616.21	5.5431	0.136399	40.6388	0	0
3684	EPS8	2059	ENSG00000151491	6624.98	-2.34536	0.0918822	-25.5257	1.02179e-143	6.30516e-143
3685	EPS8L1	54869	ENSG00000131037	13282.5	5.43127	0.103172	52.6429	0	0
3687	EPSTI1	94240	ENSG00000133106	4023.31	2.22218	0.113138	19.6413	6.86489e-86	2.48534e-85
3692	ERBB3	2065	ENSG00000065361	18601.9	5.04512	0.101999	49.4623	0	0
3699	ERCC5	2073	ENSG00000134899	2278.53	-5.63284	0.0696056	-80.9251	0	0
3701	ERCC6L	54821	ENSG00000186871	823.829	2.83873	0.0839461	33.8161	1.14452e-250	1.59734e-249
3716	ERICH2	285141	ENSG00000204334	319.855	2.59641	0.105815	24.5372	5.91888e-133	3.34141e-132
3717	ERICH5	203111	ENSG00000177459	597.217	3.17378	0.131786	24.0828	3.78474e-128	2.04548e-127
3725	ERN1	2081	ENSG00000178607	3868.6	-2.14045	0.0737303	-29.0308	2.69115e-185	2.3115e-184
3730	ERRFI1	54206	ENSG00000116285	14922.9	-2.52968	0.102639	-24.6463	4.03437e-134	2.29883e-133
3732	ERVK3-1	105372481	ENSG00000142396	1924.95	-3.82312	0.0708628	-53.951	0	0
3736	ESCO2	157570	ENSG00000171320	1039.24	5.1904	0.110506	46.9694	0	0
3739	ESPL1	9700	ENSG00000135476	4809.03	5.03651	0.0866391	58.132	0	0
3740	ESPN	83715	ENSG00000187017	10587.5	5.71347	0.116626	48.9895	0	0
3742	ESRP1	54845	ENSG00000104413	20604.7	8.43818	0.0982373	85.8959	0	0
3743	ESRP2	80004	ENSG00000103067	4680.2	4.25278	0.0751958	56.5561	0	0
3761	ETV1	2115	ENSG00000006468	1546.34	2.41061	0.129714	18.5841	4.32526e-77	1.43072e-76
3764	ETV4	2118	ENSG00000175832	9529.37	6.88937	0.127037	54.2311	0	0
3765	ETV5	2119	ENSG00000244405	5576.85	2.82534	0.120467	23.4532	1.22573e-121	6.22497e-121
3767	ETV7	51513	ENSG00000010030	1036.17	2.09324	0.138872	15.0731	2.43319e-51	5.96894e-51
3768	EVA1A	84141	ENSG00000115363	2060.88	4.9934	0.104498	47.7844	0	0
3773	EVI2B	2124	ENSG00000185862	1591.21	2.25054	0.130293	17.2729	7.52279e-67	2.21224e-66
3777	EVPL	2125	ENSG00000167880	8019.74	5.22126	0.104018	50.1955	0	0
3781	EXO1	9156	ENSG00000174371	1404.92	5.02175	0.0806546	62.2624	0	0
3800	EXOSC4	54512	ENSG00000178896	5049.31	2.52791	0.0850957	29.7066	6.30191e-194	5.79396e-193
3801	EXOSC5	56915	ENSG00000077348	5845.93	2.12549	0.0782414	27.1658	1.64695e-162	1.19353e-161
3806	EXPH5	23086	ENSG00000110723	1732.9	2.92435	0.0891474	32.8035	5.24883e-236	6.54722e-235
3813	EZH1	2145	ENSG00000108799	8377.18	-2.69435	0.057117	-47.1724	0	0
3819	F2RL1	2150	ENSG00000164251	2917.53	4.75421	0.110672	42.9577	0	0
3821	F3	2152	ENSG00000117525	9518.82	-4.26314	0.126501	-33.7004	5.7019e-249	7.85499e-248
3826	FAAH2	158584	ENSG00000165591	1261.48	3.91256	0.0833847	46.9218	0	0
3829	FAAP24	91442	ENSG00000131944	1130.99	2.49399	0.0835225	29.8602	6.48142e-196	6.01518e-195
3831	FABP5	2171	ENSG00000164687	2235.34	3.12902	0.125339	24.9645	1.48665e-137	8.72357e-137
3847	FAM110A	83541	ENSG00000125898	2600.02	2.45807	0.0768927	31.9675	3.08519e-224	3.54437e-223
3855	FAM118A	55007	ENSG00000100376	3516.9	-2.05144	0.0915624	-22.4048	3.5314e-111	1.61815e-110
3862	FAM124A	220108	ENSG00000150510	2605.65	3.0124	0.118974	25.3197	1.93651e-141	1.17291e-140
3865	FAM131C	348487	ENSG00000185519	414.05	2.71668	0.118892	22.85	1.4614e-115	7.00487e-115
3868	FAM136A	84908	ENSG00000035141	9538.08	2.08244	0.0508776	40.9304	0	0
3875	FAM161B	145483	ENSG00000156050	2145.37	-3.12768	0.0599816	-52.144	0	0
3877	FAM166B	730112	ENSG00000215187	730.716	2.56415	0.183602	13.9658	2.52213e-44	5.70893e-44
3882	FAM171A2	284069	ENSG00000161682	6776.53	2.61275	0.123717	21.1188	5.34739e-99	2.19065e-98
3889	FAM178B	51252	ENSG00000168754	804.234	3.02546	0.148482	20.3759	2.73371e-92	1.05221e-91
3892	FAM193B	54540	ENSG00000146067	9420.2	-2.27962	0.06305	-36.1558	3.01912e-286	5.1245e-285
3908	FAM219B	57184	ENSG00000178761	3996.21	-3.15511	0.0586939	-53.7554	0	0
3915	FAM228B	375190	ENSG00000219626	1072.96	-2.5711	0.0639648	-40.1955	0	0
3916	FAM229A	100128071	ENSG00000225828	1401.82	-2.47496	0.0836322	-29.5933	1.81975e-192	1.65055e-191
3921	FAM241B	219738	ENSG00000171224	1118.89	2.51721	0.0756064	33.2936	4.78277e-243	6.2715e-242
3924	FAM3B	54097	ENSG00000183844	1897.09	6.18317	0.162873	37.9632	0	0
3926	FAM43A	131583	ENSG00000185112	5983.93	2.30159	0.135414	16.9967	8.69003e-65	2.50202e-64
3940	FAM81A	145773	ENSG00000157470	432.137	2.08299	0.11478	18.1478	1.33709e-73	4.23986e-73
3941	FAM83D	81610	ENSG00000101447	4268.37	5.1813	0.0957605	54.1068	0	0
3943	FAM83H	286077	ENSG00000180921	30456.8	7.14791	0.098643	72.4625	0	0
3953	FAN1	22909	ENSG00000198690	3789.75	-2.03282	0.0681947	-29.8091	2.9806e-195	2.75819e-194
3961	FANCG	2189	ENSG00000221829	643.027	-3.88159	0.0839299	-46.2481	0	0
3981	FAT2	2196	ENSG00000086570	3285.33	4.1084	0.150666	27.2683	1.00901e-163	7.40442e-163
3982	FAT4	79633	ENSG00000196159	1611.63	-2.59431	0.107702	-24.0879	3.34879e-128	1.8137e-127
3985	FBF1	85302	ENSG00000188878	1423.48	-2.03899	0.0771551	-26.4271	6.6862e-154	4.50368e-153
3994	FBN1	2200	ENSG00000166147	13655.9	-2.12805	0.166984	-12.744	3.365e-37	6.96174e-37
3995	FBN2	2201	ENSG00000138829	2703.28	2.75265	0.199523	13.7962	2.6869e-43	6.01276e-43
3996	FBP1	2203	ENSG00000165140	1323.38	3.15755	0.134814	23.4215	2.58409e-121	1.3082e-120
4001	FBXL14	144699	ENSG00000171823	4281.82	2.18816	0.0724356	30.2083	1.84056e-200	1.76976e-199
4003	FBXL16	146330	ENSG00000127585	2511.97	4.47088	0.12637	35.3793	3.55298e-274	5.66265e-273
4005	FBXL18	80028	ENSG00000155034	1676.25	2.30992	0.0754127	30.6305	4.81327e-206	4.81628e-205
4015	FBXL7	23194	ENSG00000183580	4501.41	-2.05506	0.112313	-18.2977	8.63284e-75	2.77805e-74
4016	FBXL8	55336	ENSG00000135722	1030.07	-2.22114	0.0816689	-27.1969	7.06653e-163	5.12684e-162
4018	FBXO11	80204	ENSG00000138081	6820.05	-2.0149	0.0594634	-33.8847	1.11779e-251	1.56858e-250
4020	FBXO16	157574	ENSG00000214050	2290.94	-2.81525	0.0903717	-31.1519	4.77856e-213	5.02515e-212
4023	FBXO2	26232	ENSG00000116661	3498.04	2.65162	0.157641	16.8207	1.72255e-63	4.89023e-63
4031	FBXO31	79791	ENSG00000103264	4603.12	-2.02309	0.0501601	-40.3327	0	0
4055	FBXW9	84261	ENSG00000132004	2815.19	2.00713	0.0884426	22.6941	5.11793e-114	2.41428e-113
4056	FCER1G	2207	ENSG00000158869	9563.53	3.27063	0.128198	25.5124	1.43738e-143	8.85684e-143
4060	FCGR1A	2209	ENSG00000150337	730.419	2.30493	0.129265	17.831	4.06062e-71	1.25133e-70
4063	FCGR3A	2214	ENSG00000203747	6110.48	2.7582	0.14158	19.4816	1.57344e-84	5.61698e-84
4065	FCHO1	23149	ENSG00000130475	6265.67	3.57738	0.100655	35.5411	1.14179e-276	1.84271e-275
4070	FCN1	2219	ENSG00000085265	660.257	2.54757	0.158375	16.0857	3.21257e-58	8.53882e-58
4081	FEM1A	55527	ENSG00000141965	968.488	-2.92831	0.0682472	-42.9073	0	0
4084	FEN1	2237	ENSG00000168496	3903.92	2.48219	0.0666223	37.2577	7.96025e-304	1.45744e-302
4098	FGF12	2257	ENSG00000114279	1026.62	2.35061	0.137147	17.1393	7.54934e-66	2.19683e-65
4099	FGF18	8817	ENSG00000156427	4829.34	6.30102	0.148079	42.5518	0	0
4100	FGF2	2247	ENSG00000138685	1440.26	-4.2972	0.126454	-33.9822	4.08383e-253	5.81367e-252
4105	FGFR3	2261	ENSG00000068078	2852.94	3.06572	0.185557	16.5217	2.56063e-61	7.06271e-61
4106	FGFR4	2264	ENSG00000160867	3377.49	-2.38578	0.121619	-19.6168	1.11194e-85	4.01994e-85
4107	FGFRL1	53834	ENSG00000127418	30931.5	2.03452	0.107826	18.8686	2.06646e-79	6.98905e-79
4112	FHAD1	114827	ENSG00000142621	663.928	2.16149	0.141296	15.2977	7.92517e-53	1.97328e-52
4113	FHDC1	85462	ENSG00000137460	2389.48	3.09811	0.0917381	33.7712	5.21987e-250	7.23769e-249
4115	FHL1	2273	ENSG00000022267	11140.3	-2.04443	0.167806	-12.1833	3.81664e-34	7.61543e-34
4116	FHL2	2274	ENSG00000115641	24025.6	-2.69592	0.0966721	-27.8873	3.80656e-171	2.94893e-170
4127	FIP1L1	81608	ENSG00000145216	3000.42	-2.16717	0.0418536	-51.7797	0	0
4138	FKBP1C	642489	ENSG00000198225	805.144	-2.97587	0.0686219	-43.3662	0	0
4139	FKBP2	2286	ENSG00000173486	1275.71	-6.48984	0.0752415	-86.2534	0	0
4142	FKBP5	2289	ENSG00000096060	16267.4	-2.58217	0.123073	-20.9808	9.81918e-98	3.98055e-97
4153	FLCN	201163	ENSG00000154803	6252.62	-2.78611	0.0605184	-46.0375	0	0
4169	FLRT2	23768	ENSG00000185070	5806.25	-3.50354	0.133594	-26.2253	1.36746e-151	9.03033e-151
4176	FMC1	154791	ENSG00000164898	887.941	-2.00423	0.102225	-19.6061	1.37158e-85	4.95021e-85
4177	FMN1	342184	ENSG00000248905	1383.69	2.43327	0.113711	21.3988	1.37123e-101	5.74059e-101
4193	FNDC1	84624	ENSG00000164694	5001.11	3.00739	0.16997	17.6937	4.6896e-70	1.42899e-69
4194	FNDC10	643988	ENSG00000228594	6254.85	4.25003	0.125533	33.8558	2.97751e-251	4.17374e-250
4197	FNDC4	64838	ENSG00000115226	2586	-2.96071	0.100469	-29.4689	7.21786e-191	6.4824e-190
4203	FOLH1	2346	ENSG00000086205	730.888	2.12099	0.131243	16.1608	9.53368e-59	2.54829e-58
4214	FOXM1	2305	ENSG00000111206	9840.01	4.09794	0.085126	48.1397	0	0
4216	FOXN3	1112	ENSG00000053254	9664.11	-2.06572	0.0629632	-32.8084	4.46991e-236	5.58106e-235
4217	FOXO1	2308	ENSG00000150907	10717.9	-2.61869	0.0821777	-31.8662	7.84327e-223	8.88303e-222
4224	FOXP3	50943	ENSG00000049768	437.457	2.27847	0.106731	21.3477	4.09191e-101	1.70359e-100
4225	FOXP4	116113	ENSG00000137166	35382.3	2.56552	0.10164	25.2412	1.41362e-140	8.49369e-140
4231	FPR3	2359	ENSG00000187474	2469.5	3.5292	0.13934	25.328	1.56948e-141	9.53309e-141
4233	FRAS1	80144	ENSG00000138759	3705.09	3.42536	0.130344	26.2794	3.30272e-152	2.19804e-151
4235	FRAT2	23401	ENSG00000181274	4136.67	2.95658	0.0643021	45.9794	0	0
4240	FRK	2444	ENSG00000111816	2846.56	2.43136	0.104337	23.3029	4.1468e-120	2.07632e-119
4244	FRMD5	84978	ENSG00000171877	1172.68	3.39539	0.132453	25.6347	6.25722e-145	3.89873e-144
4258	FSTL3	10272	ENSG00000070404	5444.22	-2.53864	0.109096	-23.2697	8.99284e-120	4.49046e-119
4259	FTCDNL1	348751	ENSG00000226124	969.031	3.16944	0.0927705	34.1643	8.20267e-256	1.17953e-254
4274	FUT1	2523	ENSG00000174951	998.983	2.96236	0.0857875	34.5314	2.7108e-261	4.00148e-260
4277	FUT2	2524	ENSG00000176920	1543.04	2.40281	0.124031	19.3727	1.31104e-83	4.64785e-83
4279	FUT8	2530	ENSG00000033170	10154.7	2.30227	0.0858058	26.8311	1.40085e-158	9.78609e-158
4284	FXYD5	53827	ENSG00000089327	12132.2	2.39827	0.115516	20.7614	9.66577e-96	3.8405e-95
4285	FXYD6	53826	ENSG00000137726	12998.2	-4.73547	0.123702	-38.2813	0	0
4286	FYB1	2533	ENSG00000082074	2094.5	2.69451	0.129817	20.7562	1.07663e-95	4.27644e-95
4292	FZD2	2535	ENSG00000180340	4405.74	2.78413	0.127762	21.7915	2.79239e-105	1.21389e-104
4310	GABARAP	11337	ENSG00000170296	8737	-8.77588	0.0786444	-111.589	0	0
4311	GABARAPL1	23710	ENSG00000139112	10078.2	-2.62422	0.0918277	-28.5777	1.27304e-179	1.05863e-178
4313	GABBR1	2550	ENSG00000204681	10621.4	-3.32025	0.185095	-17.9381	5.94661e-72	1.8499e-71
4325	GADD45B	4616	ENSG00000099860	9081.76	-2.22906	0.122161	-18.2469	2.19119e-74	7.01422e-74
4326	GADD45G	10912	ENSG00000130222	2532.05	-2.82749	0.104542	-27.0465	4.19867e-161	3.00026e-160
4332	GALE	2582	ENSG00000117308	4983.05	2.09463	0.0815753	25.6772	2.10223e-145	1.31497e-144
4338	GALNT10	55568	ENSG00000164574	9795.46	-2.26736	0.0812256	-27.9144	1.78401e-171	1.39049e-170
4340	GALNT14	79623	ENSG00000158089	1941.79	5.52026	0.1458	37.8619	0	0
4341	GALNT15	117248	ENSG00000131386	2605.85	-4.89218	0.148859	-32.8644	7.08208e-237	8.90338e-236
4345	GALNT3	2591	ENSG00000115339	8683.26	3.14657	0.0993213	31.6807	2.86333e-220	3.17822e-219
4346	GALNT6	11226	ENSG00000139629	7307.73	4.07646	0.0994019	41.0098	0	0
4348	GALT	2592	ENSG00000213930	3184.31	-2.28556	0.0674097	-33.9055	5.5346e-252	7.80086e-251
4367	GAS2L3	283431	ENSG00000139354	1318.97	2.14974	0.0778927	27.5987	1.15304e-167	8.73693e-167
4370	GAS8	2622	ENSG00000141013	2580.51	-2.1922	0.065342	-33.5496	9.12475e-247	1.23575e-245
4371	GASK1A	729085	ENSG00000144649	1154.14	-2.69725	0.117923	-22.873	8.63258e-116	4.15337e-115
4372	GASK1B	51313	ENSG00000164125	9371.3	-3.07828	0.102182	-30.1255	2.24705e-199	2.1461e-198
4374	GATA6	2627	ENSG00000141448	11612.1	-2.20465	0.133594	-16.5026	3.51405e-61	9.67157e-61
4382	GATM	2628	ENSG00000171766	6752.54	-3.1322	0.119726	-26.1614	7.30782e-151	4.80357e-150
4391	GBP5	115362	ENSG00000154451	2159.44	2.49223	0.157432	15.8305	1.9157e-56	4.98822e-56
4403	GCNT1	2650	ENSG00000187210	1706.64	2.88539	0.0959283	30.0786	9.22867e-199	8.78783e-198
4404	GCNT2	2651	ENSG00000111846	1227.74	2.80317	0.11453	24.4754	2.70167e-132	1.51649e-131
4406	GCNT3	9245	ENSG00000140297	515.516	3.20432	0.172653	18.5593	6.86334e-77	2.26268e-76
4412	GDF15	9518	ENSG00000130513	2329.02	2.56191	0.14944	17.1434	7.04464e-66	2.0509e-65
4417	GDPD3	79153	ENSG00000102886	942.958	-2.04666	0.114967	-17.8022	6.79657e-71	2.08992e-70
4420	GEM	2669	ENSG00000164949	1689.52	-2.58253	0.140393	-18.395	1.44063e-75	4.67949e-75
4425	GEMIN7	79760	ENSG00000142252	237.414	-3.21705	0.0731187	-43.9976	0	0
4430	GET4	51608	ENSG00000239857	2266.44	-4.16902	0.0715951	-58.2305	0	0
4437	GFPT2	9945	ENSG00000131459	3529.35	-2.95699	0.125625	-23.5382	1.65926e-122	8.50091e-122
4438	GFUS	7264	ENSG00000104522	20052.7	2.78269	0.0801676	34.7109	5.39182e-264	8.14693e-263
4446	GGH	8836	ENSG00000137563	4967.86	3.67112	0.102301	35.8855	5.14328e-282	8.55965e-281
4452	GGT6	124975	ENSG00000167741	4426.94	5.08416	0.11455	44.3837	0	0
4470	GINS1	9837	ENSG00000101003	2903.94	3.99766	0.0747502	53.4803	0	0
4471	GINS2	51659	ENSG00000131153	1810.67	2.96092	0.0924427	32.0298	4.19093e-225	4.85389e-224
4472	GINS3	64785	ENSG00000181938	1064.07	2.05563	0.0689742	29.8028	3.59088e-195	3.31813e-194
4474	GIPC1	10755	ENSG00000123159	30662	2.54668	0.0750347	33.9401	1.70937e-252	2.41997e-251
4477	GIT2	9815	ENSG00000139436	3951.35	-2.37303	0.0533202	-44.5052	0	0
4481	GJB2	2706	ENSG00000165474	3661.09	5.13611	0.184004	27.913	1.85705e-171	1.44654e-170
4484	GJD3	125111	ENSG00000183153	194.717	2.32307	0.101719	22.8381	1.919e-115	9.18108e-115
4486	GK5	256356	ENSG00000175066	6031.93	-2.05246	0.0731471	-28.0594	3.06935e-173	2.42329e-172
4494	GLDC	2731	ENSG00000178445	5884.18	7.30399	0.173893	42.0028	0	0
4501	GLIPR1	11010	ENSG00000139278	3000.64	-2.15381	0.0952934	-22.6019	4.15419e-113	1.94816e-112
4512	GLRX2	51022	ENSG00000023572	1966.5	2.54737	0.053688	47.4477	0	0
4520	GLUD2	2747	ENSG00000182890	753.281	-3.09199	0.0779131	-39.685	0	0
4522	GLUL	2752	ENSG00000135821	105682	-2.10228	0.0644971	-32.5949	4.84455e-233	5.92173e-232
4532	GMIP	51291	ENSG00000089639	4197.63	2.07807	0.0637141	32.6155	2.4722e-233	3.03348e-232
4543	GNA14	9630	ENSG00000156049	445.113	-3.24653	0.102146	-31.7832	1.10494e-221	1.24044e-220
4548	GNAL	2774	ENSG00000141404	983.247	-3.25411	0.104887	-31.0249	2.49022e-211	2.58474e-210
4557	GNB5	10681	ENSG00000069966	4447.73	-2.56543	0.0657197	-39.0359	0	0
4559	GNG11	2791	ENSG00000127920	5479.38	-2.89373	0.0928131	-31.1781	2.11272e-213	2.22357e-212
4562	GNG4	2786	ENSG00000168243	2744.67	-3.57443	0.175579	-20.358	3.94209e-92	1.5155e-91
4565	GNG7	2788	ENSG00000176533	2235.16	-2.11352	0.117161	-18.0394	9.55543e-73	2.99291e-72
4577	GNL3L	54552	ENSG00000130119	7170.21	3.41243	0.0490238	69.6075	0	0
4578	GNLY	10578	ENSG00000115523	1091.39	2.11531	0.187801	11.2636	1.98544e-29	3.72466e-29
4596	GOLGA8A	23015	ENSG00000175265	21179.8	-4.3272	0.261183	-16.5677	1.1928e-61	3.30637e-61
4597	GOLGA8B	440270	ENSG00000215252	17077.8	-4.72199	0.115563	-40.8607	0	0
4606	GON7	84520	ENSG00000170270	2330.54	2.14353	0.0731391	29.3076	8.29984e-189	7.35096e-188
4650	GPIHBP1	338328	ENSG00000277494	557.718	-2.8516	0.13882	-20.5417	9.13879e-94	3.5658e-93
4660	GPR132	29933	ENSG00000183484	843.985	2.77741	0.11876	23.3868	5.81954e-121	2.93685e-120
4670	GPR160	26996	ENSG00000173890	3432.78	5.6069	0.129881	43.1697	0	0
4678	GPR3	2827	ENSG00000181773	290.204	2.07346	0.125518	16.5193	2.66545e-61	7.35023e-61
4684	GPR65	8477	ENSG00000140030	423.66	2.39463	0.129636	18.472	3.4704e-76	1.13708e-75
4689	GPRASP1	9737	ENSG00000198932	7296.92	-6.00221	0.096318	-62.3166	0	0
4690	GPRASP2	114928	ENSG00000158301	2544.24	-3.51552	0.0768115	-45.7682	0	0
4694	GPRIN1	114787	ENSG00000169258	750.908	4.69884	0.115993	40.5097	0	0
4697	GPS2	2874	ENSG00000132522	2629.79	-6.18209	0.0683508	-90.4465	0	0
4709	GPT2	84706	ENSG00000166123	7554.16	2.96521	0.0876405	33.8338	6.28789e-251	8.78519e-250
4710	GPX1	2876	ENSG00000233276	66814.6	2.86644	0.0752606	38.0869	0	0
4713	GPX7	2882	ENSG00000116157	4197.69	2.11465	0.0868793	24.34	7.39234e-131	4.08318e-130
4717	GRAMD1C	54762	ENSG00000178075	1556.15	2.7089	0.10437	25.9547	1.60802e-148	1.03207e-147
4718	GRAMD2A	196996	ENSG00000175318	2478.48	5.04414	0.135996	37.0903	4.03171e-301	7.28782e-300
4723	GRB7	2886	ENSG00000141738	17578.4	6.35923	0.102461	62.0648	0	0
4724	GREB1	9687	ENSG00000196208	35945.7	-4.11587	0.312644	-13.1647	1.40059e-39	2.98447e-39
4725	GRHL1	29841	ENSG00000134317	1202.24	3.02444	0.109903	27.5191	1.03748e-166	7.80581e-166
4726	GRHL2	79977	ENSG00000083307	5210.46	7.47331	0.0934417	79.9783	0	0
4730	GRIN2D	2906	ENSG00000105464	1343.05	3.27676	0.153016	21.4145	9.79108e-102	4.1084e-101
4737	GRK5	2869	ENSG00000198873	2845.83	-3.92421	0.0861015	-45.5765	0	0
4739	GRM4	2914	ENSG00000124493	653.118	3.54115	0.166673	21.2461	3.57918e-100	1.47715e-99
4740	GRN	2896	ENSG00000030582	66612.8	2.23713	0.0662346	33.7759	4.45668e-250	6.18618e-249
4750	GSDME	1687	ENSG00000105928	1747.89	-2.03583	0.0810074	-25.1314	2.25844e-139	1.3456e-138
4754	GSKIP	51527	ENSG00000100744	3285.55	2.09073	0.0682696	30.6247	5.74645e-206	5.74556e-205
4763	GSTM2	2946	ENSG00000213366	15393.1	-5.39679	0.105226	-51.2878	0	0
4764	GSTM3	2947	ENSG00000134202	7568.19	-3.17668	0.123411	-25.7406	4.10878e-146	2.58908e-145
4783	GTF2H2C	728340	ENSG00000183474	911.716	-2.10527	0.0617979	-34.0669	2.28009e-254	3.2604e-253
4789	GTF2I	2969	ENSG00000263001	12346.8	-2.07793	0.0596201	-34.8528	3.85949e-266	5.88722e-265
4791	GTF2IRD2	84163	ENSG00000196275	2372.29	-3.73192	0.0772073	-48.3364	0	0
4792	GTF2IRD2B	389524	ENSG00000174428	3289.77	-3.12987	0.0601185	-52.0616	0	0
4806	GTSE1	51512	ENSG00000075218	2033.84	4.58272	0.0832308	55.0604	0	0
4816	GVQW3	100506127	ENSG00000179240	2118.59	2.07214	0.100102	20.7003	3.443e-95	1.36082e-94
4828	H2AC11	8969	ENSG00000196787	511.123	4.17917	0.13464	31.0395	1.5806e-211	1.64326e-210
4830	H2AC6	8334	ENSG00000180573	10585.4	2.1309	0.11999	17.759	1.46877e-70	4.49697e-70
4831	H2AC8	3012	ENSG00000277075	1080.93	2.74945	0.158036	17.3976	8.60888e-68	2.56224e-67
4833	H2AX	3014	ENSG00000188486	18445.6	2.73385	0.0813235	33.617	9.46908e-248	1.29749e-246
4836	H2BC11	8970	ENSG00000124635	854.356	4.08334	0.141908	28.7746	4.46602e-182	3.77019e-181
4837	H2BC12	85236	ENSG00000197903	7505.14	3.10246	0.114954	26.9887	2.0059e-160	1.42619e-159
4839	H2BC18	440689	ENSG00000203814	1453.58	-2.85334	0.131947	-21.6249	1.04753e-103	4.4897e-103
4841	H2BC4	8347	ENSG00000180596	827.107	2.96271	0.139143	21.2925	1.33154e-100	5.52204e-100
4846	H3-5	440093	ENSG00000188375	783.398	-4.86597	0.0757506	-64.2367	0	0
4847	H3C10	8357	ENSG00000278828	1369.82	3.11363	0.152265	20.4487	6.16361e-93	2.38458e-92
4850	H4C8	8365	ENSG00000158406	2265.3	3.14654	0.148611	21.173	1.69482e-99	6.96319e-99
4851	H4C9	8294	ENSG00000276180	3328.79	3.17929	0.113989	27.8912	3.41166e-171	2.64461e-170
4853	HAAO	23498	ENSG00000162882	925.2	-2.33945	0.0913242	-25.617	9.85898e-145	6.13097e-144
4854	HABP4	22927	ENSG00000130956	1874.69	-2.18733	0.0656176	-33.3346	1.21941e-243	1.60722e-242
4870	HAS3	3038	ENSG00000103044	925.102	-2.42531	0.11238	-21.5814	2.68777e-103	1.14431e-102
4871	HASPIN	83903	ENSG00000177602	496.586	3.65272	0.0869491	42.0099	0	0
4876	HAUS4	54930	ENSG00000092036	3032.13	-2.5464	0.0769278	-33.1012	2.85507e-240	3.64663e-239
4880	HAVCR2	84868	ENSG00000135077	1878.7	2.69618	0.119593	22.5447	1.51353e-112	7.03347e-112
4882	HBA2	3040	ENSG00000188536	3948.91	-2.51201	0.189034	-13.2887	2.69192e-40	5.78914e-40
4888	HCAR1	27198	ENSG00000196917	1888.87	4.56535	0.144564	31.5801	6.93413e-219	7.63053e-218
4895	HCN2	610	ENSG00000099822	190.964	2.11487	0.128842	16.4145	1.50604e-60	4.1158e-60
4900	HDAC10	83933	ENSG00000100429	1976.02	-5.3252	0.0831734	-64.0253	0	0
4909	HDAC9	9734	ENSG00000048052	3187.93	2.60074	0.108601	23.9476	9.78116e-127	5.23106e-126
4912	HDGF	3068	ENSG00000143321	88196.7	2.37074	0.04837	49.0126	0	0
4939	HEMK1	51409	ENSG00000114735	5857.21	-2.03814	0.0675104	-30.19	3.20105e-200	3.07329e-199
4941	HEPH	9843	ENSG00000089472	2600.68	-2.14617	0.122218	-17.5602	4.97224e-69	1.49799e-68
4953	HES6	55502	ENSG00000144485	2269.93	2.91219	0.129033	22.5693	8.67551e-113	4.04773e-112
4955	HEXA	3073	ENSG00000213614	5538.06	-2.03355	0.0570052	-35.673	1.0353e-278	1.68573e-277
4975	HIC1	3090	ENSG00000177374	5333.02	-3.44574	0.109125	-31.5761	7.85657e-219	8.63818e-218
4977	HID1	283987	ENSG00000167861	18996	4.05776	0.0985647	41.1686	0	0
4980	HIF3A	64344	ENSG00000124440	9302.13	-2.14646	0.223594	-9.5998	8.01011e-22	1.34426e-21
5023	HLA-DMA	3108	ENSG00000204257	14661.1	2.80998	0.125663	22.3612	9.39691e-111	4.2874e-110
5031	HLA-DMB	3109	ENSG00000242574	6888.71	2.35581	0.125691	18.7428	2.21512e-78	7.42124e-78
5039	HLA-DOA	3111	ENSG00000204252	6246.89	3.40845	0.157656	21.6196	1.17535e-103	5.03418e-103
5046	HLA-DPA1	3113	ENSG00000231389	45774.7	3.5167	0.143915	24.4359	7.1132e-132	3.97185e-131
5054	HLA-DPB1	3115	ENSG00000223865	25787.2	2.90411	0.131297	22.1185	2.09608e-108	9.36323e-108
5062	HLA-DQA1	3117	ENSG00000196735	16010.4	4.24511	0.160953	26.3748	2.66908e-153	1.78842e-152
5076	HLA-DQB1	3119	ENSG00000179344	18132.2	3.45025	0.156093	22.1039	2.89969e-108	1.29394e-107
5083	HLA-DRA	3122	ENSG00000204287	108380	4.09406	0.136399	30.0153	6.18897e-198	5.84549e-197
5091	HLA-DRB1	3123	ENSG00000196126	52502.2	3.1556	0.135105	23.3567	1.17943e-120	5.93797e-120
5097	HLA-DRB5	3127	ENSG00000198502	15565.8	2.4758	0.181593	13.6338	2.52234e-42	5.57144e-42
5117	HMBS	3145	ENSG00000256269	3522.71	2.06268	0.072693	28.3752	4.0945e-177	3.35047e-176
5123	HMGA1	3159	ENSG00000137309	81339.9	6.76498	0.0880478	76.8331	0	0
5124	HMGA2	8091	ENSG00000149948	7216.1	4.65709	0.205508	22.6613	1.07858e-113	5.07487e-113
5127	HMGB3	3149	ENSG00000029993	7825.37	3.68673	0.077578	47.5229	0	0
5138	HMMR	3161	ENSG00000072571	2524.78	5.41156	0.0956807	56.5585	0	0
5145	HNRNPA1L2	144983	ENSG00000139675	3598.03	-5.38107	0.0575336	-93.5292	0	0
5168	HOMER2	9455	ENSG00000103942	12130.1	3.3036	0.0954472	34.6117	1.68191e-262	2.50292e-261
5171	HOOK1	51361	ENSG00000134709	3438.21	3.67415	0.0850647	43.1924	0	0
5175	HOXB2	3212	ENSG00000173917	6494.65	3.67206	0.141354	25.9778	8.82617e-149	5.67625e-148
5176	HOXB3	3213	ENSG00000120093	4253.46	2.95176	0.147639	19.993	6.33284e-89	2.35878e-88
5177	HOXB7	3217	ENSG00000260027	3124.35	5.51619	0.142447	38.7244	0	0
5179	HOXC6	3223	ENSG00000197757	1755.47	-2.47876	0.141077	-17.5702	4.16476e-69	1.25679e-68
5186	HPDL	84842	ENSG00000186603	1140.15	3.64358	0.108083	33.7109	3.99866e-249	5.51453e-248
5188	HPN	3249	ENSG00000105707	7938.83	4.67154	0.173018	27.0003	1.46534e-160	1.04301e-159
5203	HROB	78995	ENSG00000125319	1246.06	2.39526	0.0721239	33.2104	7.62896e-242	9.92231e-241
5206	HS3ST1	9957	ENSG00000002587	4136.61	-3.41117	0.102768	-33.1929	1.364e-241	1.76864e-240
5207	HS3ST3B1	9953	ENSG00000125430	782.762	-2.47435	0.125132	-19.7739	4.99418e-87	1.82511e-86
5214	HSD17B1	3292	ENSG00000108786	1185.22	-3.10252	0.0929438	-33.3806	2.62302e-244	3.48954e-243
5234	HSF4	3299	ENSG00000102878	3613.46	-3.48356	0.112692	-30.9123	8.16681e-210	8.40184e-209
5235	HSH2D	84941	ENSG00000196684	2602.15	4.28385	0.116188	36.8698	1.4065e-297	2.51754e-296
5243	HSPA1A	3303	ENSG00000204389	29296.1	-2.51637	0.146882	-17.1319	8.57907e-66	2.49477e-65
5248	HSPA1B	3304	ENSG00000204388	36125.5	-2.6849	0.113074	-23.7447	1.24657e-124	6.54907e-124
5260	HSPA4L	22824	ENSG00000164070	1773.87	-3.07308	0.110177	-27.8923	3.30656e-171	2.56469e-170
5266	HSPB6	126393	ENSG00000004776	17235.7	-4.85486	0.143704	-33.7837	3.41912e-250	4.7563e-249
5267	HSPB7	27129	ENSG00000173641	2104.6	-3.56568	0.15314	-23.2838	6.46883e-120	3.23644e-119
5279	HTRA3	94031	ENSG00000170801	7553.25	-2.74098	0.137051	-19.9997	5.53871e-89	2.0654e-88
5281	HUNK	30811	ENSG00000142149	3943.46	3.50492	0.121334	28.8866	1.75807e-183	1.49599e-182
5289	HYLS1	219844	ENSG00000198331	1532.9	2.02248	0.0820119	24.6609	2.8143e-134	1.60505e-133
5298	ICA1	3382	ENSG00000003147	2709.69	2.72061	0.0915598	29.714	5.06909e-194	4.66385e-193
5313	IDH2	3418	ENSG00000182054	25010.6	3.06409	0.0812901	37.6933	0	0
5319	IDS	3423	ENSG00000010404	7887.3	-4.58913	0.0797745	-57.5263	0	0
5331	IFFO1	25900	ENSG00000010295	2496.94	-3.22925	0.097372	-33.1641	3.55079e-241	4.5902e-240
5334	IFI27	3429	ENSG00000165949	86300	4.88478	0.147773	33.0559	1.27785e-239	1.62403e-238
5342	IFI44L	10964	ENSG00000137959	14198.9	2.28565	0.138898	16.4556	7.64129e-61	2.09722e-60
5343	IFI6	2537	ENSG00000126709	135276	4.79518	0.155865	30.765	7.70883e-208	7.79902e-207
5345	IFIT1	3434	ENSG00000185745	13303.2	3.11741	0.138862	22.4497	1.28912e-111	5.93673e-111
5346	IFIT2	3433	ENSG00000119922	4638.02	2.20781	0.123592	17.8637	2.26208e-71	6.99279e-71
5347	IFIT3	3437	ENSG00000119917	11483.2	2.53995	0.122966	20.6557	8.68384e-95	3.42062e-94
5353	IFNAR2	3455	ENSG00000159110	858.442	-3.35461	0.0698048	-48.057	0	0
5358	IFRD1	3475	ENSG00000006652	3307.14	-2.9464	0.0804588	-36.6199	1.37726e-293	2.41785e-292
5376	IGDCC4	57722	ENSG00000103742	2240.43	-3.17476	0.118531	-26.7843	4.9285e-158	3.42055e-157
5377	IGF1	3479	ENSG00000017427	1847.6	-2.05407	0.163471	-12.5653	3.27484e-36	6.69726e-36
5379	IGF2BP2	10644	ENSG00000073792	13506.5	2.71806	0.129901	20.9241	3.23129e-97	1.30537e-96
5381	IGFBP2	3485	ENSG00000115457	126940	2.2963	0.114583	20.0404	2.4457e-89	9.14939e-89
5383	IGFBP4	3487	ENSG00000141753	88479.7	-3.14753	0.100119	-31.438	6.12445e-217	6.63681e-216
5384	IGFBP5	3488	ENSG00000115461	241739	-3.81843	0.271843	-14.0465	8.09893e-45	1.84201e-44
5385	IGFBP6	3489	ENSG00000167779	7324.04	-3.46367	0.143817	-24.0839	3.68764e-128	1.99385e-127
5387	IGFLR1	79713	ENSG00000126246	356.45	-2.35208	0.0978919	-24.0274	1.4394e-127	7.74988e-127
5390	IGSF10	285313	ENSG00000152580	7252.6	-4.68767	0.154807	-30.2808	2.05366e-201	1.9881e-200
5391	IGSF22	283284	ENSG00000179057	219.482	-2.38144	0.0831671	-28.6344	2.50884e-180	2.09447e-179
5392	IGSF3	3321	ENSG00000143061	2679.33	3.04033	0.0959316	31.6927	1.95691e-220	2.17589e-219
5393	IGSF6	10261	ENSG00000140749	936.806	2.2411	0.104607	21.424	7.9835e-102	3.35543e-101
5396	IGSF9	57549	ENSG00000085552	12247.6	4.96001	0.0981329	50.5438	0	0
5400	IKBKE	9641	ENSG00000263528	2979.32	2.88157	0.0795094	36.2419	1.33421e-287	2.28584e-286
5401	IKBKG	8517	ENSG00000269335	1110.63	-2.41649	0.0565315	-42.7458	0	0
5402	IKZF1	10320	ENSG00000185811	1229.38	2.06122	0.124102	16.609	5.99351e-62	1.6675e-61
5404	IKZF3	22806	ENSG00000161405	991.581	2.64416	0.139486	18.9565	3.90513e-80	1.33203e-79
5408	IL10RB	3588	ENSG00000243646	987.947	-4.68081	0.0669828	-69.8808	0	0
5409	IL11RA	3590	ENSG00000137070	3476.15	-2.28848	0.119661	-19.1247	1.57179e-81	5.44109e-81
5410	IL12RB2	3595	ENSG00000081985	305.812	2.92775	0.130568	22.4232	2.33546e-111	1.07168e-110
5414	IL16	3603	ENSG00000172349	2023.14	-2.04096	0.109263	-18.6794	7.28986e-78	2.43211e-77
5415	IL17D	53342	ENSG00000172458	649.725	-2.07764	0.0789692	-26.3094	1.49525e-152	9.9616e-152
5421	IL18	3606	ENSG00000150782	2148.98	3.13945	0.123654	25.3891	3.32662e-142	2.03412e-141
5422	IL18BP	10068	ENSG00000137496	5418.36	-2.93183	0.0841108	-34.8568	3.36113e-266	5.13314e-265
5425	IL1RAP	3556	ENSG00000196083	7450.45	3.10054	0.0975176	31.7946	7.67745e-222	8.6341e-221
5427	IL1RN	3557	ENSG00000136689	2621.84	3.74546	0.120434	31.0996	2.44134e-212	2.55263e-211
5430	IL23A	51561	ENSG00000110944	280.905	2.13955	0.110386	19.3825	1.08484e-83	3.84806e-83
5431	IL27RA	9466	ENSG00000104998	2557.8	3.08829	0.12634	24.4442	5.80373e-132	3.24491e-131
5433	IL2RB	3560	ENSG00000100385	1782.79	3.76249	0.152816	24.621	7.52215e-134	4.2767e-133
5434	IL2RG	3561	ENSG00000147168	1011.32	2.07308	0.14853	13.9574	2.8376e-44	6.41619e-44
5435	IL32	9235	ENSG00000008517	9342.71	2.69497	0.132579	20.3272	7.38851e-92	2.83108e-91
5438	IL4I1	259307	ENSG00000104951	11372.1	4.85751	0.131297	36.9964	1.31061e-299	2.35578e-298
5461	INAVA	55765	ENSG00000163362	7528.66	7.37798	0.10503	70.2464	0	0
5470	INHA	3623	ENSG00000123999	3629.33	-4.84171	0.145459	-33.2857	6.20901e-243	8.12504e-242
5472	INHBB	3625	ENSG00000163083	5636	3.14394	0.156353	20.108	6.28545e-90	2.36244e-89
5485	INPP5B	3633	ENSG00000204084	4428.05	-2.02709	0.0647988	-31.2828	7.99787e-215	8.51553e-214
5495	INSR	3643	ENSG00000171105	15362.5	-2.05021	0.0733508	-27.9507	6.46548e-172	5.06087e-171
5508	INTS6L	203522	ENSG00000165359	2602.06	-2.26222	0.072948	-31.0114	3.78201e-211	3.92238e-210
5512	INTU	27152	ENSG00000164066	3457.9	-2.1931	0.0764766	-28.6767	7.45218e-181	6.23761e-180
5524	IPPK	64768	ENSG00000127080	1004.05	-2.36448	0.0697453	-33.9016	6.29951e-252	8.86921e-251
5537	IQGAP3	128239	ENSG00000183856	4523.97	5.54416	0.109022	50.8534	0	0
5542	IRAG1	10335	ENSG00000072952	4364.58	-2.75011	0.12426	-22.1319	1.55864e-108	6.96735e-108
5556	IRF5	3663	ENSG00000128604	2362.34	2.71889	0.0941399	28.8814	2.04668e-183	1.74043e-182
5557	IRF6	3664	ENSG00000117595	7718.19	3.58196	0.0822696	43.5393	0	0
5561	IRF9	10379	ENSG00000213928	2802.55	-3.25982	0.0929246	-35.0803	1.34677e-269	2.10194e-268
5566	IRX3	79191	ENSG00000177508	3924.07	4.20921	0.183286	22.9652	1.03757e-116	5.04706e-116
5570	ISG15	9636	ENSG00000187608	23898.2	4.98664	0.149549	33.3444	8.76736e-244	1.15675e-242
5575	ISLR2	57611	ENSG00000167178	534.122	2.94402	0.18025	16.333	5.74613e-60	1.55968e-59
5576	ISM1	140862	ENSG00000101230	1339.61	2.97582	0.168126	17.6999	4.19734e-70	1.28021e-69
5587	ITGA10	8515	ENSG00000143127	713.928	-3.05639	0.115861	-26.3798	2.33627e-153	1.56706e-152
5591	ITGA3	3675	ENSG00000005884	36311.5	2.11241	0.0930267	22.7076	3.77137e-114	1.78367e-113
5592	ITGA4	3676	ENSG00000115232	1028.54	2.12174	0.111695	18.9959	1.84506e-80	6.33057e-80
5596	ITGA8	8516	ENSG00000077943	1269.81	-3.80225	0.130427	-29.1524	7.7913e-187	6.78321e-186
5606	ITGB2	3689	ENSG00000160255	9921.26	2.39246	0.132403	18.0695	5.53983e-73	1.7407e-72
5609	ITGB4	3691	ENSG00000132470	40602.2	3.99601	0.128656	31.0597	8.43219e-212	8.79504e-211
5611	ITGB6	3694	ENSG00000115221	2514.14	6.09597	0.1555	39.2025	0	0
5613	ITGB8	3696	ENSG00000105855	23421	2.85126	0.10456	27.269	9.88785e-164	7.26017e-163
5615	ITM2A	9452	ENSG00000078596	4810.82	-3.86324	0.118341	-32.6448	9.48369e-234	1.17042e-232
5623	ITPR1	3708	ENSG00000150995	6089.31	-3.48437	0.100443	-34.6901	1.11072e-263	1.67235e-262
5635	IZUMO4	113177	ENSG00000099840	1082.79	-4.3769	0.100335	-43.6227	0	0
5645	JAM2	58494	ENSG00000154721	2268.12	-2.48614	0.114158	-21.7781	3.74068e-105	1.62503e-104
5646	JAM3	83700	ENSG00000166086	4666.4	-4.43223	0.114305	-38.7754	0	0
5651	JCHAIN	3512	ENSG00000132465	7029.99	3.15787	0.235907	13.3861	7.29142e-41	1.58028e-40
5656	JMJD4	65094	ENSG00000081692	2067.54	-2.2048	0.0593867	-37.1261	1.06663e-301	1.93353e-300
5658	JMJD7-PLA2G4B	8681	ENSG00000168970	5071.74	-5.95706	0.115935	-51.3826	0	0
5664	JPT1	51155	ENSG00000189159	11493	2.6293	0.0853086	30.8211	1.36789e-208	1.38938e-207
5672	JUP	3728	ENSG00000173801	91463.3	2.65193	0.0666233	39.8048	0	0
5675	KANK2	25959	ENSG00000197256	23275.9	-2.45826	0.0706829	-34.7787	5.1087e-265	7.74659e-264
5676	KANK3	256949	ENSG00000186994	557.128	-2.77889	0.0927199	-29.9708	2.35448e-197	2.21076e-196
5677	KANK4	163782	ENSG00000132854	1115.76	4.62223	0.169514	27.2675	1.03113e-163	7.55807e-163
5681	KANSL1L	151050	ENSG00000144445	3524.57	-2.16801	0.0594002	-36.4983	1.17804e-291	2.04845e-290
5687	KAT2A	2648	ENSG00000108773	17101.4	-2.3762	0.063876	-37.2002	6.78556e-303	1.23882e-301
5689	KAT5	10524	ENSG00000172977	4400.02	-2.19903	0.0459866	-47.8189	0	0
5701	KAZALD1	81621	ENSG00000107821	2002.55	3.91951	0.173725	22.5616	1.0335e-112	4.81497e-112
5714	KCNC3	3748	ENSG00000131398	4947.81	5.36844	0.122748	43.7354	0	0
5720	KCNE4	23704	ENSG00000152049	1504.17	-2.56155	0.15629	-16.3898	2.26326e-60	6.16806e-60
5721	KCNG1	3755	ENSG00000026559	1516.21	3.29253	0.179869	18.3051	7.53033e-75	2.42509e-74
5723	KCNH3	23416	ENSG00000135519	1576.76	3.20323	0.161559	19.827	1.74193e-87	6.39032e-87
5725	KCNJ11	3767	ENSG00000187486	658.668	3.114	0.106855	29.1423	1.04549e-186	9.08978e-186
5729	KCNJ8	3764	ENSG00000121361	1536.86	-2.30582	0.110563	-20.8553	1.36533e-96	5.47242e-96
5731	KCNK12	56660	ENSG00000184261	303.744	2.71721	0.105664	25.7155	7.84098e-146	4.92148e-145
5732	KCNK15	60598	ENSG00000124249	13806.8	4.14469	0.116483	35.5819	2.66631e-277	4.30851e-276
5737	KCNMB1	3779	ENSG00000145936	823.834	-2.48768	0.144247	-17.246	1.20003e-66	3.52006e-66
5738	KCNMB3	27094	ENSG00000171121	796.239	-2.99072	0.0815421	-36.6771	1.69584e-294	2.98944e-293
5742	KCNN4	3783	ENSG00000104783	2046.05	3.71982	0.144325	25.774	1.73607e-146	1.0972e-145
5743	KCNQ1	3784	ENSG00000053918	2193.65	2.44785	0.113939	21.484	2.1995e-102	9.29324e-102
5745	KCNQ3	3786	ENSG00000184156	939.387	3.32783	0.137854	24.1402	9.45987e-129	5.1365e-128
5748	KCTD1	284252	ENSG00000134504	12691.6	3.11695	0.0934404	33.3576	5.64329e-244	7.46875e-243
5754	KCTD14	65987	ENSG00000151364	752.135	2.5618	0.120675	21.229	5.15998e-100	2.1275e-99
5764	KCTD7	154881	ENSG00000243335	4420.73	-3.34386	0.0698453	-47.8753	0	0
5768	KDELR3	11015	ENSG00000100196	4733.53	3.25513	0.103122	31.5659	1.08418e-218	1.19e-217
5794	KHNYN	23351	ENSG00000100441	12970.4	-2.50819	0.0581045	-43.1669	0	0
5796	KIAA0040	9674	ENSG00000235750	8727.7	2.23713	0.0822253	27.2073	5.3228e-163	3.86613e-162
5809	KIAA1522	57648	ENSG00000162522	45521.9	2.07751	0.0730252	28.4492	4.98541e-178	4.09784e-177
5812	KIAA1614	57710	ENSG00000135835	1109.76	-2.19183	0.0877824	-24.9689	1.33159e-137	7.82087e-137
5818	KIF11	3832	ENSG00000138160	5291	4.77278	0.0750966	63.5552	0	0
5819	KIF12	113220	ENSG00000136883	2199.99	3.38875	0.135087	25.0856	7.14047e-139	4.23661e-138
5822	KIF14	9928	ENSG00000118193	1163.04	4.85766	0.0886439	54.7997	0	0
5823	KIF15	56992	ENSG00000163808	1560.93	4.16255	0.0821338	50.6801	0	0
5827	KIF18A	81930	ENSG00000121621	1535.26	4.78822	0.0853709	56.0872	0	0
5828	KIF1A	547	ENSG00000130294	15655.7	4.88068	0.186652	26.1486	1.02205e-150	6.7078e-150
5831	KIF20A	10112	ENSG00000112984	5439.11	5.64861	0.0867052	65.1473	0	0
5836	KIF23	9493	ENSG00000137807	3855.77	3.66929	0.0805435	45.5566	0	0
5838	KIF26A	26153	ENSG00000066735	1155.55	-2.50591	0.154166	-16.2546	2.07288e-59	5.58148e-59
5839	KIF26B	55083	ENSG00000162849	3119.97	4.07301	0.150416	27.0783	1.77208e-161	1.26983e-160
5843	KIF2C	11004	ENSG00000142945	4558.65	4.51458	0.0806597	55.9707	0	0
5847	KIF4A	24137	ENSG00000090889	2774.79	5.68294	0.0874014	65.0211	0	0
5851	KIF6	221458	ENSG00000164627	364.087	2.67589	0.118415	22.5975	4.58616e-113	2.14838e-112
5856	KIFC1	3833	ENSG00000237649	4985.39	3.25638	0.0772705	42.1427	0	0
5864	KIT	3815	ENSG00000157404	2267.93	-4.40757	0.146266	-30.134	1.74073e-199	1.66626e-198
5867	KLC1	3831	ENSG00000126214	7745.47	-2.76993	0.0584179	-47.4158	0	0
5869	KLC3	147700	ENSG00000104892	694.352	2.10068	0.123455	17.0158	6.26645e-65	1.80748e-64
5876	KLF15	28999	ENSG00000163884	3665.17	-3.45958	0.112978	-30.6218	6.27533e-206	6.26457e-205
5878	KLF2	10365	ENSG00000127528	9451.12	-3.13088	0.119197	-26.2664	4.64475e-152	3.08157e-151
5880	KLF4	9314	ENSG00000136826	5601.95	-2.85858	0.118099	-24.2049	1.97426e-129	1.07931e-128
5881	KLF5	688	ENSG00000102554	15746.7	3.9231	0.0842741	46.5516	0	0
5885	KLF9	687	ENSG00000119138	10286.2	-3.24986	0.0968724	-33.5478	9.67854e-247	1.30937e-245
5886	KLHDC1	122773	ENSG00000197776	929.112	-2.68659	0.0713452	-37.6563	0	0
5891	KLHDC8A	55220	ENSG00000162873	20123.5	-4.7183	0.308799	-15.2795	1.04761e-52	2.60489e-52
5892	KLHDC8B	200942	ENSG00000185909	7300.86	-2.22503	0.0690769	-32.211	1.23888e-227	1.46536e-226
5897	KLHL14	57565	ENSG00000197705	8794.24	6.09234	0.0976333	62.4002	0	0
5911	KLHL3	26249	ENSG00000146021	1648.1	-2.22292	0.0829077	-26.8119	2.34495e-158	1.63279e-157
5913	KLHL35	283212	ENSG00000149243	1501.98	4.62165	0.128374	36.0014	7.95884e-284	1.33496e-282
5921	KLK10	5655	ENSG00000129451	19734	2.57129	0.148803	17.2798	6.67623e-67	1.9651e-66
5922	KLK11	11012	ENSG00000167757	13396.1	6.16918	0.159658	38.64	0	0
5923	KLK14	43847	ENSG00000129437	1074.72	2.84229	0.157145	18.0871	4.02862e-73	1.26835e-72
5924	KLK7	5650	ENSG00000169035	42418.9	10.2932	0.144215	71.3741	0	0
5934	KNL1	57082	ENSG00000137812	1187.48	4.13919	0.0865711	47.8126	0	0
5936	KNSTRN	90417	ENSG00000128944	3038.08	2.13297	0.0640617	33.2955	4.4871e-243	5.88983e-242
5939	KPNA2	3838	ENSG00000182481	21657.1	4.29055	0.0843454	50.8688	0	0
5942	KPNA5	3841	ENSG00000196911	2433.52	-2.18941	0.068018	-32.1887	2.53832e-227	2.99405e-226
5953	KRIT1	889	ENSG00000001631	2282.56	-2.61712	0.0502802	-52.0507	0	0
5956	KRT15	3866	ENSG00000171346	1674.87	2.5493	0.159765	15.9566	2.56392e-57	6.73087e-57
5957	KRT18	3875	ENSG00000111057	89856.1	5.7071	0.095394	59.8266	0	0
5958	KRT19	3880	ENSG00000171345	84974.5	3.26129	0.0926057	35.2169	1.101e-271	1.73959e-270
5959	KRT23	25984	ENSG00000108244	4652.3	7.42519	0.160131	46.3696	0	0
5961	KRT5	3852	ENSG00000186081	11657.3	3.21933	0.198157	16.2463	2.37141e-59	6.37992e-59
5962	KRT7	3855	ENSG00000135480	62502.9	8.00106	0.118106	67.745	0	0
5963	KRT8	3856	ENSG00000170421	179032	6.79284	0.0921797	73.6913	0	0
5964	KRT80	144501	ENSG00000167767	4768.12	5.82681	0.130835	44.5355	0	0
5965	KRTCAP2	200185	ENSG00000163463	2364.42	-3.58258	0.0754643	-47.4738	0	0
5966	KRTCAP3	200634	ENSG00000157992	6415.05	3.5544	0.0904484	39.2976	0	0
5967	KSR1	8844	ENSG00000141068	4603.02	-2.72501	0.0927202	-29.3896	7.44761e-190	6.64675e-189
5972	L1CAM	3897	ENSG00000198910	9220.77	3.64503	0.162388	22.4465	1.38548e-111	6.37591e-111
5974	L3HYPDH	112849	ENSG00000126790	1463.09	-2.14669	0.065527	-32.7603	2.16405e-235	2.69674e-234
5975	L3MBTL1	26013	ENSG00000185513	2132.72	-2.57879	0.0950194	-27.1396	3.363e-162	2.43025e-161
5981	LACTB2	51110	ENSG00000147592	3432.54	2.30934	0.0817	28.2661	9.02114e-176	7.3025e-175
5982	LAD1	3898	ENSG00000159166	7468.64	6.16455	0.09789	62.9742	0	0
5985	LAIR1	3903	ENSG00000167613	3205.05	2.07068	0.124782	16.5944	7.65431e-62	2.12817e-61
5990	LAMA2	3908	ENSG00000196569	13228.7	-5.85553	0.118432	-49.4423	0	0
5993	LAMA5	3911	ENSG00000130702	78072.2	2.20354	0.0960149	22.95	1.47454e-116	7.16175e-116
5996	LAMB3	3914	ENSG00000196878	10046.4	5.00986	0.112268	44.6243	0	0
5998	LAMC2	3918	ENSG00000058085	17564.4	5.16643	0.100261	51.53	0	0
6004	LAMTOR2	28956	ENSG00000116586	6370.85	2.13817	0.0739665	28.9072	9.68531e-184	8.24701e-183
6012	LAPTM4B	55353	ENSG00000104341	93284.5	3.49575	0.0815735	42.8539	0	0
6013	LAPTM5	7805	ENSG00000162511	16077.7	2.45441	0.132288	18.5535	7.64039e-77	2.5169e-76
6015	LARGE2	120071	ENSG00000165905	9114.73	3.65594	0.103394	35.3593	7.21943e-274	1.14633e-272
6031	LBHD1	79081	ENSG00000162194	886.399	-3.6026	0.0730754	-49.2997	0	0
6035	LCAT	3931	ENSG00000213398	1807.12	-2.33095	0.0832768	-27.9904	2.12782e-172	1.67169e-171
6036	LCK	3932	ENSG00000182866	650.613	2.2993	0.130399	17.6328	1.37946e-69	4.1835e-69
6043	LCP1	3936	ENSG00000136167	10402.2	2.7099	0.118253	22.9161	3.2135e-116	1.55252e-115
6047	LDB2	9079	ENSG00000169744	1878.44	-2.10706	0.0876404	-24.0421	1.00917e-127	5.44033e-127
6048	LDB3	11155	ENSG00000122367	877.134	-3.28855	0.143912	-22.8511	1.42534e-115	6.83712e-115
6049	LDHA	3939	ENSG00000134333	135069	2.45706	0.0897727	27.3698	6.28491e-165	4.65207e-164
6051	LDHB	3945	ENSG00000111716	12913.8	-3.54751	0.110896	-31.9896	1.52021e-224	1.75118e-223
6052	LDHD	197257	ENSG00000166816	1511.67	-2.54109	0.130437	-19.4813	1.58138e-84	5.64376e-84
6058	LEAP2	116842	ENSG00000164406	169.634	-2.06223	0.102007	-20.2165	7.00989e-91	2.65894e-90
6059	LEF1	51176	ENSG00000138795	4593.96	3.34262	0.128298	26.0537	1.222e-149	7.92656e-149
6073	LENG8	114823	ENSG00000167615	54004.6	-2.77807	0.0912508	-30.4443	1.42541e-203	1.40651e-202
6077	LENG9	94059	ENSG00000275183	1815.25	-2.26079	0.100585	-22.4763	7.07212e-112	3.26865e-111
6082	LEPR	3953	ENSG00000116678	3338.23	-2.67175	0.105916	-25.2251	2.1241e-140	1.27446e-139
6088	LFNG	3955	ENSG00000106003	2559.16	2.82292	0.116847	24.1591	5.99544e-129	3.25954e-128
6093	LGALS9	3965	ENSG00000168961	11818.6	2.41761	0.102103	23.6781	6.07028e-124	3.17351e-123
6096	LGI4	163175	ENSG00000153902	1182.46	-3.91417	0.14596	-26.8167	2.06118e-158	1.43598e-157
6099	LGR5	8549	ENSG00000139292	5801.57	3.9934	0.204883	19.4912	1.30492e-84	4.6623e-84
6100	LGR6	59352	ENSG00000133067	9988.68	3.80999	0.169621	22.4618	9.80948e-112	4.52566e-111
6102	LHFPL6	10186	ENSG00000183722	4113.88	-2.38329	0.107543	-22.1614	8.09867e-109	3.63418e-108
6128	LILRB4	11006	ENSG00000186818	2468.79	3.93648	0.14073	27.9719	3.57157e-172	2.80251e-171
6133	LILRB5	10990	ENSG00000105609	565.213	-2.07718	0.135194	-15.3645	2.83426e-53	7.09424e-53
6146	LIN37	55957	ENSG00000267796	935.881	-3.9915	0.0738597	-54.0416	0	0
6152	LINGO1	84894	ENSG00000169783	6479.55	3.54175	0.144759	24.4665	3.35995e-132	1.88434e-131
6156	LIPG	9388	ENSG00000101670	840.903	2.66486	0.147651	18.0484	8.12628e-73	2.54777e-72
6157	LIPH	200879	ENSG00000163898	1004.84	2.15052	0.139746	15.3887	1.94863e-53	4.88896e-53
6159	LIPT2	387787	ENSG00000175536	853.622	2.07702	0.0901822	23.0313	2.26328e-117	1.10682e-116
6161	LIX1L	128077	ENSG00000271601	5184.99	-2.09902	0.0675811	-31.0592	8.56103e-212	8.92215e-211
6164	LLGL2	3993	ENSG00000073350	13432.9	2.30749	0.0696666	33.1219	1.43672e-240	1.83871e-239
6170	LMBR1L	55716	ENSG00000139636	5571.91	-2.16321	0.0590179	-36.6534	4.03863e-294	7.09977e-293
6178	LMNB1	4001	ENSG00000113368	7722.27	3.46866	0.073176	47.4017	0	0
6185	LMOD1	25802	ENSG00000163431	7478.04	-4.59634	0.130835	-35.1309	2.27867e-270	3.57821e-269
6187	LMTK3	114783	ENSG00000142235	1613.69	3.10201	0.125997	24.6197	7.78034e-134	4.42153e-133
6197	LONRF2	164832	ENSG00000170500	12412	-2.71518	0.174231	-15.5838	9.38235e-55	2.38671e-54
6206	LPAR3	23566	ENSG00000171517	10679.8	4.78079	0.146245	32.6902	2.15457e-234	2.66933e-233
6207	LPAR5	57121	ENSG00000184574	1139.04	3.08932	0.10629	29.065	9.96043e-186	8.60146e-185
6218	LPL	4023	ENSG00000175445	1713.62	-2.0461	0.154694	-13.2267	6.15265e-40	1.31763e-39
6222	LRATD2	157638	ENSG00000168672	10404.6	3.06142	0.0875643	34.962	8.50776e-268	1.31659e-266
6226	LRCH4	4034	ENSG00000077454	7774.18	-2.97619	0.0645666	-46.0949	0	0
6227	LRFN1	57622	ENSG00000128011	2333.62	3.03992	0.125455	24.2312	1.0426e-129	5.7071e-129
6230	LRGUK	136332	ENSG00000155530	260.398	2.59099	0.109815	23.594	4.43813e-123	2.28752e-122
6236	LRP1	4035	ENSG00000123384	73988.1	-2.09269	0.0925957	-22.6003	4.30154e-113	2.01652e-112
6239	LRP2BP	55805	ENSG00000109771	980.267	-2.29226	0.101018	-22.6915	5.43065e-114	2.56085e-113
6245	LRP8	7804	ENSG00000157193	3193.16	2.36432	0.0988218	23.9251	1.67973e-126	8.9609e-126
6251	LRRC17	10234	ENSG00000128606	3161.43	-3.52957	0.149536	-23.6034	3.55785e-123	1.83899e-122
6254	LRRC25	126364	ENSG00000175489	1185.49	2.09829	0.11731	17.8868	1.49502e-71	4.63067e-71
6261	LRRC37A2	474170	ENSG00000238083	1371.55	-2.97805	0.0954285	-31.2071	8.53626e-214	8.99893e-213
6272	LRRC46	90506	ENSG00000141294	830.093	2.55618	0.152419	16.7707	3.99744e-63	1.12934e-62
6284	LRRC75A	388341	ENSG00000181350	7625.31	-5.9476	0.0928955	-64.0246	0	0
6289	LRRC8D	55144	ENSG00000171492	6284.11	2.70512	0.0578904	46.7282	0	0
6294	LRRK2	120892	ENSG00000188906	1773.63	-3.66042	0.121699	-30.0776	9.5225e-199	9.06089e-198
6296	LRRN2	10446	ENSG00000170382	12931.6	3.96492	0.119467	33.1884	1.58386e-241	2.05164e-240
6297	LRRN4CL	221091	ENSG00000177363	1641.59	-3.58462	0.119394	-30.0235	4.85037e-198	4.58795e-197
6316	LSM4	25804	ENSG00000130520	24377.9	2.52153	0.0727529	34.6588	3.28969e-263	4.9357e-262
6321	LSP1	4046	ENSG00000130592	4036.26	2.09972	0.11768	17.8426	3.2976e-71	1.01816e-70
6323	LSR	51599	ENSG00000105699	44311.3	5.05703	0.0819584	61.7024	0	0
6324	LSS	4047	ENSG00000160285	11057.3	-2.12176	0.0727255	-29.1749	4.03675e-187	3.52644e-186
6326	LST1	7940	ENSG00000204482	1260.93	2.67226	0.126613	21.1057	7.04691e-99	2.88412e-98
6335	LTB	4050	ENSG00000227507	1671.14	4.80727	0.172334	27.8951	3.06369e-171	2.37919e-170
6348	LTBP4	8425	ENSG00000090006	54191.9	-2.1601	0.197501	-10.9371	7.65719e-28	1.40942e-27
6352	LTF	4057	ENSG00000012223	6336.97	5.23217	0.254046	20.5953	3.02218e-94	1.18317e-93
6356	LUC7L	55692	ENSG00000007392	8000.88	-2.0182	0.0721906	-27.9566	5.48554e-172	4.29645e-171
6357	LUC7L2	51631	ENSG00000146963	9472.35	-2.05267	0.0433708	-47.3284	0	0
6358	LUC7L3	51747	ENSG00000108848	31308.2	-2.27506	0.0705771	-32.2351	5.69273e-228	6.75213e-227
6363	LY6E	4061	ENSG00000160932	186351	3.34162	0.105797	31.5853	5.88515e-219	6.48176e-218
6372	LY6G6C	80740	ENSG00000204421	1664.68	4.75114	0.188812	25.1633	1.01139e-139	6.04847e-139
6379	LY75	4065	ENSG00000054219	2130.12	2.20902	0.0924546	23.893	3.61733e-126	1.92573e-125
6384	LYN	4067	ENSG00000254087	6011.41	2.7179	0.0778531	34.9106	5.12538e-267	7.89346e-266
6385	LYNX1	66004	ENSG00000180155	2687.42	-2.09716	0.1535	-13.6622	1.70643e-42	3.77704e-42
6386	LYPD1	116372	ENSG00000150551	10490.3	6.3651	0.0634216	100.362	0	0
6388	LYPD5	284348	ENSG00000159871	451.236	2.2367	0.112224	19.9307	2.20551e-88	8.15782e-88
6389	LYPD6	130574	ENSG00000187123	2204.52	3.80543	0.0989409	38.4617	0	0
6390	LYPLA1	10434	ENSG00000120992	13023.1	2.6393	0.0676419	39.0187	0	0
6397	LYRM9	201229	ENSG00000232859	1155.28	-3.08827	0.0746162	-41.3888	0	0
6401	LYSMD4	145748	ENSG00000183060	1692.89	-2.66855	0.0670792	-39.782	0	0
6402	LYST	1130	ENSG00000143669	2725.3	-2.02602	0.0667662	-30.345	2.92163e-202	2.8521e-201
6403	LYVE1	10894	ENSG00000133800	1883.86	-2.61324	0.158102	-16.5288	2.27452e-61	6.28033e-61
6404	LYZ	4069	ENSG00000090382	5878.37	2.43498	0.180057	13.5233	1.13871e-41	2.49455e-41
6407	LZTR1	8216	ENSG00000099949	4667.87	-3.47836	0.0689686	-50.434	0	0
6412	MACC1	346389	ENSG00000183742	3953.28	5.8647	0.13587	43.1642	0	0
6420	MAD2L1	4085	ENSG00000164109	4030.34	3.6572	0.0874845	41.804	0	0
6425	MAF	4094	ENSG00000178573	9965.35	-2.4469	0.10075	-24.2868	2.7011e-130	1.48682e-129
6427	MAFB	9935	ENSG00000204103	8389.27	2.06482	0.0959545	21.5187	1.03966e-102	4.40143e-102
6428	MAFF	23764	ENSG00000185022	5345.49	-2.14605	0.107104	-20.037	2.61939e-89	9.7963e-89
6440	MAGIX	79917	ENSG00000269313	1649.82	2.99767	0.107531	27.8774	5.01645e-171	3.87684e-170
6447	MAL	4118	ENSG00000172005	12739.3	5.13749	0.19273	26.6565	1.50508e-156	1.03727e-155
6448	MAL2	114569	ENSG00000147676	46778.5	8.83569	0.107868	81.9119	0	0
6451	MAMDC2	256691	ENSG00000165072	4827.43	-5.11087	0.124841	-40.9391	0	0
6463	MAN1C1	57134	ENSG00000117643	3044.98	-2.01176	0.0976574	-20.6002	2.7336e-94	1.07118e-93
6468	MAN2C1	4123	ENSG00000140400	13777.1	-2.88555	0.0680081	-42.4295	0	0
6472	MANEAL	149175	ENSG00000185090	968.485	2.50061	0.125769	19.8825	5.76544e-88	2.12212e-87
6476	MAOA	4128	ENSG00000189221	4874.71	-3.46891	0.126459	-27.4312	1.16617e-165	8.6771e-165
6477	MAOB	4129	ENSG00000069535	8980.31	-3.3519	0.185216	-18.0972	3.35063e-73	1.05593e-72
6483	MAP1LC3B2	643246	ENSG00000258102	505.96	-3.32754	0.0831725	-40.0077	0	0
6491	MAP2K6	5608	ENSG00000108984	1817.13	2.92893	0.0912206	32.1083	3.37951e-226	3.96071e-225
6496	MAP3K12	7786	ENSG00000139625	7564.2	-2.18672	0.0802441	-27.2508	1.62417e-163	1.18778e-162
6502	MAP3K21	84451	ENSG00000143674	3249.66	3.45764	0.0873211	39.5969	0	0
6505	MAP3K5	4217	ENSG00000197442	7440.8	-3.88526	0.0854398	-45.4736	0	0
6512	MAP4K1	11184	ENSG00000104814	1736	2.59895	0.107861	24.0953	2.79746e-128	1.51574e-127
6520	MAP7	9053	ENSG00000135525	4450.15	3.14242	0.0658967	47.6871	0	0
6525	MAPK10	5602	ENSG00000109339	1367.64	-2.34593	0.143167	-16.386	2.40912e-60	6.56416e-60
6526	MAPK11	5600	ENSG00000185386	1147.32	-2.89141	0.0890814	-32.4581	4.16693e-231	5.03097e-230
6527	MAPK12	6300	ENSG00000188130	3311.5	-4.29542	0.103924	-41.3323	0	0
6530	MAPK15	225689	ENSG00000181085	6534.58	4.27758	0.136656	31.3017	4.41891e-215	4.72458e-214
6539	MAPK8IP3	23162	ENSG00000138834	14522.9	-2.241	0.0797631	-28.0957	1.10687e-173	8.79314e-173
6545	MAPKBP1	23005	ENSG00000137802	4648.81	-2.38806	0.0719445	-33.1931	1.35215e-241	1.75505e-240
6548	MAPRE3	22924	ENSG00000084764	4388.82	-2.10711	0.0845365	-24.9255	3.93755e-137	2.30104e-136
6568	MARS2	92935	ENSG00000247626	2052.96	2.47495	0.0618425	40.0202	0	0
6570	MARVELD2	153562	ENSG00000152939	2601.09	5.72532	0.0750493	76.2874	0	0
6572	MARVELD3	91862	ENSG00000140832	1700.4	2.96637	0.0821886	36.0923	2.99782e-285	5.05482e-284
6573	MAST1	22983	ENSG00000105613	1495.88	2.49892	0.117525	21.2629	2.50402e-100	1.03543e-99
6581	MATK	4145	ENSG00000007264	454.72	2.49356	0.148967	16.7391	6.80624e-63	1.9178e-62
6582	MATN2	4147	ENSG00000132561	16039.6	-2.09407	0.109502	-19.1235	1.60875e-81	5.56756e-81
6584	MATR3	9782	ENSG00000015479	9679.84	-7.40243	0.0909974	-81.3477	0	0
6619	MC1R	4157	ENSG00000258839	1178.74	-3.81856	0.094068	-40.5936	0	0
6622	MCC	4163	ENSG00000171444	12136.1	-4.33956	0.106714	-40.6651	0	0
6631	MCM10	55388	ENSG00000065328	1560.07	4.55273	0.102194	44.5498	0	0
6632	MCM2	4171	ENSG00000073111	8940.79	2.508	0.0772238	32.477	2.24925e-231	2.72078e-230
6635	MCM4	4173	ENSG00000104738	14289.1	2.85767	0.0658883	43.3714	0	0
6642	MCMDC2	157777	ENSG00000178460	535.741	-2.35663	0.0850014	-27.7246	3.52416e-169	2.69428e-168
6657	MCUR1	63933	ENSG00000050393	8320.99	2.40204	0.0562714	42.6866	0	0
6668	MDGA1	266727	ENSG00000112139	1835.56	-2.71025	0.123901	-21.8744	4.5589e-106	1.99879e-105
6684	MECOM	2122	ENSG00000085276	16109.1	4.23033	0.0936057	45.1931	0	0
6697	MED17	9440	ENSG00000042429	1842.04	-3.31846	0.0478132	-69.4046	0	0
6721	MEF2C	4208	ENSG00000081189	3504.42	-2.01464	0.0832384	-24.2033	2.05445e-129	1.12219e-128
6729	MEIS3	56917	ENSG00000105419	1809.16	-2.05881	0.14184	-14.515	9.73419e-48	2.29383e-47
6737	MESP1	55897	ENSG00000166823	1056.52	3.5861	0.139552	25.6972	1.25704e-145	7.87834e-145
6738	MEST	4232	ENSG00000106484	22517.2	2.75614	0.12025	22.9201	2.93163e-116	1.41688e-115
6739	MET	4233	ENSG00000105976	3633.2	3.15173	0.134813	23.3786	7.05986e-121	3.55997e-120
6743	METRN	79006	ENSG00000103260	6929.09	3.17831	0.115226	27.5833	1.76685e-167	1.33721e-166
6757	METTL27	155368	ENSG00000165171	1534.58	2.08349	0.127458	16.3465	4.60904e-60	1.2521e-59
6767	MEX3A	92312	ENSG00000254726	11587.9	2.33662	0.119181	19.6057	1.38137e-85	4.98415e-85
6774	MFAP4	4239	ENSG00000166482	16166.8	-2.44293	0.210638	-11.5978	4.22827e-31	8.09716e-31
6775	MFAP5	8076	ENSG00000197614	5815.42	3.33202	0.21943	15.1849	4.45231e-52	1.1015e-51
6785	MFSD11	79157	ENSG00000092931	4976.15	-2.24305	0.0530236	-42.3028	0	0
6788	MFSD14A	64645	ENSG00000156875	1774.53	-5.31571	0.0735419	-72.2813	0	0
6791	MFSD2B	388931	ENSG00000205639	129.096	-2.00287	0.0811399	-24.6841	1.58393e-134	9.07392e-134
6792	MFSD3	113655	ENSG00000167700	6852.43	2.32947	0.0948055	24.5711	2.57574e-133	1.45796e-132
6794	MFSD4B	91749	ENSG00000173214	3332.59	2.44814	0.0882233	27.7494	1.77125e-169	1.35739e-168
6801	MGAT3	4248	ENSG00000128268	4034.97	2.99765	0.131029	22.8778	7.73221e-116	3.72438e-115
6809	MGP	4256	ENSG00000111341	22086.8	-2.87723	0.142463	-20.1963	1.05563e-90	3.99465e-90
6811	MGST1	4257	ENSG00000008394	9467.06	3.34907	0.157999	21.1968	1.02157e-99	4.20116e-99
6812	MGST2	4258	ENSG00000085871	7427.6	2.08851	0.0794993	26.2708	4.13505e-152	2.74626e-151
6825	MICAL3	57553	ENSG00000243156	8739.39	-2.06654	0.0876131	-23.5871	5.22643e-123	2.69058e-122
6828	MICB	4277	ENSG00000204516	1432.08	2.35183	0.127269	18.4792	3.0368e-76	9.95261e-76
6840	MICU3	286097	ENSG00000155970	1018.77	-2.75492	0.108631	-25.3602	6.92838e-142	4.22034e-141
6863	MINDY4	84182	ENSG00000106125	895.089	-4.32727	0.0885397	-48.8738	0	0
6872	MISP	126353	ENSG00000099812	6221.94	6.70505	0.116161	57.7219	0	0
6873	MISP3	113230	ENSG00000141854	3219.23	4.56742	0.133469	34.2209	1.18269e-256	1.70836e-255
6876	MITF	4286	ENSG00000187098	2087.85	-2.21885	0.0960542	-23.1	4.6347e-118	2.28574e-117
6889	MLF1	4291	ENSG00000178053	7745.72	2.53504	0.0871874	29.0758	7.26963e-186	6.29052e-185
6911	MMD	23531	ENSG00000108960	3115.23	2.00497	0.109337	18.3376	4.14948e-75	1.33867e-74
6916	MMP11	4320	ENSG00000099953	29534.6	3.46539	0.199045	17.4101	6.91219e-68	2.06061e-67
6919	MMP15	4324	ENSG00000102996	9675.73	4.47393	0.0991459	45.1247	0	0
6920	MMP19	4327	ENSG00000123342	4412.98	-2.92149	0.12193	-23.9603	7.21022e-127	3.86417e-126
6922	MMP23B	8510	ENSG00000189409	1184.96	-3.74887	0.132446	-28.3049	3.01018e-176	2.44443e-175
6928	MMP9	4318	ENSG00000100985	5219.94	5.07115	0.188192	26.9466	6.24507e-160	4.41084e-159
6933	MN1	4330	ENSG00000169184	3209.41	-2.1328	0.145595	-14.6489	1.36952e-48	3.24998e-48
6935	MNDA	4332	ENSG00000163563	947.03	2.13226	0.131104	16.2639	1.78143e-59	4.80177e-59
6950	MOCS3	27304	ENSG00000124217	3112.01	2.07659	0.0546296	38.0123	0	0
6971	MOXD1	26002	ENSG00000079931	1282.22	2.72684	0.179985	15.1504	7.53126e-52	1.85928e-51
6975	MPDZ	8777	ENSG00000107186	5092	-2.43616	0.0808382	-30.1362	1.62539e-199	1.55702e-198
6976	MPEG1	219972	ENSG00000197629	2847.11	2.08923	0.135017	15.4738	5.21128e-54	1.31391e-53
6995	MPP7	143098	ENSG00000150054	6340.56	2.62552	0.0830812	31.6018	3.48318e-219	3.84955e-218
6997	MPPED2	744	ENSG00000066382	3021.05	4.62155	0.142425	32.4491	5.57018e-231	6.71253e-230
7004	MPZL2	10205	ENSG00000149573	9971.72	3.19087	0.11808	27.0229	7.95744e-161	5.67983e-160
7005	MPZL3	196264	ENSG00000160588	1308.52	2.77363	0.0831288	33.3654	4.35612e-244	5.77716e-243
7011	MREG	55686	ENSG00000118242	2459.57	3.06082	0.0796428	38.4318	0	0
7015	MRGPRF	116535	ENSG00000172935	2475	-3.39193	0.116323	-29.1596	6.30801e-187	5.49557e-186
7020	MRNIP	51149	ENSG00000161010	11136	-3.96669	0.0708166	-56.0136	0	0
7023	MROH6	642475	ENSG00000204839	8907.03	3.13289	0.122253	25.6262	7.78588e-145	4.84412e-144
7030	MRPL13	28998	ENSG00000172172	7033.13	2.38921	0.0780169	30.6242	5.82682e-206	5.82136e-205
7031	MRPL14	64928	ENSG00000180992	7769.24	2.7175	0.0703331	38.6375	0	0
7032	MRPL15	29088	ENSG00000137547	10489	2.44367	0.068439	35.7057	3.22045e-279	5.27051e-278
7047	MRPL3	11222	ENSG00000114686	24122.4	2.23254	0.0503292	44.3587	0	0
7055	MRPL38	64978	ENSG00000204316	2067.47	-4.72295	0.071929	-65.6613	0	0
7065	MRPL46	26589	ENSG00000259494	1069.2	-2.263	0.0595964	-37.9721	0	0
7066	MRPL47	57129	ENSG00000136522	6733.6	2.28598	0.065567	34.8648	2.54011e-266	3.88856e-265
7079	MRPS12	6183	ENSG00000128626	8748.04	2.50899	0.0915063	27.4188	1.63626e-165	1.21679e-164
7082	MRPS15	64960	ENSG00000116898	13477.9	2.04594	0.0787747	25.972	1.02498e-148	6.5852e-148
7106	MRPS35	60488	ENSG00000061794	11769.1	2.07768	0.076901	27.0175	9.19507e-161	6.55225e-160
7126	MSH2	4436	ENSG00000095002	6747.62	2.00407	0.0611924	32.7504	2.99991e-235	3.73108e-234
7128	MSH5	4439	ENSG00000204410	1123.86	-3.04931	0.103525	-29.4549	1.08807e-190	9.75151e-190
7137	MSI1	4440	ENSG00000135097	4333	3.11174	0.152226	20.4417	7.12727e-93	2.75573e-92
7144	MSR1	4481	ENSG00000038945	4123.71	2.63146	0.12741	20.6535	9.07211e-95	3.56916e-94
7152	MST1R	4486	ENSG00000164078	1847.33	2.50783	0.124748	20.1032	6.91877e-90	2.59819e-89
7154	MSX1	4487	ENSG00000163132	3830.08	2.70815	0.18964	14.2805	2.89469e-46	6.71493e-46
7155	MT1E	4493	ENSG00000169715	12756.5	2.03544	0.167202	12.1735	4.30146e-34	8.57345e-34
7156	MT1F	4494	ENSG00000198417	6457.13	5.58555	0.140962	39.6245	0	0
7157	MT1G	4495	ENSG00000125144	10065.1	4.99526	0.209997	23.7873	4.52566e-125	2.38843e-124
7166	MTARC2	54996	ENSG00000117791	1746.74	-2.60043	0.0964779	-26.9537	5.1645e-160	3.65571e-159
7169	MTCH2	23788	ENSG00000109919	12263.8	2.12468	0.0543875	39.0655	0	0
7172	MTCP1	4515	ENSG00000214827	662.758	-4.47537	0.0869198	-51.4885	0	0
7175	MTERF2	80298	ENSG00000120832	1941.72	-2.40399	0.0591912	-40.614	0	0
7177	MTERF4	130916	ENSG00000122085	5586.93	-2.34655	0.0511436	-45.8815	0	0
7184	MTFR2	113115	ENSG00000146410	673.684	3.98733	0.0954592	41.77	0	0
7185	MTG1	92170	ENSG00000148824	1662.28	-2.87549	0.0692106	-41.547	0	0
7199	MTMR10	54893	ENSG00000166912	4543.46	-2.03184	0.0641874	-31.6547	6.52423e-220	7.22919e-219
7201	MTMR11	10903	ENSG00000014914	4435.9	-2.80607	0.0809554	-34.6619	2.9553e-263	4.43919e-262
7205	MTMR3	8897	ENSG00000100330	4372.51	-4.05495	0.072326	-56.065	0	0
7225	MTSS2	92154	ENSG00000132613	5145.39	-2.20949	0.0701632	-31.4907	1.16355e-217	1.27166e-216
7227	MTUS1	57509	ENSG00000129422	8090.84	-2.59323	0.0766942	-33.8127	1.28543e-250	1.79204e-249
7231	MUC1	4582	ENSG00000185499	79303.9	5.14802	0.120073	42.8741	0	0
7240	MUC4	4585	ENSG00000145113	3122.46	2.22747	0.186312	11.9556	6.07209e-33	1.19334e-32
7248	MUC5B	727897	ENSG00000117983	5809.59	4.93466	0.222777	22.1507	1.02773e-108	4.60372e-108
7251	MUTYH	4595	ENSG00000132781	946.497	-4.48077	0.0667187	-67.1592	0	0
7258	MX2	4600	ENSG00000183486	9863.2	2.62379	0.110405	23.7652	7.65579e-125	4.02873e-124
7260	MXD3	83463	ENSG00000213347	3735.66	-2.07676	0.0853894	-24.3211	1.17336e-130	6.47551e-130
7263	MXRA5	25878	ENSG00000101825	25753	3.22482	0.129174	24.9648	1.47331e-137	8.6493e-137
7272	MYCBPAP	84073	ENSG00000136449	591.01	-3.24894	0.137985	-23.5456	1.39335e-122	7.14999e-122
7273	MYCN	4613	ENSG00000134323	2754.01	2.83824	0.160566	17.6765	6.36145e-70	1.93474e-69
7279	MYH11	4629	ENSG00000133392	27715.7	-5.59192	0.180761	-30.9353	3.99962e-210	4.11803e-209
7281	MYH14	79784	ENSG00000105357	20569.4	6.44007	0.0965758	66.6842	0	0
7282	MYH3	4621	ENSG00000109063	573.483	-2.54633	0.115209	-22.1018	3.03802e-108	1.3552e-107
7298	MYO15B	80022	ENSG00000266714	23732.3	-3.7234	0.246549	-15.1021	1.56872e-51	3.85863e-51
7309	MYO5B	4645	ENSG00000167306	5187.72	3.64579	0.0843193	43.238	0	0
7318	MYORG	57462	ENSG00000164976	4960.81	3.14288	0.121452	25.8776	1.18991e-147	7.59148e-147
7324	MZT1	440145	ENSG00000204899	3737.24	2.03129	0.0690625	29.4124	3.81098e-190	3.40831e-189
7330	N4BP2L1	90634	ENSG00000139597	3974.65	-2.24974	0.0774078	-29.0635	1.03856e-185	8.95651e-185
7332	N4BP3	23138	ENSG00000145911	2118.35	2.58842	0.102373	25.2843	4.75276e-141	2.86779e-140
7341	NAA38	84316	ENSG00000183011	10125.9	2.09197	0.0809643	25.8382	3.30109e-147	2.09873e-146
7347	NAALAD2	10003	ENSG00000077616	908.838	-3.5138	0.130282	-26.9707	3.26137e-160	2.31497e-159
7356	NACA2	342538	ENSG00000253506	773.073	-4.18465	0.0890184	-47.0088	0	0
7358	NACC1	112939	ENSG00000160877	24559.2	3.27194	0.0807052	40.5419	0	0
7372	NANOS1	340719	ENSG00000188613	828.544	3.71572	0.125266	29.6626	2.33452e-193	2.12952e-192
7393	NAT8L	339983	ENSG00000185818	6159.69	4.01938	0.128279	31.3331	1.6539e-215	1.78021e-214
7398	NAV3	89795	ENSG00000067798	1865.18	-3.95726	0.116686	-33.9136	4.19405e-252	5.91791e-251
7399	NAXD	55739	ENSG00000213995	7502.06	-2.10961	0.0564981	-37.3395	3.75645e-305	6.90733e-304
7400	NAXE	128240	ENSG00000163382	23698.6	2.39395	0.0674833	35.4747	1.2068e-275	1.93542e-274
7403	NBEA	26960	ENSG00000172915	1456.32	-3.00479	0.121723	-24.6854	1.53343e-134	8.78854e-134
7404	NBEAL1	65065	ENSG00000144426	8637.48	-5.36304	0.0642456	-83.4772	0	0
7406	NBL1	4681	ENSG00000158747	36089.1	-2.84458	0.111767	-25.451	6.88021e-143	4.22114e-142
7409	NBPF10	100132406	ENSG00000271425	2445.81	-5.11781	0.0712578	-71.821	0	0
7410	NBPF11	200030	ENSG00000263956	2616.38	-2.07935	0.061665	-33.72	2.94299e-249	4.06742e-248
7411	NBPF12	149013	ENSG00000268043	3310.53	-2.70082	0.0608022	-44.4198	0	0
7412	NBPF14	25832	ENSG00000270629	3194.4	-4.46934	0.0684712	-65.2733	0	0
7413	NBPF15	284565	ENSG00000266338	2451.13	-2.83225	0.0969291	-29.2198	1.08565e-187	9.50999e-187
7414	NBPF20	100288142	ENSG00000162825	1590.09	-4.2372	0.0687808	-61.6044	0	0
7415	NBPF26	101060684	ENSG00000273136	1750.3	-3.45884	0.0821609	-42.0984	0	0
7417	NBPF9	400818	ENSG00000269713	2319.23	-2.55666	0.0682432	-37.464	3.5593e-307	6.60172e-306
7420	NCAM1	4684	ENSG00000149294	9282.99	-2.54078	0.186346	-13.6348	2.48704e-42	5.4944e-42
7421	NCAPD2	9918	ENSG00000010292	23263.3	2.61559	0.06859	38.1337	0	0
7423	NCAPG	64151	ENSG00000109805	2120.86	2.60061	0.0802357	32.4121	1.85108e-230	2.22025e-229
7425	NCAPH	23397	ENSG00000121152	2805.66	5.6883	0.0872605	65.1875	0	0
7429	NCBP2AS2	152217	ENSG00000270170	5004.46	2.43802	0.0747553	32.6133	2.65569e-233	3.25551e-232
7432	NCEH1	57552	ENSG00000144959	4399.02	3.19887	0.0889164	35.9761	1.97933e-283	3.30698e-282
7458	NDC1	55706	ENSG00000058804	7691.27	2.15597	0.0508406	42.4065	0	0
7459	NDC80	10403	ENSG00000080986	2094.39	4.44408	0.0929295	47.8221	0	0
7464	NDFIP2	54602	ENSG00000102471	6480	2.02703	0.0638606	31.7415	4.15925e-221	4.65704e-220
7465	NDN	4692	ENSG00000182636	5147.67	-2.1075	0.134854	-15.628	4.68948e-55	1.19816e-54
7469	NDRG2	57447	ENSG00000165795	30857.9	-3.70519	0.23559	-15.7272	9.83987e-56	2.53739e-55
7475	NDUFA11	126328	ENSG00000174886	4016.26	-2.53128	0.0858996	-29.468	7.41342e-191	6.65336e-190
7477	NDUFA13	51079	ENSG00000186010	2318.2	-4.86765	0.0703412	-69.2006	0	0
7479	NDUFA3	4696	ENSG00000170906	14185.3	2.16627	0.0950545	22.7898	5.7928e-115	2.75907e-114
7490	NDUFA4L2	56901	ENSG00000185633	7853.82	2.25223	0.166246	13.5476	8.18793e-42	1.7971e-41
7510	NDUFB11	54539	ENSG00000147123	22691.7	2.14088	0.0856887	24.9844	9.03732e-138	5.31769e-137
7512	NDUFB3	4709	ENSG00000119013	6789.39	2.30975	0.0716554	32.2342	5.86513e-228	6.95018e-227
7514	NDUFB5	4711	ENSG00000136521	17876.1	2.00585	0.0685495	29.2613	3.22879e-188	2.84587e-187
7516	NDUFB7	4713	ENSG00000099795	22103.8	2.24335	0.0912749	24.5779	2.1778e-133	1.23325e-132
7517	NDUFB8	4714	ENSG00000166136	3473.23	-2.56131	0.0845658	-30.2877	1.66244e-201	1.61304e-200
7518	NDUFB9	4715	ENSG00000147684	27453.5	2.23207	0.0936082	23.8448	1.14719e-125	6.07942e-125
7528	NDUFS6	4726	ENSG00000145494	11021.2	2.10321	0.0824736	25.5016	1.89109e-143	1.16357e-142
7529	NDUFS7	374291	ENSG00000115286	3192.46	-2.49441	0.0698616	-35.705	3.30542e-279	5.39576e-278
7530	NDUFS8	4728	ENSG00000110717	31273.9	2.60975	0.0795063	32.8244	2.64047e-236	3.30652e-235
7538	NECTIN1	5818	ENSG00000110400	5589.27	2.08511	0.0962067	21.6732	3.66937e-104	1.57957e-103
7539	NECTIN2	5819	ENSG00000130202	30979.3	2.13482	0.0731675	29.1772	3.78062e-187	3.30494e-186
7541	NECTIN4	81607	ENSG00000143217	3263.34	6.27567	0.099176	63.2781	0	0
7548	NEIL1	79661	ENSG00000140398	4981.73	-4.01736	0.097146	-41.3538	0	0
7554	NEK5	341676	ENSG00000197168	702.875	2.43372	0.108465	22.4379	1.67978e-111	7.7219e-111
7555	NEK6	10783	ENSG00000119408	6907.81	2.19472	0.0796101	27.5683	2.66802e-167	2.01566e-166
7558	NEK9	91754	ENSG00000119638	11316.6	-2.0041	0.0603713	-33.1962	1.22271e-241	1.58866e-240
7568	NELL2	4753	ENSG00000184613	864.325	2.67705	0.169452	15.7982	3.19928e-56	8.30852e-56
7577	NETO2	81831	ENSG00000171208	1421.88	2.31237	0.12224	18.9167	8.31684e-80	2.82857e-79
7589	NEURL2	140825	ENSG00000124257	392.905	-3.9318	0.0698673	-56.2752	0	0
7590	NEURL4	84461	ENSG00000215041	3979.35	-2.41611	0.0648707	-37.245	1.27681e-303	2.33438e-302
7592	NEXN	91624	ENSG00000162614	2051.66	-2.00648	0.125627	-15.9717	2.01236e-57	5.28832e-57
7595	NFAM1	150372	ENSG00000235568	1004.41	2.22599	0.124325	17.9046	1.08623e-71	3.37091e-71
7596	NFASC	23114	ENSG00000163531	5073.4	-2.93738	0.161236	-18.2179	3.72488e-74	1.18791e-73
7602	NFATC4	4776	ENSG00000100968	17032.1	-2.93596	0.0912914	-32.1603	6.33448e-227	7.44432e-226
7610	NFIL3	4783	ENSG00000165030	6730.39	-2.48025	0.0812311	-30.5332	9.43678e-205	9.36943e-204
7618	NFKBIE	4794	ENSG00000146232	3015.78	2.83071	0.078156	36.2187	3.09702e-287	5.29889e-286
7636	NGEF	25791	ENSG00000066248	2533.12	2.89966	0.14152	20.4894	2.6792e-93	1.03873e-92
7640	NHEJ1	79840	ENSG00000187736	804.273	-2.08136	0.0734215	-28.3481	8.83117e-177	7.2126e-176
7641	NHLRC1	378884	ENSG00000187566	1160.46	4.46276	0.096667	46.1664	0	0
7647	NHSL1	57224	ENSG00000135540	2003.01	2.21601	0.0992389	22.33	1.88816e-110	8.59341e-110
7651	NID1	4811	ENSG00000116962	15460.2	-2.98241	0.103725	-28.7529	8.32108e-182	7.00613e-181
7652	NID2	22795	ENSG00000087303	4477.18	-2.13663	0.131122	-16.295	1.07089e-59	2.89324e-59
7657	NINJ2	4815	ENSG00000171840	1011.17	2.97468	0.129911	22.8978	4.88741e-116	2.3559e-115
7658	NINL	22981	ENSG00000101004	4619.3	-2.24988	0.094226	-23.8775	5.24549e-126	2.78555e-125
7663	NIPAL1	152519	ENSG00000163293	696.593	3.76549	0.112831	33.373	3.38244e-244	4.49517e-243
7677	NKG7	4818	ENSG00000105374	1147.02	3.51083	0.15821	22.191	4.1945e-109	1.88952e-108
7681	NKTR	4820	ENSG00000114857	15661.3	-2.85388	0.0670996	-42.5319	0	0
7687	NLN	57486	ENSG00000123213	5013.67	2.02862	0.0603507	33.6139	1.05176e-247	1.43962e-246
7691	NLRP1	22861	ENSG00000091592	3045.67	-3.45124	0.117552	-29.3591	1.82666e-189	1.62797e-188
7697	NME2	4831	ENSG00000243678	7460.89	-6.70744	0.1052	-63.759	0	0
7704	NMI	9111	ENSG00000123609	6236.93	2.09472	0.0701795	29.848	9.32507e-196	8.64173e-195
7706	NMNAT2	23057	ENSG00000157064	2018.05	2.91981	0.163844	17.8207	4.88245e-71	1.50387e-70
7721	NOCT	25819	ENSG00000151014	611.527	2.21468	0.0755796	29.3026	9.6203e-189	8.51456e-188
7722	NOD1	10392	ENSG00000106100	2799.51	-2.78171	0.0668562	-41.6074	0	0
7726	NOL12	79159	ENSG00000273899	973.134	-3.65598	0.0843355	-43.3504	0	0
7728	NOL4L	140688	ENSG00000197183	13508.6	2.97238	0.0641337	46.3466	0	0
7738	NOMO3	408050	ENSG00000103226	1876.28	-2.878	0.0932175	-30.8741	2.66449e-209	2.73019e-208
7741	NOP10	55505	ENSG00000182117	10005.8	2.16749	0.082645	26.2265	1.32459e-151	8.75171e-151
7747	NOP9	161424	ENSG00000196943	4822.25	-2.09981	0.0587897	-35.7173	2.13016e-279	3.49959e-278
7749	NOS1AP	9722	ENSG00000198929	684.6	2.56886	0.0895735	28.6788	7.01435e-181	5.87497e-180
7752	NOSTRIN	115677	ENSG00000163072	954.196	-2.42034	0.079396	-30.4844	4.1905e-204	4.14452e-203
7767	NOX4	50507	ENSG00000086991	1315.31	2.61855	0.175648	14.9079	2.92792e-50	7.09419e-50
7770	NPAS3	64067	ENSG00000151322	4152.59	2.26006	0.115729	19.5288	6.24443e-85	2.24106e-84
7775	NPEPL1	79716	ENSG00000215440	4097.48	-2.84674	0.0731565	-38.913	0	0
7777	NPFFR1	64106	ENSG00000148734	1386.32	4.51062	0.155674	28.9748	1.36728e-184	1.16969e-183
7779	NPHP3	27031	ENSG00000113971	4785.64	-4.06841	0.0687645	-59.1643	0	0
7781	NPIPA1	9284	ENSG00000183426	7237.73	-5.49933	0.0947381	-58.0477	0	0
7783	NPIPA5	100288332	ENSG00000183793	2158.3	-4.83714	0.1396	-34.6501	4.45342e-263	6.65828e-262
7788	NPIPB11	728888	ENSG00000254206	1503.6	-3.98021	0.0988086	-40.282	0	0
7789	NPIPB12	440353	ENSG00000169203	2393.36	-5.34053	0.100091	-53.357	0	0
7790	NPIPB13	613037	ENSG00000198064	3010.6	-5.91096	0.0863607	-68.4451	0	0
7792	NPIPB3	23117	ENSG00000169246	2725.26	-4.15067	0.0913806	-45.4217	0	0
7793	NPIPB4	440345	ENSG00000185864	4244.41	-4.70711	0.0907622	-51.862	0	0
7795	NPIPB5	100132247	ENSG00000243716	8614.14	-4.73996	0.0890297	-53.2403	0	0
7810	NQO1	1728	ENSG00000181019	7324.03	2.92887	0.125825	23.2773	7.52357e-120	3.7612e-119
7812	NR1D1	9572	ENSG00000126368	6638.92	-3.26095	0.091327	-35.7063	3.15342e-279	5.1674e-278
7819	NR2F1	7025	ENSG00000175745	6629.25	-2.88167	0.128361	-22.4497	1.28706e-111	5.92935e-111
7820	NR2F2	7026	ENSG00000185551	30584.2	-2.70845	0.0817345	-33.1372	8.67133e-241	1.11421e-239
7821	NR2F6	2063	ENSG00000160113	28679.5	3.49532	0.0837994	41.7105	0	0
7823	NR4A1	3164	ENSG00000123358	93321.6	-5.12649	0.382146	-13.415	4.93779e-41	1.07345e-40
7824	NR4A2	4929	ENSG00000153234	13503	-3.76017	0.138141	-27.2199	3.78155e-163	2.75448e-162
7825	NR4A3	8013	ENSG00000119508	5308.7	-4.54745	0.191182	-23.786	4.66282e-125	2.45879e-124
7828	NRARP	441478	ENSG00000198435	3220.44	3.2354	0.0981867	32.9515	4.03235e-238	5.09941e-237
7829	NRAS	4893	ENSG00000213281	12114.2	2.32771	0.0583924	39.8633	0	0
7833	NRCAM	4897	ENSG00000091129	4542.68	2.72087	0.131425	20.7028	3.26769e-95	1.29193e-94
7897	NTN1	9423	ENSG00000065320	5283.4	3.07088	0.134305	22.865	1.03651e-115	4.97945e-115
7900	NTRK2	4915	ENSG00000148053	2039.86	-2.70059	0.15908	-16.9763	1.2303e-64	3.53591e-64
7902	NUAK2	81788	ENSG00000163545	12342.6	4.83244	0.0874789	55.2412	0	0
7917	NUDT14	256281	ENSG00000183828	4251.79	2.35033	0.0891729	26.3569	4.27242e-153	2.85826e-152
7927	NUDT3	11165	ENSG00000272325	4590.41	-4.41141	0.0606235	-72.7673	0	0
7930	NUDT6	11162	ENSG00000170917	711.389	-2.10599	0.0668936	-31.4827	1.50043e-217	1.63565e-216
7931	NUDT7	283927	ENSG00000140876	242.324	-2.05499	0.0906898	-22.6595	1.12342e-113	5.28393e-113
7934	NUF2	83540	ENSG00000143228	2226.9	4.81455	0.0917446	52.4777	0	0
7947	NUP210	23225	ENSG00000132182	14044.3	4.07148	0.0840694	48.43	0	0
7961	NUPR1	26471	ENSG00000176046	6072.22	-3.28486	0.112686	-29.1506	8.20087e-187	7.13493e-186
7969	NXNL2	158046	ENSG00000130045	2380.34	2.13372	0.145146	14.7006	6.39365e-49	1.52404e-48
7972	NXT2	55916	ENSG00000101888	3781.59	2.55441	0.084939	30.0734	1.07908e-198	1.026e-197
7977	OAS1	4938	ENSG00000089127	10549.9	3.07287	0.123597	24.8619	1.9206e-136	1.11625e-135
7978	OAS2	4939	ENSG00000111335	16013.3	4.43382	0.138417	32.0324	3.86315e-225	4.47831e-224
7979	OAS3	4940	ENSG00000111331	20595.7	3.10502	0.117016	26.5351	3.81747e-155	2.59872e-154
7980	OASL	8638	ENSG00000135114	2710.68	5.5638	0.148032	37.5851	0	0
7986	OBSL1	23363	ENSG00000124006	48710.5	-2.42263	0.0826154	-29.3242	5.09394e-189	4.52724e-188
7989	OCIAD2	132299	ENSG00000145247	7310.45	3.1512	0.077766	40.5216	0	0
7990	OCLN	100506658	ENSG00000197822	2496.59	2.04724	0.079399	25.7842	1.33312e-146	8.43365e-146
8001	OGDHL	55753	ENSG00000197444	4074.59	2.8316	0.117709	24.0559	7.2476e-128	3.91536e-127
8007	OGN	4969	ENSG00000106809	4541.87	-4.02878	0.181266	-22.2259	1.93184e-109	8.71472e-109
8010	OLA1	29789	ENSG00000138430	18344	2.35796	0.0568815	41.454	0	0
8011	OLFM1	10439	ENSG00000130558	1681.38	-2.12065	0.193462	-10.9616	5.84517e-28	1.07713e-27
8013	OLFML1	283298	ENSG00000183801	2938.4	-2.2422	0.11618	-19.2994	5.43691e-83	1.91368e-82
8028	ORC1	4998	ENSG00000085840	1144.04	3.02738	0.0802631	37.7182	0	0
8033	ORC6	23594	ENSG00000091651	1552.8	2.92688	0.0789798	37.0586	1.30448e-300	2.35137e-299
8039	OSBP2	23762	ENSG00000184792	2499.39	2.46253	0.0942378	26.131	1.61921e-150	1.06161e-149
8066	OSR2	116039	ENSG00000164920	5326.63	-3.16762	0.134171	-23.6088	3.12732e-123	1.61842e-122
8082	OVGP1	5016	ENSG00000085465	10293.9	2.01956	0.269224	7.50141	6.31335e-14	9.32575e-14
8083	OVOL2	58495	ENSG00000125850	2448.24	3.20611	0.0700034	45.7994	0	0
8091	OXTR	5021	ENSG00000180914	4011.97	3.42908	0.186529	18.3836	1.77798e-75	5.76943e-75
8093	P2RX5-TAX1BP3	100533970	ENSG00000257950	2734.23	-7.14171	0.0736874	-96.919	0	0
8094	P2RX7	5027	ENSG00000089041	1273.15	-2.64307	0.099794	-26.4853	1.43122e-154	9.68629e-154
8095	P2RY1	5028	ENSG00000169860	1002.31	-2.39036	0.114998	-20.7862	5.77269e-96	2.30224e-95
8096	P2RY11	5032	ENSG00000244165	1273.35	-3.225	0.0857233	-37.6211	0	0
8097	P2RY2	5029	ENSG00000175591	1625.05	3.94373	0.111529	35.3606	6.89976e-274	1.09693e-272
8098	P2RY6	5031	ENSG00000171631	1493.32	4.49245	0.128146	35.0572	3.02847e-269	4.71513e-268
8113	PABPC3	5042	ENSG00000151846	1215.15	-2.54257	0.0788632	-32.2403	4.81709e-228	5.72415e-227
8115	PABPN1	8106	ENSG00000100836	10533.5	-3.58584	0.0716951	-50.0151	0	0
8120	PACSIN1	29993	ENSG00000124507	1756.01	2.67888	0.126561	21.1667	1.93636e-99	7.94791e-99
8123	PADI2	11240	ENSG00000117115	2917.24	4.67392	0.129103	36.2031	5.45007e-287	9.31241e-286
8127	PAFAH1B3	5050	ENSG00000079462	5969.82	2.25636	0.0902003	25.015	4.19546e-138	2.4755e-137
8130	PAGR1	79447	ENSG00000280789	6543.7	-4.95114	0.0587243	-84.3116	0	0
8140	PAK6	56924	ENSG00000137843	2269.73	3.33388	0.0821791	40.5684	0	0
8151	PAN2	9924	ENSG00000135473	9931.35	-2.45266	0.0819006	-29.9468	4.84194e-197	4.53308e-196
8160	PAOX	196743	ENSG00000148832	300.595	-2.45566	0.0656133	-37.4263	1.45803e-306	2.70041e-305
8161	PAPLN	89932	ENSG00000100767	3459.35	-2.68163	0.125415	-21.3821	1.96241e-101	8.19946e-101
8165	PAPSS2	9060	ENSG00000198682	3685.09	-2.43419	0.101295	-24.0307	1.32764e-127	7.15117e-127
8167	PAQR4	124222	ENSG00000162073	2003.26	3.4863	0.117506	29.6691	1.92561e-193	1.75777e-192
8170	PAQR7	164091	ENSG00000182749	4077.09	-2.11486	0.076332	-27.706	5.90471e-169	4.5008e-168
8175	PARD6B	84612	ENSG00000124171	4475.2	3.5269	0.0726056	48.5762	0	0
8180	PARM1	25849	ENSG00000169116	3298.32	-3.01474	0.118013	-25.5458	6.11887e-144	3.78489e-143
8195	PARPBP	55010	ENSG00000185480	1226.81	2.99407	0.0750785	39.8791	0	0
8196	PARS2	25973	ENSG00000162396	2681.79	2.33157	0.0564408	41.31	0	0
8207	PAX8	7849	ENSG00000125618	48954.8	6.18648	0.105648	58.5577	0	0
8208	PAXBP1	94104	ENSG00000159086	6045.23	-2.24117	0.0526451	-42.5713	0	0
8223	PBX3	5090	ENSG00000167081	5603.78	-2.81719	0.0878552	-32.0663	1.29987e-225	1.51372e-224
8227	PCBD1	5092	ENSG00000166228	20634.3	2.29672	0.0709293	32.3804	5.18322e-230	6.20532e-229
8229	PCBP1	5093	ENSG00000169564	8858.8	-3.2716	0.061555	-53.1491	0	0
8234	PCDH1	5097	ENSG00000156453	13014.5	3.59216	0.103747	34.6242	1.09226e-262	1.62733e-261
8238	PCDH19	57526	ENSG00000165194	4382.89	2.82656	0.138387	20.425	1.00264e-92	3.8685e-92
8239	PCDH7	5099	ENSG00000169851	5785.99	2.5711	0.126656	20.2998	1.29063e-91	4.92764e-91
8244	PCDHB15	56121	ENSG00000113248	1056.01	-2.72232	0.149101	-18.2582	1.78174e-74	5.70923e-74
8246	PCDHB4	56131	ENSG00000081818	582.816	-2.27015	0.114422	-19.8402	1.33918e-87	4.91647e-87
8248	PCDHGA10	56106	ENSG00000253846	5685.6	-4.46456	0.190355	-23.4539	1.20751e-121	6.13488e-121
8249	PCDHGA11	56105	ENSG00000253873	5021.9	-6.48132	0.157295	-41.2048	0	0
8250	PCDHGA6	56109	ENSG00000253731	5368.48	-5.94515	0.11714	-50.7525	0	0
8251	PCDHGB6	56100	ENSG00000253305	5507.37	-5.53487	0.124551	-44.4386	0	0
8252	PCDHGB7	56099	ENSG00000254122	5566.11	-5.21958	0.13424	-38.8824	0	0
8253	PCDHGC3	5098	ENSG00000240184	6907.94	-3.75366	0.10859	-34.5674	7.80381e-262	1.1546e-260
8260	PCGF3	10336	ENSG00000185619	9776.5	-2.19117	0.0645068	-33.968	6.61899e-253	9.41221e-252
8265	PCK2	5106	ENSG00000100889	3612.45	2.35132	0.0874284	26.8943	2.56212e-159	1.80264e-158
8267	PCLAF	9768	ENSG00000166803	1585.65	5.16134	0.110309	46.79	0	0
8274	PCNA	5111	ENSG00000132646	17199.1	2.27676	0.0740679	30.7388	1.72481e-207	1.73812e-206
8282	PCSK1N	27344	ENSG00000102109	6043.43	4.93929	0.190747	25.8944	7.70135e-148	4.92169e-147
8284	PCSK5	5125	ENSG00000099139	3328.73	-2.10301	0.115334	-18.2341	2.76638e-74	8.84e-74
8286	PCSK7	9159	ENSG00000160613	20335.3	-4.52776	0.086659	-52.248	0	0
8299	PDCD6	10016	ENSG00000249915	2959.56	-3.56314	0.0848906	-41.9734	0	0
8304	PDE10A	10846	ENSG00000112541	1026.08	-2.35652	0.142169	-16.5755	1.04774e-61	2.90614e-61
8307	PDE1B	5153	ENSG00000123360	1952.91	-3.04908	0.112423	-27.1214	5.51166e-162	3.97174e-161
8308	PDE2A	5138	ENSG00000186642	1271.92	-3.01107	0.110203	-27.323	2.26333e-164	1.67048e-163
8311	PDE4A	5141	ENSG00000065989	3162.6	2.28607	0.108281	21.1123	6.13393e-99	2.51126e-98
8316	PDE6B	5158	ENSG00000133256	2731.82	2.10111	0.10225	20.5487	7.89837e-94	3.08463e-93
8319	PDE7B	27115	ENSG00000171408	1575.6	-3.74622	0.100269	-37.3615	1.6466e-305	3.03212e-304
8321	PDE8B	8622	ENSG00000113231	640.008	-3.20297	0.105851	-30.2594	3.92499e-201	3.7911e-200
8323	PDE9A	5152	ENSG00000160191	3106.22	2.06198	0.107589	19.1654	7.19436e-82	2.502e-81
8328	PDGFD	80310	ENSG00000170962	5002.7	-3.1281	0.111766	-27.9879	2.27964e-172	1.78987e-171
8329	PDGFRA	5156	ENSG00000134853	23172.1	-4.84355	0.288145	-16.8094	2.08231e-63	5.90502e-63
8330	PDGFRB	5159	ENSG00000113721	21974.3	-2.75729	0.112495	-24.5103	1.14604e-132	6.45837e-132
8343	PDK4	5166	ENSG00000004799	17909.5	-4.56667	0.112254	-40.6817	0	0
8344	PDLIM1	9124	ENSG00000107438	21328.6	2.21847	0.0998099	22.227	1.88343e-109	8.49935e-109
8363	PDXP	57026	ENSG00000241360	562.242	-2.19798	0.0747449	-29.4064	4.54378e-190	4.06085e-189
8364	PDZD11	51248	ENSG00000120509	7607.68	2.05273	0.060103	34.1535	1.18549e-255	1.70279e-254
8368	PDZRN3	23024	ENSG00000121440	6460.49	-2.89416	0.108795	-26.602	6.43646e-156	4.4192e-155
8369	PEA15	8682	ENSG00000162734	72635.3	2.04539	0.0683736	29.9149	1.25961e-196	1.17668e-195
8371	PEAR1	375033	ENSG00000187800	2417.55	-4.03212	0.100352	-40.1798	0	0
8385	PER1	5187	ENSG00000179094	24423.5	-4.02309	0.098975	-40.6476	0	0
8388	PERP	64065	ENSG00000112378	27060.8	3.21652	0.0986831	32.5944	4.91773e-233	6.00545e-232
8390	PET100	100131801	ENSG00000229833	607.805	-2.21821	0.0894512	-24.798	9.41473e-136	5.44463e-135
8391	PET117	100303755	ENSG00000232838	419.574	-3.12672	0.0915081	-34.1688	7.02786e-256	1.01173e-254
8413	PFDN5	5204	ENSG00000123349	10144.6	-7.34816	0.0707616	-103.844	0	0
8430	PGAP1	80055	ENSG00000197121	4009.93	-2.26314	0.100348	-22.553	1.25456e-112	5.83637e-112
8438	PGBD5	79605	ENSG00000177614	919.981	2.55814	0.139843	18.293	9.4047e-75	3.02492e-74
8447	PGM2L1	283209	ENSG00000165434	3254.14	2.07588	0.109488	18.9599	3.65941e-80	1.24888e-79
8449	PGM5	5239	ENSG00000154330	2755.88	-2.07152	0.159761	-12.9663	1.89872e-38	3.99799e-38
8465	PHF1	5252	ENSG00000112511	14498.4	-2.18336	0.059426	-36.7408	1.63211e-295	2.88904e-294
8489	PHKG1	5260	ENSG00000164776	689.794	-3.76712	0.0747246	-50.4133	0	0
8492	PHLDA2	7262	ENSG00000181649	3126.31	3.81139	0.133892	28.4661	3.08159e-178	2.53949e-177
8500	PHOSPHO1	162466	ENSG00000173868	797.93	3.99412	0.180275	22.1557	9.19621e-109	4.12235e-108
8521	PID1	55022	ENSG00000153823	1680.23	-3.87779	0.132055	-29.365	1.53935e-189	1.37287e-188
8524	PIF1	80119	ENSG00000140451	1140.21	2.71181	0.106505	25.4619	5.21757e-143	3.20569e-142
8525	PIFO	128344	ENSG00000173947	2256.98	2.97715	0.157767	18.8706	1.99121e-79	6.73631e-79
8535	PIGM	93183	ENSG00000143315	4621.64	2.31642	0.0533494	43.4198	0	0
8547	PIGZ	80235	ENSG00000119227	1027.84	2.14234	0.118135	18.1347	1.69752e-73	5.37477e-73
8557	PIK3CG	5294	ENSG00000105851	725.407	2.20845	0.116825	18.9039	1.05892e-79	3.59567e-79
8566	PILRB	29990	ENSG00000121716	7194.71	-5.26107	0.112047	-46.954	0	0
8573	PINK1	65018	ENSG00000158828	4456.38	-2.21607	0.0701868	-31.5739	8.43048e-219	9.26123e-218
8588	PIPOX	51268	ENSG00000179761	1625.33	3.28738	0.148291	22.1685	6.92236e-109	3.11178e-108
8595	PITPNM1	9600	ENSG00000110697	11696.8	2.76156	0.0796972	34.6506	4.37632e-263	6.55066e-262
8596	PITPNM2	57605	ENSG00000090975	5259.98	-2.98845	0.090292	-33.0976	3.21498e-240	4.09814e-239
8597	PITPNM3	83394	ENSG00000091622	6893.67	-2.57999	0.0997461	-25.8656	1.62627e-147	1.0365e-146
8599	PITX1	5307	ENSG00000069011	3996.9	4.30552	0.19689	21.8677	5.27802e-106	2.31329e-105
8600	PIWIL4	143689	ENSG00000134627	469.303	-2.01241	0.0845125	-23.8119	2.51387e-125	1.32944e-124
8604	PKD1	5310	ENSG00000008710	18654.5	-2.58674	0.0860971	-30.0444	2.58023e-198	2.44787e-197
8606	PKD2	5311	ENSG00000118762	5832.19	-2.19479	0.0657309	-33.3906	1.87793e-244	2.50091e-243
8607	PKDCC	91461	ENSG00000162878	11762.7	-2.81175	0.222369	-12.6445	1.19939e-36	2.46463e-36
8610	PKIB	5570	ENSG00000135549	626.806	3.74387	0.121235	30.8811	2.13972e-209	2.196e-208
8612	PKM	5315	ENSG00000067225	245084	2.5781	0.066252	38.9135	0	0
8613	PKMYT1	9088	ENSG00000127564	2749.5	4.31399	0.0969481	44.4979	0	0
8620	PKP3	11187	ENSG00000184363	12181.3	7.06797	0.0969047	72.9373	0	0
8627	PLA2R1	22925	ENSG00000153246	3445.45	-3.04763	0.0919177	-33.1561	4.62621e-241	5.96236e-240
8634	PLAGL1	5325	ENSG00000118495	5153.91	-2.3598	0.138225	-17.0721	2.39263e-65	6.93564e-65
8637	PLAU	5328	ENSG00000122861	6131.3	3.80638	0.152371	24.9809	9.86017e-138	5.7992e-137
8651	PLCH1	23007	ENSG00000114805	732.941	3.19804	0.156499	20.4349	8.19153e-93	3.16436e-92
8652	PLCL1	5334	ENSG00000115896	1005.73	-2.51659	0.106361	-23.661	9.10241e-124	4.75093e-123
8653	PLCL2	23228	ENSG00000154822	1707.41	-2.46123	0.0921716	-26.7027	4.37948e-157	3.02801e-156
8657	PLD1	5337	ENSG00000075651	3183.97	-2.53264	0.0961082	-26.352	4.87172e-153	3.25578e-152
8663	PLEK	5341	ENSG00000115956	2407.46	2.38495	0.126178	18.9015	1.10855e-79	3.7602e-79
8672	PLEKHB1	58473	ENSG00000021300	9067.3	4.31605	0.118598	36.3923	5.63647e-290	9.73489e-289
8680	PLEKHG4B	153478	ENSG00000153404	5290.82	2.46462	0.129854	18.9799	2.50175e-80	8.56309e-80
8682	PLEKHG6	55200	ENSG00000008323	1922.4	5.40143	0.120606	44.7856	0	0
8684	PLEKHH2	130271	ENSG00000152527	5204.78	-4.01106	0.115921	-34.6017	2.38499e-262	3.54507e-261
8693	PLEKHN1	84069	ENSG00000187583	619.087	3.75383	0.128723	29.1621	5.86255e-187	5.11096e-186
8699	PLIN4	729359	ENSG00000167676	4639.06	-3.51079	0.15065	-23.3043	4.00804e-120	2.0092e-119
8700	PLK1	5347	ENSG00000166851	6972.29	3.59613	0.0785423	45.7859	0	0
8703	PLK4	10733	ENSG00000142731	1625.68	2.79169	0.0761406	36.665	2.64328e-294	4.6532e-293
8711	PLPP2	8612	ENSG00000141934	5049.91	3.56458	0.126477	28.1837	9.2531e-175	7.43852e-174
8712	PLPP3	8613	ENSG00000162407	11955.3	-2.00751	0.104292	-19.2488	1.44338e-82	5.06648e-82
8717	PLS1	5357	ENSG00000120756	3051.9	4.84064	0.0890554	54.3553	0	0
8723	PLXDC1	57125	ENSG00000161381	3791.55	-3.0009	0.109217	-27.4765	3.35167e-166	2.50407e-165
8734	PMAIP1	5366	ENSG00000141682	1295.52	4.20304	0.110279	38.1127	0	0
8739	PMM1	5372	ENSG00000100417	3004.43	-2.3255	0.0698596	-33.2883	5.70803e-243	7.47711e-242
8741	PMP22	5376	ENSG00000109099	8078.42	-2.01365	0.104157	-19.3328	2.84373e-83	1.00453e-82
8747	PNCK	139728	ENSG00000130822	1394.19	2.36532	0.153459	15.4134	1.33071e-53	3.34193e-53
8748	PNISR	25957	ENSG00000132424	24616.8	-2.48204	0.0729829	-34.0085	1.66919e-253	2.38152e-252
8749	PNKD	25953	ENSG00000127838	24944.6	2.61146	0.0576947	45.2634	0	0
8753	PNMA8B	57469	ENSG00000204851	767.733	-2.09055	0.0914921	-22.8496	1.47636e-115	7.07392e-115
8756	PNP	4860	ENSG00000198805	3980.29	2.12988	0.107038	19.8983	4.20907e-88	1.55372e-87
8760	PNPLA7	375775	ENSG00000130653	4412.45	-4.14696	0.112599	-36.8294	6.25131e-297	1.11582e-295
8766	POC1A	25886	ENSG00000164087	2149.91	4.07785	0.0739888	55.1144	0	0
8769	PODN	127435	ENSG00000174348	15868.6	-4.63601	0.276802	-16.7485	5.81111e-63	1.63956e-62
8770	PODNL1	79883	ENSG00000132000	2119.46	2.26158	0.145096	15.5868	8.9511e-55	2.27836e-54
8772	PODXL	5420	ENSG00000128567	32616.1	2.10778	0.111944	18.8288	4.3877e-79	1.48007e-78
8787	POLD4	57804	ENSG00000175482	2191.79	-2.52105	0.0639051	-39.4499	0	0
8797	POLI	11201	ENSG00000101751	3211.35	-2.06138	0.0620076	-33.2441	2.48565e-242	3.24275e-241
8801	POLN	353497	ENSG00000130997	289.362	-2.05025	0.111802	-18.3383	4.09642e-75	1.32222e-74
8802	POLQ	10721	ENSG00000051341	1169	4.26095	0.0823668	51.7314	0	0
8829	POLR2J3	548644	ENSG00000285437	1945.49	-4.87118	0.111613	-43.6436	0	0
8830	POLR2K	5440	ENSG00000147669	12764.8	2.17876	0.0727383	29.9534	3.97144e-197	3.72356e-196
8841	POLR3GL	84265	ENSG00000121851	1740.04	-2.18222	0.0559613	-38.9951	0	0
8842	POLR3H	171568	ENSG00000100413	4665.3	-2.35086	0.0514367	-45.704	0	0
8850	POMK	84197	ENSG00000185900	6896.56	5.79672	0.0721327	80.3619	0	0
8864	POSTN	10631	ENSG00000133110	11049.6	3.20624	0.226704	14.1428	2.0679e-45	4.74198e-45
8866	POTEE	445582	ENSG00000188219	370.9	-3.99619	0.0864927	-46.2026	0	0
8868	POU2F2	5452	ENSG00000028277	1348.14	2.08885	0.089208	23.4154	2.97477e-121	1.50479e-120
8869	POU2F3	25833	ENSG00000137709	3141.01	6.1997	0.158756	39.0517	0	0
8870	POU5F1	5460	ENSG00000204531	997.409	4.08663	0.151826	26.9166	1.40375e-159	9.89814e-159
8877	POU6F1	5463	ENSG00000184271	2796.54	-3.05082	0.0719055	-42.4282	0	0
8878	PPA1	5464	ENSG00000180817	30839.1	2.41159	0.0783959	30.7616	8.54524e-208	8.63839e-207
8880	PPAN	56342	ENSG00000130810	1480.07	-2.39851	0.0739834	-32.4196	1.45466e-230	1.74641e-229
8883	PPARG	5468	ENSG00000132170	976.123	-2.68075	0.118622	-22.599	4.43174e-113	2.0768e-112
8884	PPARGC1B	133522	ENSG00000155846	3555.39	2.30809	0.091925	25.1084	4.02349e-139	2.39389e-138
8888	PPDPF	79144	ENSG00000125534	100916	2.62691	0.0818405	32.0979	4.71962e-226	5.52118e-225
8896	PPIA	5478	ENSG00000196262	101444	2.27804	0.0637935	35.7095	2.81294e-279	4.61538e-278
8901	PPIF	10105	ENSG00000108179	16022	2.15072	0.0742232	28.9764	1.30695e-184	1.11882e-183
8919	PPM1K	152926	ENSG00000163644	5308.37	-2.87459	0.0797398	-36.0496	1.39694e-284	2.34928e-283
8922	PPM1N	147699	ENSG00000213889	558.17	2.00676	0.150596	13.3255	1.64536e-40	3.54919e-40
8925	PPP1CA	5499	ENSG00000172531	29748.3	2.60831	0.0590588	44.1646	0	0
8944	PPP1R12B	4660	ENSG00000077157	9625.79	-3.11848	0.0836254	-37.2911	2.28649e-304	4.19836e-303
8949	PPP1R14B	26472	ENSG00000173457	21113.3	3.53445	0.079988	44.1872	0	0
8953	PPP1R16B	26051	ENSG00000101445	3285.21	2.49577	0.138159	18.0645	6.07173e-73	1.90596e-72
8963	PPP1R1B	84152	ENSG00000131771	13425.3	2.95419	0.197739	14.9398	1.81407e-50	4.40624e-50
8972	PPP1R3C	5507	ENSG00000119938	905.506	-2.16964	0.148966	-14.5647	4.70915e-48	1.11318e-47
9001	PPP4C	5531	ENSG00000149923	21912.5	2.18755	0.0561384	38.967	0	0
9013	PPT2	9374	ENSG00000221988	3750.83	-3.12378	0.0640632	-48.761	0	0
9028	PRAME	23532	ENSG00000185686	13740.6	3.96661	0.138109	28.721	2.08892e-181	1.7565e-180
9030	PRC1	9055	ENSG00000198901	478.76	-3.07083	0.0908472	-33.8022	1.8328e-250	2.55235e-249
9039	PRDM5	11107	ENSG00000138738	1294.1	-3.34076	0.0972927	-34.3372	2.18506e-258	3.18139e-257
9050	PRELID3B	51012	ENSG00000101166	14298.1	2.38355	0.0585666	40.6981	0	0
9051	PRELP	5549	ENSG00000188783	26948.7	-2.86453	0.180076	-15.9074	5.6326e-57	1.47445e-56
9058	PRICKLE2	166336	ENSG00000163637	2543.22	-2.39741	0.0858665	-27.9202	1.51878e-171	1.18449e-170
9059	PRICKLE3	4007	ENSG00000012211	5110.8	2.15196	0.081147	26.5193	5.79886e-155	3.93916e-154
9080	PRKCD	5580	ENSG00000163932	12929.4	2.07418	0.0664261	31.2254	4.81693e-214	5.08639e-213
9083	PRKCI	5584	ENSG00000163558	31818.9	2.56349	0.0814242	31.4831	1.48064e-217	1.61545e-216
9084	PRKCQ	5588	ENSG00000065675	1735.75	2.80721	0.102853	27.2935	5.06481e-164	3.72954e-163
9091	PRKG1	5592	ENSG00000185532	920.112	-2.36595	0.128749	-18.3765	2.02555e-75	6.56776e-75
9095	PRKX	5613	ENSG00000183943	11275	2.31793	0.0872579	26.5641	1.76377e-155	1.20581e-154
9102	PRMT9	90826	ENSG00000164169	2333.92	-2.79721	0.0806559	-34.6807	1.53845e-263	2.31364e-262
9108	PROM2	150696	ENSG00000155066	12782.4	4.06269	0.128061	31.7248	7.07488e-221	7.9078e-220
9109	PRORP	9692	ENSG00000100890	845.288	-2.27746	0.0534508	-42.6086	0	0
9113	PROSER2	254427	ENSG00000148426	3085.14	2.64962	0.0897687	29.5161	1.78762e-191	1.61226e-190
9133	PRPF40B	25766	ENSG00000110844	4537.52	-2.92364	0.0674319	-43.3569	0	0
9138	PRPH2	5961	ENSG00000112619	341.353	-2.37833	0.128781	-18.468	3.73605e-76	1.22286e-75
9140	PRPS2	5634	ENSG00000101911	14038.1	-2.22222	0.101143	-21.971	5.45909e-107	2.41498e-106
9143	PRR11	55771	ENSG00000068489	3739.25	4.85112	0.0756561	64.1206	0	0
9159	PRR36	80164	ENSG00000183248	6432.81	4.46683	0.124675	35.8278	4.07124e-281	6.72306e-280
9162	PRR7	80758	ENSG00000131188	4041.24	5.39031	0.0952719	56.5781	0	0
9175	PRRG4	79056	ENSG00000135378	3703.16	4.81025	0.108266	44.4297	0	0
9176	PRRT1	80863	ENSG00000204314	2750.07	-3.62417	0.11283	-32.1205	2.28207e-226	2.67699e-225
9184	PRRT2	112476	ENSG00000167371	6568.21	-6.02035	0.119205	-50.5041	0	0
9185	PRRT3	285368	ENSG00000163704	2959.14	2.08628	0.0941201	22.1662	7.28741e-109	3.27243e-108
9187	PRRX2	51450	ENSG00000167157	3538.58	4.51491	0.154509	29.2211	1.04608e-187	9.17597e-187
9189	PRSS22	64063	ENSG00000005001	2081.36	6.40248	0.0827275	77.3923	0	0
9194	PRSS8	5652	ENSG00000052344	17629	7.68659	0.0976247	78.7361	0	0
9204	PSAT1	29968	ENSG00000135069	19570.8	4.42049	0.11899	37.1502	4.35517e-302	7.91726e-301
9207	PSD3	23362	ENSG00000156011	4849.05	-3.17129	0.0944378	-33.5807	3.21011e-247	4.37053e-246
9208	PSD4	23550	ENSG00000125637	8874.62	3.68525	0.0646999	56.9591	0	0
9210	PSEN2	5664	ENSG00000143801	811.735	-4.08284	0.0754823	-54.0901	0	0
9219	PSMA6	5687	ENSG00000100902	2467.65	-2.37989	0.0725192	-32.8174	3.32463e-236	4.1592e-235
9224	PSMB2	5690	ENSG00000126067	26367.9	2.09489	0.0584402	35.8468	2.06494e-281	3.41435e-280
9225	PSMB3	5691	ENSG00000277791	18798.4	2.39108	0.0847516	28.2128	4.06844e-175	3.2809e-174
9239	PSMB9	5698	ENSG00000240065	8568.77	2.7783	0.124413	22.3313	1.83623e-110	8.36005e-110
9250	PSMC3IP	29893	ENSG00000131470	680.63	-2.26016	0.0604189	-37.4082	2.8768e-306	5.31274e-305
9268	PSMD9	5715	ENSG00000110801	1636.43	-2.47119	0.0477022	-51.8046	0	0
9290	PSRC1	84722	ENSG00000134222	3111.3	2.31597	0.0825046	28.0708	2.22796e-173	1.76335e-172
9294	PTAFR	5724	ENSG00000169403	2839.9	3.53552	0.117856	29.9987	1.02142e-197	9.63312e-197
9299	PTCD1	26024	ENSG00000106246	1439.38	-3.10496	0.0602065	-51.5718	0	0
9303	PTCH2	8643	ENSG00000117425	3218.04	-4.11981	0.130894	-31.4744	1.94648e-217	2.11829e-216
9309	PTER	9317	ENSG00000165983	1938.14	2.34353	0.0669465	35.0061	1.82e-268	2.82674e-267
9313	PTGES	9536	ENSG00000148344	1574.4	2.0645	0.140755	14.6674	1.04279e-48	2.47876e-48
9320	PTGR2	145482	ENSG00000140043	828.775	-3.04306	0.0703383	-43.2632	0	0
9321	PTGS1	5742	ENSG00000095303	38394.8	5.64685	0.108821	51.8914	0	0
9329	PTN	5764	ENSG00000105894	4935.06	2.08481	0.174215	11.9669	5.29618e-33	1.04118e-32
9336	PTPMT1	114971	ENSG00000110536	1416.07	-2.86283	0.060125	-47.6147	0	0
9341	PTPN13	5783	ENSG00000163629	6587.97	-2.34351	0.190243	-12.3185	7.19986e-35	1.44949e-34
9348	PTPN3	5774	ENSG00000070159	3580.08	2.97627	0.0893015	33.3283	1.50069e-243	1.97388e-242
9350	PTPN6	5777	ENSG00000111679	7175.51	3.17258	0.0661439	47.9649	0	0
9351	PTPN7	5778	ENSG00000143851	857.08	2.09896	0.11816	17.7638	1.34815e-70	4.13161e-70
9354	PTPRB	5787	ENSG00000127329	1631.97	-2.13517	0.0883131	-24.1773	3.85842e-129	2.09949e-128
9358	PTPRF	5792	ENSG00000142949	90552.4	2.48082	0.0697095	35.5879	2.15411e-277	3.48965e-276
9361	PTPRJ	5795	ENSG00000149177	4856.15	2.45762	0.0789776	31.1179	1.37967e-212	1.44729e-211
9365	PTPRN2	5799	ENSG00000155093	1101.52	-2.34388	0.120973	-19.3753	1.24786e-83	4.42509e-83
9367	PTPRO	5800	ENSG00000151490	623.689	2.00901	0.120341	16.6943	1.44119e-62	4.03862e-62
9373	PTTG1	9232	ENSG00000164611	6942.62	5.87651	0.107171	54.8328	0	0
9375	PTX3	5806	ENSG00000163661	1740.16	2.53655	0.164976	15.3752	2.39972e-53	6.01717e-53
9377	PUF60	22827	ENSG00000179950	45812.8	2.36433	0.0697565	33.8941	8.1454e-252	1.14429e-250
9394	PWWP3A	84939	ENSG00000160953	6745.4	-2.51194	0.0667788	-37.6158	0	0
9403	PYCR1	5831	ENSG00000183010	6386.29	2.58639	0.0997458	25.9298	3.07412e-148	1.97008e-147
9405	PYCR3	65263	ENSG00000104524	5861.11	2.30528	0.0862233	26.7362	1.78899e-157	1.23759e-156
9410	PYGO1	26108	ENSG00000171016	1314.09	-2.3911	0.130416	-18.3344	4.39852e-75	1.41794e-74
9418	QPCT	25797	ENSG00000115828	1841.82	3.58054	0.15142	23.6464	1.28604e-123	6.70147e-123
9441	RAB11FIP4	84440	ENSG00000131242	8838.3	3.07413	0.101612	30.2537	4.66609e-201	4.50013e-200
9447	RAB17	64284	ENSG00000124839	2434.49	2.62033	0.0935217	28.0184	9.68721e-173	7.62466e-172
9455	RAB24	53917	ENSG00000169228	1533.82	-3.61709	0.0576136	-62.7818	0	0
9456	RAB25	57111	ENSG00000132698	10767	7.24146	0.146198	49.5321	0	0
9457	RAB26	25837	ENSG00000167964	377.206	3.00792	0.120249	25.0141	4.29905e-138	2.53545e-137
9459	RAB27B	5874	ENSG00000041353	548.906	3.04168	0.131429	23.1431	1.70699e-118	8.44454e-118
9471	RAB38	23682	ENSG00000123892	943.726	2.13944	0.131395	16.2826	1.31259e-59	3.54175e-59
9472	RAB39B	116442	ENSG00000155961	601.315	3.62576	0.117614	30.8276	1.11885e-208	1.13824e-207
9478	RAB3IP	117177	ENSG00000127328	4246.61	2.75553	0.0872022	31.5994	3.76684e-219	4.15945e-218
9482	RAB42	115273	ENSG00000188060	706.135	3.24816	0.0888813	36.5449	2.15058e-292	3.75487e-291
9483	RAB43	339122	ENSG00000172780	1491.06	-2.75762	0.0735499	-37.4932	1.18862e-307	2.21426e-306
9490	RAB6B	51560	ENSG00000154917	4434.66	2.44104	0.100633	24.2568	5.60704e-130	3.07714e-129
9496	RABAC1	10567	ENSG00000105404	4489.01	-2.89062	0.0892803	-32.3769	5.80931e-230	6.94837e-229
9502	RABGEF1	27342	ENSG00000154710	2433.67	-3.18885	0.063463	-50.2474	0	0
9506	RABIF	5877	ENSG00000183155	2746.95	2.698	0.0517688	52.1163	0	0
9513	RAC2	5880	ENSG00000128340	3549.72	2.2342	0.113155	19.7445	8.93671e-87	3.25568e-86
9514	RAC3	5881	ENSG00000169750	2610.07	2.75901	0.106889	25.8118	6.53977e-147	4.15159e-146
9515	RACGAP1	29127	ENSG00000161800	6835.9	3.67543	0.0643679	57.1004	0	0
9524	RAD50	10111	ENSG00000113522	2501.23	-4.86663	0.0568256	-85.6415	0	0
9525	RAD51	5888	ENSG00000051180	1440.73	3.69297	0.0760521	48.5584	0	0
9526	RAD51AP1	10635	ENSG00000111247	2513.07	4.41919	0.0828589	53.3339	0	0
9532	RAD54L	8438	ENSG00000085999	1403.19	2.59919	0.0732128	35.5019	4.60101e-276	7.40675e-275
9548	RALGDS	5900	ENSG00000160271	4713.62	-3.63568	0.0634728	-57.2792	0	0
9553	RAMACL	353267	ENSG00000235272	187.64	-2.46871	0.0952947	-25.9061	5.68859e-148	3.64013e-147
9568	RAP1GAP	5909	ENSG00000076864	7773.31	3.8456	0.108518	35.4375	4.51729e-275	7.22654e-274
9576	RAPGEF3	10411	ENSG00000079337	14751.2	-2.05741	0.11174	-18.4125	1.04228e-75	3.39244e-75
9577	RAPGEF4	11069	ENSG00000091428	945.984	-2.43165	0.0795873	-30.5532	5.1312e-205	5.10249e-204
9592	RASA4	10156	ENSG00000105808	1751.14	-6.04052	0.0918193	-65.787	0	0
9594	RASA4B	100271927	ENSG00000170667	1961.61	-4.55549	0.0888033	-51.2986	0	0
9597	RASD1	51655	ENSG00000108551	3409.28	-2.81207	0.174865	-16.0813	3.44813e-58	9.15923e-58
9599	RASEF	158158	ENSG00000165105	2050.99	3.93133	0.109059	36.0478	1.49421e-284	2.50957e-283
9600	RASGEF1A	221002	ENSG00000198915	2082.26	3.23144	0.130596	24.7439	3.60526e-135	2.07464e-134
9601	RASGEF1B	153020	ENSG00000138670	3551.61	2.30628	0.0877863	26.2715	4.05834e-152	2.69671e-151
9602	RASGRF2	5924	ENSG00000113319	2618.4	-3.47029	0.110828	-31.3124	3.16838e-215	3.39321e-214
9603	RASGRP1	10125	ENSG00000172575	750.044	2.55598	0.108223	23.6177	2.53838e-123	1.31683e-122
9604	RASGRP2	10235	ENSG00000068831	885.319	-2.82019	0.124839	-22.5906	5.36352e-113	2.51069e-112
9610	RASL12	51285	ENSG00000103710	1690.92	-2.24472	0.115655	-19.4087	6.51889e-84	2.31811e-83
9616	RASSF7	8045	ENSG00000099849	10684.9	3.58211	0.082784	43.2705	0	0
9619	RASSF9	9182	ENSG00000198774	3983.71	2.88451	0.0934243	30.8753	2.5603e-209	2.62554e-208
9629	RBBP8	5932	ENSG00000101773	7082.5	2.56398	0.0852353	30.0812	8.54034e-199	8.13844e-198
9657	RBM34	23029	ENSG00000188739	821.934	-4.4994	0.0598551	-75.1716	0	0
9658	RBM38	55544	ENSG00000132819	26745.8	2.27744	0.0786709	28.949	2.88843e-184	2.46606e-183
9660	RBM4	5936	ENSG00000173933	4881.26	-2.63145	0.0607971	-43.2824	0	0
9665	RBM47	54502	ENSG00000163694	14287	3.65899	0.0761558	48.0461	0	0
9668	RBM5	10181	ENSG00000003756	19390.9	-2.93505	0.0604291	-48.5702	0	0
9669	RBM6	10180	ENSG00000004534	16248.9	-2.63101	0.0614747	-42.7982	0	0
9674	RBMS3	27303	ENSG00000144642	2753.44	-3.04775	0.0992092	-30.7204	3.03816e-207	3.05199e-206
9678	RBP1	5947	ENSG00000114115	36621.7	-2.09217	0.110203	-18.9848	2.27977e-80	7.80954e-80
9683	RBPMS	11030	ENSG00000157110	14801	-2.85475	0.104763	-27.2495	1.68363e-163	1.23056e-162
9690	RCAN2	10231	ENSG00000172348	2376.64	-2.28543	0.106889	-21.3813	1.99365e-101	8.32726e-101
9691	RCAN3	11123	ENSG00000117602	3371.89	3.49698	0.0831198	42.0715	0	0
9706	RCOR2	283248	ENSG00000167771	2836.2	3.20564	0.142134	22.5536	1.23755e-112	5.75934e-112
9722	RDH5	5959	ENSG00000135437	752.882	-2.37177	0.130634	-18.1558	1.15487e-73	3.66386e-73
9724	REC8	9985	ENSG00000100918	15373.3	3.25087	0.125024	26.002	4.70272e-149	3.03049e-148
9726	RECK	8434	ENSG00000122707	1927.51	-2.08462	0.0711194	-29.3116	7.38078e-189	6.5415e-188
9736	REL	5966	ENSG00000162924	2383.34	-2.63752	0.0769509	-34.2754	1.82616e-257	2.6438e-256
9738	RELB	5971	ENSG00000104856	5112.7	2.15704	0.0763045	28.2689	8.34716e-176	6.7612e-175
9740	RELL1	768211	ENSG00000181826	2115.88	2.26403	0.0782493	28.9335	4.52191e-184	3.85552e-183
9741	RELL2	285613	ENSG00000164620	472.811	-2.9407	0.0937242	-31.3761	4.28287e-216	4.6255e-215
9754	RET	5979	ENSG00000165731	1515.52	2.92316	0.179544	16.281	1.34695e-59	3.63369e-59
9781	RFTN2	130132	ENSG00000162944	917.963	-2.2668	0.0854183	-26.5376	3.56772e-155	2.4313e-154
9791	RGCC	28984	ENSG00000102760	4273.78	2.55727	0.121781	20.999	6.7005e-98	2.71714e-97
9798	RGL3	57139	ENSG00000205517	7379.46	2.23423	0.121836	18.3381	4.11158e-75	1.32678e-74
9800	RGMB	285704	ENSG00000174136	2774.59	-2.20127	0.0687188	-32.0331	3.77648e-225	4.38578e-224
9803	RGS10	6001	ENSG00000148908	7770.42	2.60562	0.103226	25.2418	1.39242e-140	8.3702e-140
9805	RGS14	10636	ENSG00000169220	3341.5	2.00954	0.0828329	24.2602	5.16228e-130	2.83549e-129
9807	RGS19	10287	ENSG00000171700	4427.34	3.63672	0.0794403	45.7793	0	0
9808	RGS2	5997	ENSG00000116741	5655.34	-2.91862	0.133243	-21.9044	2.35686e-106	1.03547e-105
9817	RHBDF1	64285	ENSG00000007384	6676.06	-2.08756	0.0742336	-28.1215	5.35138e-174	4.2671e-173
9820	RHBDL2	54933	ENSG00000158315	560.423	2.69909	0.105879	25.4922	2.40473e-143	1.47889e-142
9825	RHOB	388	ENSG00000143878	43445.5	-2.38742	0.0977984	-24.4117	1.28596e-131	7.14931e-131
9827	RHOBTB2	23221	ENSG00000008853	4918.58	-2.79997	0.0875657	-31.9757	2.376e-224	2.73454e-223
9828	RHOBTB3	22836	ENSG00000164292	9294.88	-3.4097	0.112349	-30.3493	2.56439e-202	2.50719e-201
9831	RHOF	54509	ENSG00000139725	1614.5	-2.56901	0.0897318	-28.6299	2.8562e-180	2.3829e-179
9833	RHOJ	57381	ENSG00000126785	1365.04	-2.10312	0.0955608	-22.0082	2.40252e-107	1.0654e-106
9839	RHOV	171177	ENSG00000104140	777.553	3.81466	0.131247	29.0648	1.00083e-185	8.63695e-185
9840	RHPN1	114822	ENSG00000158106	8334.61	3.67029	0.0940319	39.0324	0	0
9841	RHPN2	85415	ENSG00000131941	11205	4.4206	0.0952706	46.4005	0	0
9853	RIMKLA	284716	ENSG00000177181	857.226	4.0934	0.147529	27.7465	1.92262e-169	1.47252e-168
9866	RINL	126432	ENSG00000187994	1251.84	2.14042	0.104504	20.4817	3.1358e-93	1.21502e-92
9875	RIPK2	8767	ENSG00000104312	4212.71	2.11855	0.0799694	26.492	1.19879e-154	8.12184e-154
9880	RIPOR3	140876	ENSG00000042062	1565.22	-3.46429	0.126814	-27.3179	2.60043e-164	1.91817e-163
9889	RMI1	80010	ENSG00000178966	2307.32	2.04553	0.0705174	29.0074	5.31237e-185	4.55376e-184
9890	RMI2	116028	ENSG00000175643	2873.37	2.91423	0.0933054	31.2332	3.77239e-214	3.99992e-213
9895	RNASE6	6039	ENSG00000169413	1609.44	2.00397	0.131076	15.2886	9.10678e-53	2.26528e-52
9899	RNASEK	440400	ENSG00000219200	2766.58	-5.86659	0.0629071	-93.2581	0	0
9925	RNF144B	255488	ENSG00000137393	8009.94	3.334	0.121432	27.4557	5.94099e-166	4.43082e-165
9946	RNF208	727800	ENSG00000212864	3436.74	2.96124	0.0915011	32.3629	9.14307e-230	1.09256e-228
9958	RNF31	55072	ENSG00000092098	2112.7	-5.84405	0.0795914	-73.4256	0	0
9987	RNFT2	84900	ENSG00000135119	1450.71	2.84537	0.0918228	30.9876	7.92461e-211	8.1988e-210
9993	RNPC3	55599	ENSG00000185946	4736.78	-2.402	0.0792641	-30.3038	1.02214e-201	9.94019e-201
10000	ROBO3	64221	ENSG00000154134	6156.05	-3.30059	0.123015	-26.8308	1.41391e-158	9.8719e-158
10005	ROM1	6094	ENSG00000149489	756.526	-2.01428	0.0852321	-23.6329	1.77122e-123	9.21214e-123
10006	ROMO1	140823	ENSG00000125995	13301	2.2868	0.089077	25.6722	2.38939e-145	1.49387e-144
10009	RORA	6095	ENSG00000069667	2797.92	-2.64226	0.0855324	-30.8919	1.53626e-209	1.57793e-208
10010	RORC	6097	ENSG00000143365	2728.64	4.75509	0.1355	35.0929	8.66294e-270	1.35702e-268
10037	RPL17	6139	ENSG00000265681	15053.3	-6.39799	0.0778863	-82.1453	0	0
10039	RPL18A	6142	ENSG00000105640	319164	3.35572	0.0913201	36.7468	1.3073e-295	2.31728e-294
10041	RPL21	6144	ENSG00000122026	87040.8	3.69322	0.0803415	45.9691	0	0
10047	RPL26	6154	ENSG00000161970	29283.8	-3.19502	0.206749	-15.4537	7.12761e-54	1.79353e-53
10061	RPL36A	6173	ENSG00000241343	1070.04	-2.6394	0.0789336	-33.4382	3.8237e-245	5.1188e-244
10067	RPL39L	116832	ENSG00000163923	4329.39	4.02941	0.0968937	41.5859	0	0
10072	RPL7	6129	ENSG00000147604	138709	2.44638	0.0719401	34.0058	1.83181e-253	2.61064e-252
10077	RPL9	6133	ENSG00000163682	121386	2.58861	0.0919134	28.1636	1.63493e-174	1.30856e-173
10081	RPN1	6184	ENSG00000163902	68865.5	2.18271	0.0476647	45.793	0	0
10092	RPS10	6204	ENSG00000124614	9318.64	-5.89719	0.0834085	-70.7025	0	0
10098	RPS15A	6210	ENSG00000134419	46152.9	-2.26994	0.0887421	-25.5791	2.60797e-144	1.61631e-143
10100	RPS17	6218	ENSG00000182774	26563.6	-6.87434	0.0689258	-99.7354	0	0
10113	RPS23	6228	ENSG00000186468	54755.6	-2.22096	0.0789096	-28.1457	2.70855e-174	2.1665e-173
10117	RPS26	6231	ENSG00000197728	126716	5.78851	0.114189	50.6926	0	0
10118	RPS27	6232	ENSG00000177954	180020	3.96651	0.0886277	44.7547	0	0
10120	RPS27AP5	100271374	ENSG00000231767	5415.06	-4.65927	0.105481	-44.1719	0	0
10122	RPS28	6234	ENSG00000233927	81776	3.42728	0.108012	31.7307	5.86499e-221	6.5612e-220
10129	RPS6KA1	6195	ENSG00000117676	5210.3	3.08417	0.07134	43.232	0	0
10153	RPUSD1	113000	ENSG00000007376	6514.45	2.03011	0.0658455	30.8315	9.91491e-209	1.00947e-207
10160	RRAGD	58528	ENSG00000025039	2504.29	2.0141	0.107908	18.665	9.54497e-78	3.18116e-77
10179	RSAD2	91543	ENSG00000134321	4903.58	2.69055	0.127403	21.1185	5.38018e-99	2.20338e-98
10186	RSPH1	89765	ENSG00000160188	1135	2.37344	0.136742	17.357	1.74465e-67	5.16734e-67
10197	RTEL1-TNFRSF6B	100533107	ENSG00000026036	2782.93	-4.89073	0.108799	-44.9521	0	0
10200	RTKN	6242	ENSG00000114993	11881	2.61276	0.0684974	38.1439	0	0
10201	RTKN2	219790	ENSG00000182010	1237.16	3.59669	0.0953202	37.7327	0	0
10209	RTN2	6253	ENSG00000125744	1339.23	2.26019	0.111414	20.2864	1.69448e-91	6.46184e-91
10213	RTN4R	65078	ENSG00000040608	2750.48	3.02532	0.0982033	30.8067	2.13333e-208	2.1617e-207
10215	RTP4	64108	ENSG00000136514	3128.53	3.74114	0.120107	31.1483	5.35378e-213	5.62543e-212
10223	RUFY3	22902	ENSG00000018189	6149.23	-2.26129	0.0657117	-34.4123	1.65274e-259	2.41734e-258
10229	RUNX3	864	ENSG00000020633	5281.98	4.64005	0.163039	28.4597	3.69131e-178	3.03999e-177
10239	RWDD3	25950	ENSG00000122481	681.929	-2.87868	0.0506602	-56.8232	0	0
10252	RYR1	6261	ENSG00000196218	3905.92	3.00122	0.130167	23.0567	1.26139e-117	6.19227e-117
10253	RYR2	6262	ENSG00000198626	1511.08	-2.80332	0.155519	-18.0256	1.22579e-72	3.83562e-72
10255	S100A1	6271	ENSG00000160678	2506.1	3.40271	0.147469	23.074	8.44157e-118	4.1568e-117
10257	S100A11	6282	ENSG00000163191	92809.1	3.85621	0.0959176	40.2033	0	0
10259	S100A14	57402	ENSG00000189334	9004.64	5.68547	0.126428	44.9699	0	0
10261	S100A2	6273	ENSG00000196754	4560.46	5.39788	0.169281	31.8872	4.02384e-223	4.58568e-222
10262	S100A4	6275	ENSG00000196154	20713.1	3.05663	0.157516	19.4052	6.9738e-84	2.47919e-83
10271	SAC3D1	29901	ENSG00000168061	2745.6	2.18318	0.0706528	30.9001	1.19168e-209	1.22499e-208
10278	SALL4	57167	ENSG00000101115	973.569	3.92443	0.15254	25.7272	5.80518e-146	3.65264e-145
10279	SAMD1	90378	ENSG00000141858	16899.8	2.09208	0.0631053	33.1521	5.27747e-241	6.78805e-240
10281	SAMD10	140700	ENSG00000130590	5747.69	5.79594	0.0868113	66.7648	0	0
10282	SAMD12	401474	ENSG00000177570	3987.58	3.57933	0.0760648	47.0563	0	0
10283	SAMD14	201191	ENSG00000167100	1533.13	-3.75936	0.11078	-33.9354	2.00053e-252	2.82592e-251
10284	SAMD15	161394	ENSG00000100583	357.113	2.30688	0.108085	21.3432	4.5071e-101	1.87522e-100
10299	SAPCD2	89958	ENSG00000186193	2075.32	5.73801	0.107786	53.2351	0	0
10304	SARM1	23098	ENSG00000004139	2417.94	-2.41262	0.0845103	-28.5483	2.94909e-179	2.44763e-178
10306	SARS2	54938	ENSG00000104835	1125.52	-2.23228	0.0912625	-24.46	3.93634e-132	2.20663e-131
10314	SAT2	112483	ENSG00000141504	6815.57	-2.24848	0.0767884	-29.2816	1.78052e-188	1.57369e-187
10322	SBK1	388228	ENSG00000188322	6780.73	4.69842	0.116986	40.1621	0	0
10342	SCARA3	51435	ENSG00000168077	29665.3	2.78584	0.120363	23.1453	1.62146e-118	8.02762e-118
10351	SCEL	8796	ENSG00000136155	1342.63	4.09215	0.181694	22.5222	2.51624e-112	1.16677e-111
10354	SCG5	6447	ENSG00000166922	2381.89	2.78654	0.154801	18.0008	1.92051e-72	6.00067e-72
10361	SCLY	51540	ENSG00000132330	747.915	-2.56328	0.074731	-34.3001	7.83129e-258	1.13763e-256
10363	SCML1	6322	ENSG00000047634	3919.7	-3.19664	0.0925856	-34.5263	3.23006e-261	4.757e-260
10369	SCNN1A	6337	ENSG00000111319	54956.7	5.68036	0.089601	63.3962	0	0
10380	SCUBE1	80274	ENSG00000159307	5286.26	-5.66535	0.17996	-31.4812	1.57012e-217	1.71016e-216
10383	SCX	642658	ENSG00000260428	4433.12	4.46105	0.142741	31.2528	2.04507e-214	2.17562e-213
10388	SDC1	6382	ENSG00000115884	10207.7	4.25978	0.132939	32.0432	2.72822e-225	3.17127e-224
10389	SDC2	6383	ENSG00000169439	12839	-2.35497	0.116494	-20.2153	7.17694e-91	2.7215e-90
10391	SDC4	6385	ENSG00000124145	31238.7	2.31644	0.083473	27.7507	1.70662e-169	1.30865e-168
10400	SDHA	6389	ENSG00000073578	4883.06	-3.21332	0.0749369	-42.8803	0	0
10403	SDHAF3	57001	ENSG00000196636	3240.46	2.31082	0.0749331	30.8384	8.01997e-209	8.17194e-208
10408	SDK2	54549	ENSG00000069188	2238.82	2.8222	0.170448	16.5575	1.4133e-61	3.91334e-61
10409	SDR39U1	56948	ENSG00000100445	4858.27	-4.54846	0.0573601	-79.2964	0	0
10410	SDS	10993	ENSG00000135094	1360.71	3.69645	0.127629	28.9624	1.95976e-184	1.6743e-183
10429	SEC31B	25956	ENSG00000075826	2264.89	-3.42661	0.110704	-30.9528	2.33127e-210	2.40416e-209
10436	SECISBP2	79048	ENSG00000187742	7310.05	-2.05374	0.0471521	-43.5557	0	0
10438	SECTM1	6398	ENSG00000141574	5976.93	2.22305	0.143142	15.5303	2.16259e-54	5.47622e-54
10441	SEL1L3	23231	ENSG00000091490	11700	3.10026	0.0786841	39.4014	0	0
10450	SELENOP	6414	ENSG00000250722	21000.4	-3.42762	0.108941	-31.4629	2.79223e-217	3.0361e-216
10454	SELL	6402	ENSG00000188404	925.742	2.87828	0.136812	21.0382	2.93031e-98	1.19206e-97
10455	SELPLG	6404	ENSG00000110876	2288.38	2.62005	0.12032	21.7757	3.94464e-105	1.71265e-104
10457	SEMA3A	10371	ENSG00000075213	2383.12	3.33224	0.162537	20.5014	2.09287e-93	8.12637e-93
10460	SEMA3F	6405	ENSG00000001617	15647.8	3.73966	0.105098	35.5826	2.60237e-277	4.21051e-276
10467	SEMA4G	57715	ENSG00000095539	2357.74	-2.2254	0.108109	-20.5849	3.7492e-94	1.46735e-93
10469	SEMA5B	54437	ENSG00000082684	3579.51	2.98307	0.164783	18.103	3.01683e-73	9.50969e-73
10470	SEMA6A	57556	ENSG00000092421	4019.4	-2.34669	0.147009	-15.9629	2.31713e-57	6.08551e-57
10490	SEPTIN3	55964	ENSG00000100167	1083.01	4.07344	0.116478	34.9718	6.03605e-268	9.35222e-267
10491	SEPTIN4	5414	ENSG00000108387	1336.95	-2.46276	0.0772489	-31.8809	4.91294e-223	5.58896e-222
10501	SERHL2	253190	ENSG00000183569	1292.79	-3.67768	0.0895016	-41.0907	0	0
10503	SERINC2	347735	ENSG00000168528	18586.3	6.62342	0.104964	63.1016	0	0
10507	SERP2	387923	ENSG00000151778	558.037	-2.08484	0.092313	-22.5845	6.15703e-113	2.88003e-112
10508	SERPINA1	5265	ENSG00000197249	13299	3.85764	0.147082	26.2279	1.27683e-151	8.44053e-151
10517	SERPINF1	5176	ENSG00000132386	26661.7	-2.46337	0.140305	-17.5573	5.22832e-69	1.5744e-68
10519	SERPINF2	5345	ENSG00000167711	797.903	-2.84526	0.124206	-22.9076	3.90565e-116	1.88337e-115
10529	SESN1	27244	ENSG00000080546	4764.09	-2.77617	0.0685873	-40.4764	0	0
10549	SEZ6L2	26470	ENSG00000174938	14082.7	3.27813	0.123548	26.5334	3.99493e-155	2.71808e-154
10561	SFMBT1	51460	ENSG00000163935	2431.16	2.11659	0.06642	31.8667	7.73093e-223	8.76354e-222
10562	SFMBT2	57713	ENSG00000198879	2057.34	-2.45998	0.113147	-21.7416	8.30241e-105	3.59088e-104
10563	SFN	2810	ENSG00000175793	5073.6	4.79813	0.144199	33.2743	9.08365e-243	1.18625e-241
10571	SFTPD	6441	ENSG00000133661	506.046	2.9825	0.165925	17.9749	3.06188e-72	9.55289e-72
10581	SGIP1	84251	ENSG00000118473	369.115	-2.00166	0.13801	-14.5037	1.14773e-47	2.7031e-47
10582	SGK1	6446	ENSG00000118515	24542.7	-2.78395	0.106246	-26.203	2.45468e-151	1.61766e-150
10585	SGMS2	166929	ENSG00000164023	3547.78	2.7837	0.0949317	29.3232	5.25718e-189	4.66907e-188
10586	SGO2	151246	ENSG00000163535	1659.1	2.12042	0.0657877	32.2313	6.43309e-228	7.61616e-227
10587	SGPL1	8879	ENSG00000166224	21758.2	2.10645	0.0574218	36.6839	1.31907e-294	2.32848e-293
10590	SGPP2	130367	ENSG00000163082	11106.7	6.08195	0.107784	56.4272	0	0
10593	SGSM3	27352	ENSG00000100359	3359.66	-7.38953	0.0777508	-95.0411	0	0
10597	SH2B2	10603	ENSG00000160999	2575.71	2.75717	0.0834021	33.0587	1.16598e-239	1.48332e-238
10599	SH2D2A	9047	ENSG00000027869	1035.48	2.55963	0.113396	22.5725	8.07082e-113	3.76697e-112
10600	SH2D3A	10045	ENSG00000125731	3117.73	2.52834	0.0863687	29.2738	2.23652e-188	1.97399e-187
10605	SH3BGRL3	83442	ENSG00000142669	28958.7	2.00485	0.0737038	27.2015	6.24319e-163	4.53206e-162
10609	SH3BP5	9467	ENSG00000131370	9624	-4.75736	0.0911736	-52.1791	0	0
10611	SH3D19	152503	ENSG00000109686	18245.2	-3.43359	0.0699161	-49.1102	0	0
10620	SH3RF2	153769	ENSG00000156463	1740.68	2.80131	0.131024	21.3802	2.04229e-101	8.52766e-101
10624	SHANK1	50944	ENSG00000161681	3433.74	3.84332	0.18517	20.7557	1.08984e-95	4.32758e-95
10625	SHANK2	22941	ENSG00000162105	2331.86	5.80166	0.125644	46.1752	0	0
10630	SHC2	25759	ENSG00000129946	2483.7	-2.70357	0.136608	-19.7908	3.57365e-87	1.30785e-86
10632	SHCBP1	79801	ENSG00000171241	1118.67	3.3857	0.0825079	41.0349	0	0
10633	SHE	126669	ENSG00000169291	947.02	-2.8309	0.0994938	-28.453	4.47622e-178	3.68403e-177
10646	SHPK	23729	ENSG00000197417	1154.5	-2.60131	0.0761194	-34.1741	5.86648e-256	8.45487e-255
10647	SHPRH	257218	ENSG00000146414	2376.78	-3.03809	0.0767136	-39.603	0	0
10651	SHROOM3	57619	ENSG00000138771	9323.49	3.77945	0.0981421	38.51	0	0
10662	SIGLEC15	284266	ENSG00000197046	315.67	3.45087	0.172115	20.0498	2.02568e-89	7.58254e-89
10677	SIPA1L3	23094	ENSG00000105738	12893.1	2.4812	0.0741049	33.4823	8.7143e-246	1.17272e-244
10688	SIX4	51804	ENSG00000100625	4212.26	2.50247	0.079978	31.2894	6.49634e-215	6.93413e-214
10689	SIX5	147912	ENSG00000177045	5118.4	-2.13482	0.0708607	-30.127	2.14377e-199	2.04899e-198
10697	SLAIN1	122060	ENSG00000139737	4023.08	2.52612	0.0970413	26.0314	2.18342e-149	1.41343e-148
10706	SLC12A5	57468	ENSG00000124140	739.887	2.95725	0.136869	21.6064	1.56534e-103	6.68665e-103
10710	SLC12A8	84561	ENSG00000221955	3549.78	5.13852	0.0976893	52.6006	0	0
10714	SLC15A2	6565	ENSG00000163406	2881.9	2.67127	0.128242	20.8299	2.32108e-96	9.28577e-96
10720	SLC16A13	201232	ENSG00000174327	644.368	2.58913	0.0850641	30.4374	1.75885e-203	1.73285e-202
10724	SLC16A4	9122	ENSG00000168679	1431.65	-2.07196	0.107463	-19.2807	7.80234e-83	2.74401e-82
10727	SLC16A7	9194	ENSG00000118596	606.389	-2.15259	0.125422	-17.1628	5.04456e-66	1.47062e-65
10733	SLC19A1	6573	ENSG00000173638	12227.7	-3.48736	0.0707457	-49.2943	0	0
10734	SLC19A2	10560	ENSG00000117479	2745.63	-2.23221	0.0836266	-26.6926	5.73216e-157	3.96113e-156
10750	SLC23A2	9962	ENSG00000089057	10487.4	-2.21453	0.0693794	-31.9192	1.44653e-223	1.65439e-222
10752	SLC24A3	57419	ENSG00000185052	2290.53	-2.19809	0.125122	-17.5676	4.36588e-69	1.31686e-68
10759	SLC25A15	10166	ENSG00000102743	1370.51	2.36114	0.0604876	39.0351	0	0
10772	SLC25A27	9481	ENSG00000153291	3762.86	-3.77608	0.10847	-34.8124	1.58125e-265	2.40915e-264
10777	SLC25A33	84275	ENSG00000171612	2731.26	2.0876	0.0749351	27.8588	8.43105e-171	6.5118e-170
10778	SLC25A34	284723	ENSG00000162461	570.831	-2.11412	0.115604	-18.2876	1.03936e-74	3.34213e-74
10781	SLC25A37	51312	ENSG00000147454	9177.82	-2.30142	0.078729	-29.2322	7.55738e-188	6.64281e-187
10805	SLC29A2	3177	ENSG00000174669	5373.76	3.64177	0.0737591	49.3738	0	0
10808	SLC2A1	6513	ENSG00000117394	47818.4	3.57897	0.103307	34.6442	5.46567e-263	8.16216e-262
10817	SLC2A6	11182	ENSG00000160326	1335.38	2.18515	0.1131	19.3204	3.61874e-83	1.27724e-82
10830	SLC35A2	7355	ENSG00000102100	8461.48	2.5775	0.0776795	33.1813	2.00701e-241	2.59714e-240
10847	SLC35F2	54733	ENSG00000110660	5568.6	2.34832	0.074965	31.3255	2.09835e-215	2.25481e-214
10859	SLC38A1	81539	ENSG00000111371	26805.2	2.18147	0.070162	31.0919	3.10004e-212	3.23872e-211
10866	SLC39A1	27173	ENSG00000143570	2627.73	-5.72865	0.0663585	-86.3287	0	0
10868	SLC39A11	201266	ENSG00000133195	3557.15	2.56027	0.0736198	34.7769	5.44023e-265	8.23954e-264
10873	SLC39A4	55630	ENSG00000147804	16195.5	2.91511	0.107141	27.2083	5.1806e-163	3.76498e-162
10889	SLC43A1	8501	ENSG00000149150	2001.89	-2.70957	0.0960688	-28.2045	5.15457e-175	4.15156e-174
10890	SLC43A2	124935	ENSG00000167703	6017.17	2.06907	0.0858999	24.087	3.42054e-128	1.85178e-127
10894	SLC44A2	57153	ENSG00000129353	59461.3	2.2611	0.0757212	29.8609	6.34383e-196	5.89176e-195
10896	SLC44A4	80736	ENSG00000204385	11434.7	4.69603	0.120269	39.046	0	0
10906	SLC45A4	57210	ENSG00000022567	8262.03	2.12772	0.0800839	26.5687	1.56347e-155	1.06944e-154
10907	SLC46A1	113235	ENSG00000076351	2054.42	-2.5288	0.0784386	-32.2392	4.98349e-228	5.91639e-227
10909	SLC47A1	55244	ENSG00000142494	781.631	-2.76133	0.148438	-18.6026	3.06372e-77	1.01553e-76
10913	SLC4A11	83959	ENSG00000088836	6024.54	6.04032	0.136012	44.4102	0	0
10916	SLC4A3	6508	ENSG00000114923	17638.1	-4.18718	0.103026	-40.642	0	0
10920	SLC50A1	55974	ENSG00000169241	11197.3	2.50928	0.071945	34.8777	1.61717e-266	2.47862e-265
10924	SLC52A3	113278	ENSG00000101276	1973.51	2.71532	0.0857075	31.6812	2.81782e-220	3.13042e-219
10930	SLC6A12	6539	ENSG00000111181	2047.46	3.1567	0.141788	22.2634	8.36077e-110	3.78497e-109
10931	SLC6A16	28968	ENSG00000063127	647.671	-2.67278	0.117917	-22.6665	9.5839e-114	4.51269e-113
10932	SLC6A6	6533	ENSG00000131389	12789.7	-2.46173	0.0995466	-24.7294	5.16845e-135	2.97285e-134
10934	SLC6A9	6536	ENSG00000196517	4583.54	2.33195	0.10568	22.0662	6.67733e-108	2.97033e-107
10935	SLC7A1	6541	ENSG00000139514	12543.5	2.66601	0.0812169	32.8258	2.52529e-236	3.1685e-235
10936	SLC7A11	23657	ENSG00000151012	2185.56	2.28866	0.143949	15.8991	6.42601e-57	1.68146e-56
10937	SLC7A2	6542	ENSG00000003989	19906.9	-3.65469	0.259388	-14.0897	4.39588e-45	1.00282e-44
10939	SLC7A6	9057	ENSG00000103064	2004.49	-2.84606	0.0712241	-39.9592	0	0
10940	SLC7A6OS	84138	ENSG00000103061	1678.14	-3.22705	0.0565776	-57.0376	0	0
10941	SLC7A7	9056	ENSG00000155465	2594.34	2.23209	0.11499	19.4112	6.20985e-84	2.20883e-83
10944	SLC8B1	80024	ENSG00000089060	10219.8	-2.20843	0.0733092	-30.1249	2.28764e-199	2.18324e-198
10946	SLC9A5	6553	ENSG00000135740	683.285	-2.68223	0.0995921	-26.9322	9.22799e-160	6.51046e-159
10951	SLC9B2	133308	ENSG00000164038	1803.6	-2.69472	0.0894345	-30.1306	1.92345e-199	1.83978e-198
10955	SLCO4A1	28231	ENSG00000101187	1269.72	-2.56164	0.157488	-16.2656	1.73087e-59	4.66645e-59
10960	SLFN13	146857	ENSG00000154760	4851.02	2.40933	0.086234	27.9395	8.84524e-172	6.91517e-171
10967	SLPI	6590	ENSG00000124107	122070	8.25564	0.158958	51.9359	0	0
10979	SMAD9	4093	ENSG00000120693	1450.83	-2.64543	0.0979673	-27.0031	1.35724e-160	9.6661e-160
10996	SMARCE1	6605	ENSG00000073584	4322.89	-4.05662	0.066251	-61.2311	0	0
11013	SMG6	23293	ENSG00000070366	5572.22	-2.55449	0.0783599	-32.5994	4.18421e-233	5.12436e-232
11037	SMN1	6606	ENSG00000172062	1672.81	-2.59231	0.0661098	-39.2122	0	0
11044	SMOC2	64094	ENSG00000112562	10970.7	-2.91262	0.121614	-23.9496	9.32382e-127	4.98855e-126
11048	SMPD3	55512	ENSG00000103056	1091.38	-2.19795	0.140518	-15.6418	3.77662e-55	9.66084e-55
11065	SNAP23	8773	ENSG00000092531	2942.89	-2.74739	0.053227	-51.6164	0	0
11074	SNCA	6622	ENSG00000145335	1025.66	-2.86179	0.128378	-22.2919	4.42674e-110	2.00685e-109
11075	SNCAIP	9627	ENSG00000064692	2153.69	-3.76111	0.129529	-29.0367	2.26257e-185	1.94861e-184
11078	SNED1	25992	ENSG00000162804	6981.2	-3.07464	0.111756	-27.5121	1.25663e-166	9.43247e-166
11091	SNRNP70	6625	ENSG00000104852	42508.2	-2.5114	0.0553029	-45.4118	0	0
11102	SNRPG	6637	ENSG00000143977	7434.85	2.15528	0.0771465	27.9375	9.35263e-172	7.30739e-171
11103	SNRPN	6638	ENSG00000128739	4927.04	-4.73455	0.112847	-41.9556	0	0
11105	SNTB1	6641	ENSG00000172164	4706.11	2.47136	0.107288	23.0348	2.08732e-117	1.02155e-116
11112	SNX10	29887	ENSG00000086300	2075.67	3.36482	0.107546	31.2872	6.97863e-215	7.43651e-214
11122	SNX21	90203	ENSG00000124104	4705.61	-2.79085	0.0625353	-44.6284	0	0
11123	SNX22	79856	ENSG00000157734	5290.92	-6.43615	0.0995579	-64.6472	0	0
11130	SNX32	254122	ENSG00000172803	1350.32	-3.40981	0.106661	-31.9687	2.97343e-224	3.41904e-223
11139	SOBP	55084	ENSG00000112320	2427.82	-2.11399	0.12208	-17.3165	3.5343e-67	1.04365e-66
11141	SOCS2	8835	ENSG00000120833	1221.32	-2.6783	0.116779	-22.9349	2.08618e-116	1.01018e-115
11159	SORT1	6272	ENSG00000134243	29029.2	2.83457	0.0960945	29.4977	3.07823e-191	2.77041e-190
11163	SOX12	6666	ENSG00000177732	24026.6	2.27374	0.0779663	29.1631	5.70545e-187	4.9774e-186
11165	SOX17	64321	ENSG00000164736	28654.7	5.29337	0.0981912	53.9088	0	0
11166	SOX18	54345	ENSG00000203883	6144.62	2.19574	0.134305	16.3489	4.4266e-60	1.2028e-59
11172	SOX9	6662	ENSG00000125398	11519.7	6.28967	0.140382	44.8038	0	0
11181	SPA17	53340	ENSG00000064199	906.662	2.3515	0.0963284	24.4113	1.29883e-131	7.21775e-131
11183	SPACA6	147650	ENSG00000182310	2319.52	-2.01287	0.0875349	-22.9951	5.217e-117	2.54254e-116
11194	SPARCL1	8404	ENSG00000152583	27810.1	-2.93797	0.0992925	-29.5891	2.06653e-192	1.87305e-191
11197	SPATA1	100505741	ENSG00000122432	135.702	-2.0153	0.0718564	-28.0462	4.44936e-173	3.5085e-172
11200	SPATA17	128153	ENSG00000162814	602.081	3.30451	0.120767	27.3626	7.64078e-165	5.64915e-164
11216	SPC24	147841	ENSG00000161888	3319.73	2.70082	0.101513	26.6057	5.83375e-156	4.00969e-155
11217	SPC25	57405	ENSG00000152253	1610.84	4.40985	0.0964744	45.7101	0	0
11236	SPI1	6688	ENSG00000066336	4799.74	2.80723	0.118892	23.6116	2.92977e-123	1.51741e-122
11237	SPICE1	152185	ENSG00000163611	1344.46	-2.13853	0.0685724	-31.1864	1.62843e-213	1.71527e-212
11244	SPINT1	6692	ENSG00000166145	41639.3	6.30422	0.0752695	83.7554	0	0
11248	SPN	6693	ENSG00000197471	643.304	2.4018	0.12313	19.5062	9.71696e-85	3.47756e-84
11251	SPOCK2	9806	ENSG00000107742	42524	3.63751	0.157191	23.1408	1.8005e-118	8.90369e-118
11252	SPON1	10418	ENSG00000262655	122288	3.49027	0.171523	20.3487	4.76644e-92	1.83021e-91
11256	SPP1	6696	ENSG00000118785	55874.7	5.43865	0.150272	36.1921	8.10197e-287	1.38252e-285
11269	SPRY4	81848	ENSG00000187678	5904.16	2.2055	0.119668	18.4302	7.5171e-76	2.44918e-75
11278	SPTBN2	6712	ENSG00000173898	16083.7	4.49061	0.0914108	49.1256	0	0
11279	SPTBN4	57731	ENSG00000160460	1201	-2.18671	0.132323	-16.5255	2.40287e-61	6.63044e-61
11286	SPX	80763	ENSG00000134548	835.8	4.7975	0.197349	24.3098	1.54583e-130	8.52371e-130
11294	SRCAP	10847	ENSG00000080603	5562.06	-4.53454	0.0632048	-71.7436	0	0
11298	SRD5A3	79644	ENSG00000128039	6560.23	3.50188	0.104055	33.6542	2.70241e-248	3.71886e-247
11307	SRGAP2B	647135	ENSG00000196369	1001.84	-2.60236	0.0725932	-35.8486	1.93594e-281	3.20519e-280
11326	SRR	63826	ENSG00000167720	1153.12	-2.51928	0.0631778	-39.876	0	0
11330	SRRM3	222183	ENSG00000177679	924.81	-2.05363	0.15065	-13.6318	2.59182e-42	5.72293e-42
11332	SRSF1	6426	ENSG00000136450	14168.9	-2.09619	0.0350207	-59.8557	0	0
11340	SRSF5	6430	ENSG00000100650	39467.5	-2.41157	0.0515427	-46.7878	0	0
11345	SRXN1	140809	ENSG00000271303	1036.44	-4.31015	0.0819303	-52.6075	0	0
11355	SSC4D	136853	ENSG00000146700	1231.93	2.08635	0.121117	17.2259	1.69896e-66	4.97444e-66
11369	SSX2IP	117178	ENSG00000117155	3926.04	2.82828	0.0623826	45.3377	0	0
11371	ST14	6768	ENSG00000149418	36360	7.38178	0.0947022	77.9473	0	0
11375	ST3GAL3	6487	ENSG00000126091	972.333	-3.50918	0.0653621	-53.6883	0	0
11376	ST3GAL4	6484	ENSG00000110080	6982.59	-2.3633	0.0808771	-29.2209	1.05215e-187	9.22288e-187
11379	ST6GAL1	6480	ENSG00000073849	29742.5	3.44238	0.0951824	36.1662	2.07221e-286	3.52662e-285
11381	ST6GALNAC2	10610	ENSG00000070731	2233.95	2.55899	0.134369	19.0445	7.29931e-81	2.51187e-80
11384	ST6GALNAC5	81849	ENSG00000117069	6316.72	2.84904	0.153911	18.511	1.68471e-76	5.53127e-76
11388	ST8SIA4	7903	ENSG00000113532	1525.68	2.92457	0.111822	26.1539	8.89438e-151	5.84044e-150
11393	STAG3	10734	ENSG00000066923	1905.82	-2.48267	0.113105	-21.9502	8.6275e-107	3.80347e-106
11397	STAMBPL1	57559	ENSG00000138134	1053.66	-2.65252	0.0852647	-31.1093	1.80539e-212	1.89078e-211
11404	STARD5	80765	ENSG00000172345	659.455	-4.52389	0.0815939	-55.4439	0	0
11407	STARD9	57519	ENSG00000159433	4570.22	-4.37595	0.0958156	-45.6705	0	0
11408	STAT1	6772	ENSG00000115415	37629.3	2.17485	0.0845118	25.7342	4.83829e-146	3.04727e-145
11412	STAT5B	6777	ENSG00000173757	10761.8	-2.63092	0.053243	-49.4134	0	0
11416	STBD1	8987	ENSG00000118804	672.292	-2.41031	0.0918791	-26.2334	1.10465e-151	7.30986e-151
11417	STC1	6781	ENSG00000159167	3345.23	2.26604	0.145965	15.5245	2.36825e-54	5.99107e-54
11418	STC2	8614	ENSG00000113739	3400.28	3.61972	0.129597	27.9306	1.1355e-171	8.86646e-171
11423	STIL	6491	ENSG00000123473	2828.91	3.68613	0.0670348	54.9882	0	0
11426	STIMATE	375346	ENSG00000213533	1225.87	-5.09887	0.0644769	-79.0805	0	0
11435	STK17B	9262	ENSG00000081320	5767.72	2.71866	0.0943401	28.8177	1.28759e-182	1.09058e-181
11436	STK19	8859	ENSG00000204344	2832.08	-2.15553	0.0506234	-42.5797	0	0
11460	STMP1	647087	ENSG00000243317	16964.5	2.34062	0.068069	34.386	4.0806e-259	5.95479e-258
11466	STON2	85439	ENSG00000140022	7229.99	3.26165	0.105178	31.0108	3.85981e-211	3.99983e-210
[truncated: 340 more rows]
