# Supplementary material for: EM-transcriptomic signature predicts drug response in advanced stages of high-grade serous ovarian carcinoma based on ascites-derived primary cultures
Source: Front Pharmacol. 2024 Mar 6;15:1363142. doi: 10.3389/fphar.2024.1363142 (PMC10953505; doi:10.3389/fphar.2024.1363142)
Supplement: Supplementary file 1 [file DataSheet1.zip › Supplementary Table 3.xlsx]

## Sheet: Supplementary Table 3
Supplementary Table 3. GO Enrichment Analysis of significant DEGs from TCGA-OV datasets based on Molecular functions terms (clusterProfiler (version 4.8.2) R package)
ID	Description	GeneRatio	BgRatio	pvalue	p.adjust	qvalue	geneID	Count
GO:0098631	cell adhesion mediator activity	26/2175	62/18369	2.02016e-09	1.71482e-06	1.57374e-06	ANXA2/BAIAP2L1/BCAM/CNTN1/CXADR/DSC2/DSG2/DSP/EMB/EMILIN1/EPCAM/IGSF9/ITGA10/JAM3/JUP/KRT18/NEXN/NFASC/NRCAM/PDLIM1/PKP3/PPP1CA/ROBO3/S100A11/STXBP6/TRIM29	26
GO:0098632	cell-cell adhesion mediator activity	23/2175	51/18369	3.09534e-09	1.71482e-06	1.57374e-06	ANXA2/BAIAP2L1/CNTN1/CXADR/DSC2/DSG2/DSP/EMB/EPCAM/IGSF9/JAM3/JUP/KRT18/NEXN/NFASC/NRCAM/PDLIM1/PKP3/PPP1CA/ROBO3/S100A11/STXBP6/TRIM29	23
GO:0005201	extracellular matrix structural constituent	45/2175	167/18369	7.00038e-08	2.58547e-05	2.37276e-05	ABI3BP/AGRN/ANOS1/CD4/CHI3L1/COL11A1/COL13A1/COL14A1/COL16A1/COL23A1/COL27A1/COL4A4/COL6A1/COL9A2/CRELD1/CTHRC1/DCN/EFEMP1/EMILIN1/FBN1/FBN2/FRAS1/LAMA2/LAMA5/LAMB3/LAMC2/LTBP4/MATN2/MFAP4/MFAP5/MGP/MUC4/MXRA5/NID1/NID2/OGN/PODN/POSTN/PRELP/SPON1/TGFBI/THSD4/TNXB/VCAN/VWA1	45
GO:0023026	MHC class II protein complex binding	13/2175	27/18369	3.47663e-06	0.000963027	0.000883797	CD4/CD74/HLA-DMA/HLA-DMB/HLA-DOA/HLA-DPA1/HLA-DPB1/HLA-DQA1/HLA-DQB1/HLA-DRA/HLA-DRB1/HLA-DRB5/PKM	13
GO:0008017	microtubule binding	56/2175	268/18369	1.46414e-05	0.00231752	0.00212685	ABRAXAS1/BIRC5/CAMSAP3/CCDC69/CCDC88C/CENPE/CENPF/CGN/CLIP4/DST/FAM83D/FHDC1/FMN1/GABARAP/GAS2L3/GAS8/GTSE1/HAUS4/HOOK1/KIF11/KIF12/KIF14/KIF15/KIF18A/KIF1A/KIF20A/KIF23/KIF26A/KIF2C/KIF4A/KIF6/KIFC1/KLC3/KNSTRN/KRIT1/LRRK2/MAP1LC3B2/MAPRE3/MAST1/MTUS1/MX2/NAV3/PLK1/PRC1/PSRC1/RACGAP1/RGS14/SGIP1/SPC24/STARD9/STRBP/SUN2/TRPV4/TTBK2/TUBGCP4/TUBGCP6	56
GO:0005539	glycosaminoglycan binding	49/2175	232/18369	3.65297e-05	0.00505937	0.00464312	ADA2/ADAMTS1/ADAMTS5/ADGRG1/AGRN/ANG/ANOS1/APLP1/BMP7/CFH/COL11A1/COL13A1/COL23A1/CRISPLD2/CXCL8/DCN/ECM2/ENG/FBN1/FGF2/FGFR4/FGFRL1/HDGF/HMMR/JCHAIN/LAMC2/LGR6/LIPG/LIPH/LPL/LTBP4/LTF/LYVE1/NOD1/POSTN/PPIA/PRELP/PTN/PTPRF/RTN4R/SELL/SMOC2/SPOCK2/SULF2/SUSD5/TGFBR3/TNXB/TREM2/VCAN	49
GO:0005178	integrin binding	35/2175	151/18369	6.53876e-05	0.00724494	0.00664888	ADAM22/ADAMTS5/CD9/COL16A1/CXADR/DST/ECM2/EMILIN1/FBN1/FGF2/FRMD5/IGF1/ISG15/ITGA10/ITGA3/ITGA4/ITGA8/ITGB2/ITGB4/ITGB6/ITGB8/JAM2/JAM3/LAMA5/LCP1/LTBP4/LYN/PLPP3/PPIA/PTN/SPP1/SYK/TGFBI/THY1/TNXB	35
GO:0004713	protein tyrosine kinase activity	32/2175	137/18369	0.000112969	0.011379	0.0104428	CLK1/CLK4/DDR1/DDR2/DYRK1B/EFEMP1/FGFR3/FGFR4/FGFRL1/FRK/INSR/KIT/LCK/LYN/MAP2K6/MATK/MET/MST1R/NTRK2/PDGFRA/PDGFRB/PKDCC/PKM/PRKCD/RET/RIPK2/SYK/TEC/TTK/TTN/TXK/TYRO3	32
GO:0005518	collagen binding	19/2175	66/18369	0.000160458	0.0148156	0.0135967	ADGRG1/ADGRG6/C1QTNF1/COL14A1/COL6A1/CTSS/DDR1/DDR2/ECM2/ITGA10/ITGA3/MMP9/NID1/NID2/PODN/RELL2/SPARCL1/TGFBI/TNXB	19
GO:0001540	amyloid-beta binding	22/2175	85/18369	0.000278056	0.0236989	0.0217491	APBA1/APBA2/APBB1/APBB3/APOA1/C1QA/CACNA1A/CACNA1B/CD74/CLSTN2/CLU/DLGAP3/FBXO2/GPRASP2/INSR/ITGB2/ITM2A/LRP1/LRP8/MSR1/PFDN5/TREM2	22
GO:0032395	MHC class II receptor activity	6/2175	10/18369	0.000375898	0.0297497	0.0273021	HLA-DOA/HLA-DPA1/HLA-DQA1/HLA-DQB1/HLA-DRA/HLA-DRB1	6
GO:0090482	vitamin transmembrane transporter activity	12/2175	35/18369	0.000446935	0.0320733	0.0294345	ABCA4/ABCG2/SLC19A1/SLC19A2/SLC23A2/SLC2A1/SLC2A6/SLC44A4/SLC46A1/SLC47A1/SLC52A3/STRA6	12
GO:0016538	cyclin-dependent protein serine/threonine kinase regulator activity	15/2175	50/18369	0.000471998	0.0320733	0.0294345	CCNA1/CCNB1/CCNB2/CCND1/CCNE1/CCNF/CCNK/CCNL2/CCNO/CDKN1A/CDKN1C/CDKN2A/CDKN2B/CKS1B/CKS2	15
GO:0001618	virus receptor activity	20/2175	77/18369	0.000492099	0.0320733	0.0294345	ANPEP/CD4/CDK1/CLDN1/CLEC5A/CXADR/CXCR4/HSPA1A/HSPA1B/ITGB6/NCAM1/NECTIN1/NECTIN2/NECTIN4/SELPLG/SLC7A1/TNFRSF14/TNFRSF4/TYRO3/XPR1	20
GO:0003779	actin binding	74/2175	434/18369	0.000759612	0.0420825	0.0386203	ADD2/AIF1/AIF1L/ALDOA/ANG/ANLN/ARPC1B/ARPC5/BAIAP2L1/CACNB2/CAMSAP3/CAPG/CGN/CNN1/COBL/CORO2A/CTNNAL1/CXCR4/DMD/DMTN/DNASE1/DST/EPB41L3/EPS8/EPS8L1/ESPN/FHDC1/FMN1/FXYD5/GAS2L3/GIPC1/HOMER2/HOOK1/IQGAP3/KIF18A/KLHL3/LCP1/LDB3/LMOD1/LRRK2/LSP1/MICAL3/MISP/MTSS2/MYH11/MYH14/MYH3/MYO5B/NEXN/PDLIM1/PLEKHH2/PLS1/S100A4/SAMD14/SHROOM3/SNCA/SNTB1/SPTBN2/SPTBN4/SVIL/SYNE1/SYNE2/SYNE3/SYNPO2/TAGLN/TMOD2/T…	74
