# Supplementary material for: EM-transcriptomic signature predicts drug response in advanced stages of high-grade serous ovarian carcinoma based on ascites-derived primary cultures
Source: Front Pharmacol. 2024 Mar 6;15:1363142. doi: 10.3389/fphar.2024.1363142 (PMC10953505; doi:10.3389/fphar.2024.1363142)
Supplement: Supplementary file 1 [file DataSheet1.zip › Supplementary Table 4.xlsx]

## Sheet: Supplementary Table 4
Supplementary Table 4. GO Enrichment Analysis of significant DEGs from TCGA-OV datasets based on Biological processes terms (clusterProfiler (version 4.8.2) R package)
ID	Description	GeneRatio	BgRatio	pvalue	p.adjust	qvalue	geneID	Count
GO:0140014	mitotic nuclear division	69/2119	286/18614	8.41769e-10	3.63089e-06	2.99515e-06	ABRAXAS1/ANLN/BIRC5/BMP7/BTC/BUB1/BUB1B/CCNB1/CDC20/CDC25C/CDCA5/CDCA8/CDKN1C/CDT1/CENPE/CENPF/CENPK/CHEK1/CHMP4A/CHMP4C/DSCC1/EPS8/ESCO2/ESPL1/HASPIN/HSPA1A/HSPA1B/IGF1/INSR/KAT5/KIF11/KIF14/KIF15/KIF18A/KIF23/KIF2C/KIF4A/KIFC1/KLHDC8B/KNSTRN/L3MBTL1/MAD2L1/MISP/MZT1/NCAPD2/NCAPG/NCAPH/NDC80/NUF2/OBSL1/PDGFRB/PDXP/PKMYT1/PLK1/PRC1/PSRC1/RACGAP1/RGCC/SMPD3/SPC24/SPC25/SPICE1/TGFA/TPX2/TRIP13/TTK/…	69
GO:0000280	nuclear division	95/2119	450/18614	1.43196e-09	3.63089e-06	2.99515e-06	ABRAXAS1/ANLN/ASPM/BIRC5/BMP7/BRCA2/BTC/BUB1/BUB1B/CCNA1/CCNB1/CCNB2/CCNE1/CDC20/CDC25C/CDCA5/CDCA8/CDKN1C/CDT1/CENPE/CENPF/CENPK/CHEK1/CHMP4A/CHMP4C/CKS2/DSCC1/EME2/EPS8/ESCO2/ESPL1/GPR3/HASPIN/HSPA1A/HSPA1B/IGF1/INSR/KAT5/KIF11/KIF14/KIF15/KIF18A/KIF23/KIF2C/KIF4A/KIFC1/KLHDC8B/KNSTRN/L3MBTL1/MAD2L1/MAPK15/MISP/MSH5/MSX1/MZT1/NCAPD2/NCAPG/NCAPH/NDC1/NDC80/NUF2/OBSL1/PDGFRB/PDXP/PKMYT1/PLK1/PRC1…	95
GO:0048285	organelle fission	102/2119	497/18614	1.79747e-09	3.63089e-06	2.99515e-06	ABRAXAS1/ANLN/ASPM/BIRC5/BMP7/BRCA2/BTC/BUB1/BUB1B/CCNA1/CCNB1/CCNB2/CCNE1/CDC20/CDC25C/CDCA5/CDCA8/CDKN1C/CDT1/CENPE/CENPF/CENPK/CHEK1/CHMP4A/CHMP4C/CKS2/CYRIB/DCN/DSCC1/EME2/EPS8/ESCO2/ESPL1/GPR3/HASPIN/HSPA1A/HSPA1B/IGF1/INSR/KAT5/KIF11/KIF14/KIF15/KIF18A/KIF23/KIF2C/KIF4A/KIFC1/KLHDC8B/KNSTRN/L3MBTL1/LRRK2/MAD2L1/MAPK15/MISP/MSH5/MSX1/MTFR2/MZT1/NCAPD2/NCAPG/NCAPH/NDC1/NDC80/NUF2/OBSL1/PDGFRB…	95
GO:0045785	positive regulation of cell adhesion	99/2119	482/18614	2.98674e-09	4.52491e-06	3.73263e-06	ABI3BP/ADGRG1/AIF1/ALOX5/ANGPT1/APBB1IP/APOA1/BMP7/CARD11/CCL2/CCL28/CCL5/CD24/CD3E/CD4/CD6/CD74/CHRD/COL16A1/CSPG5/CYRIB/DHPS/DMTN/DUSP10/ECM2/EMILIN1/FCHO1/FLCN/FMN1/FOXP3/FRMD5/FSTL3/FUT1/GCNT1/GCNT2/GFUS/HAVCR2/HLA-DMA/HLA-DMB/HLA-DOA/HLA-DPA1/HLA-DPB1/HLA-DQA1/HLA-DQB1/HLA-DRA/HLA-DRB1/HLA-DRB5/IGF1/IGFBP2/IL18/IL23A/IL2RG/IL4I1/ITGA3/ITGA4/ITGB2/JUP/KAT5/KIF26B/LAMA2/LCK/LEF1/LGALS9/LILRB4/…	99
GO:0007051	spindle organization	52/2119	198/18614	4.68128e-09	5.05383e-06	4.16894e-06	ABRAXAS1/ASPM/BIRC5/CCDC69/CCNB1/CCNB2/CDC20/CDCA8/CENPE/CENPH/CEP126/CHMP4A/CHMP4C/ESPL1/FAM110A/GOLGA8A/GOLGA8B/HAUS4/HSPA1A/HSPA1B/KIF11/KIF15/KIF23/KIF4A/KIFC1/KNSTRN/MAPK15/MAPRE3/MISP/MZT1/NDC80/NEK6/NUF2/PKD1/PLK1/PRC1/PSRC1/RACGAP1/RGS14/SAC3D1/SPATA17/SPC25/SPICE1/STARD9/STIL/SUN2/TACC3/TPX2/TTK/TUBGCP4/TUBGCP6/WDR62	52
GO:0007093	mitotic cell cycle checkpoint signaling	41/2119	140/18614	6.73663e-09	5.832e-06	4.81086e-06	ABRAXAS1/BIRC5/BLM/BUB1/BUB1B/CCNB1/CCND1/CDC20/CDC6/CDCA8/CDK1/CDK5RAP3/CDKN1A/CDT1/CENPF/CHEK1/CHMP4C/DONSON/DTL/EME2/FBXO31/FOXN3/GTSE1/HASPIN/MAD2L1/MRNIP/MSH2/MUC1/NDC80/NUF2/ORC1/PLK1/RAD50/RBBP8/RPL26/SPC24/SPC25/TRIP13/TTK/XPC/ZWINT	41
GO:0072001	renal system development	72/2119	320/18614	9.01767e-09	6.47455e-06	5.34091e-06	ACTA2/ADAMTS1/ANGPT1/ARG2/ASS1/BCL2/BICC1/BMP7/CASP9/CD24/CDKN1C/CENPF/CEP290/COL4A4/DCHS1/EDNRA/EMX2/EPCAM/FBN1/FGF2/FLCN/FMN1/FRAS1/GCNT1/GCNT3/HOXB7/HS3ST3B1/IRX3/ITGA3/ITGA8/KANK2/KCNJ8/KIF26B/KLF15/KLHL3/LAMA5/LGR5/LRRK2/MEF2C/MMP9/NID1/NPHP3/OSR2/PAX8/PCSK5/PDGFD/PDGFRA/PDGFRB/PKD1/PKD2/PODXL/PRKX/PTPRO/PYGO1/RET/SDC1/SDC4/SERPINF1/SGPL1/SIX4/SOX17/SOX9/STAT1/STRA6/SULF2/TACSTD2/TFAP2A/TNS2…	72
GO:0098813	nuclear chromosome segregation	75/2119	339/18614	9.61566e-09	6.47455e-06	5.34091e-06	ABRAXAS1/ASPM/BIRC5/BUB1/BUB1B/CCNB1/CCNB2/CCNE1/CDC20/CDC6/CDCA5/CDCA8/CDT1/CENPE/CENPF/CENPK/CHMP4A/CHMP4C/DPF1/DSCC1/ECT2/EME2/ESCO2/ESPL1/FAM83D/GEM/HASPIN/HSPA1A/HSPA1B/KAT5/KIF11/KIF14/KIF15/KIF18A/KIF23/KIF2C/KIF4A/KIFC1/KLHDC8B/KNL1/KNSTRN/MAD2L1/MAPK15/MISP/MSH5/MZT1/NCAPD2/NCAPG/NCAPH/NDC1/NDC80/NEK6/NUF2/PLK1/PRC1/PSMC3IP/PSRC1/PTTG1/RACGAP1/REC8/RMI1/RMI2/SGO2/SMARCE1/SPC24/SPC25/SPIC…	75
GO:0007059	chromosome segregation	90/2119	435/18614	1.08398e-08	6.56894e-06	5.41878e-06	ABRAXAS1/ASPM/BIRC5/BUB1/BUB1B/CCDC69/CCNB1/CCNB2/CCNE1/CDC20/CDC6/CDCA5/CDCA8/CDT1/CENPE/CENPF/CENPH/CENPK/CENPT/CENPW/CHMP4A/CHMP4C/CIAO2A/DPF1/DSCC1/ECT2/EME2/ESCO2/ESPL1/FAM83D/GEM/GOLGA8A/GOLGA8B/HASPIN/HAUS4/HSPA1A/HSPA1B/KAT5/KIF11/KIF14/KIF15/KIF18A/KIF23/KIF2C/KIF4A/KIFC1/KLHDC8B/KNL1/KNSTRN/MAD2L1/MAPK15/MAPRE3/MISP/MSH5/MZT1/NCAPD2/NCAPG/NCAPH/NDC1/NDC80/NEK6/NUF2/PLK1/PRC1/PSMC3IP/PSR…	90
GO:1901991	negative regulation of mitotic cell cycle phase transition	50/2119	194/18614	1.79717e-08	7.77918e-06	6.41711e-06	ABRAXAS1/BCL2/BIRC5/BLM/BUB1/BUB1B/CCL2/CCNB1/CCND1/CDC20/CDC6/CDCA8/CDK1/CDK2AP2/CDK5RAP3/CDKN1A/CDKN2B/CDT1/CENPF/CHEK1/CHMP4C/DACT1/DONSON/DTL/FBXO31/FHL1/FOXN3/GPR132/GTSE1/HASPIN/KANK2/KLF4/MAD2L1/MRNIP/MUC1/NDC80/NUF2/ORC1/PKD2/PLK1/RAD50/RBBP8/RGCC/RPL26/SPC24/SPC25/TRIP13/TTK/USP47/ZWINT	50
GO:0044772	mitotic cell cycle phase transition	94/2119	467/18614	2.11901e-08	8.56079e-06	7.06187e-06	ABCB1/ABRAXAS1/ADAMTS1/AIF1/ANLN/BCAT1/BCL2/BID/BIRC5/BLM/BUB1/BUB1B/CCL2/CCNA1/CCNB1/CCNB2/CCND1/CCNE1/CCNF/CCNO/CDC20/CDC25A/CDC25C/CDC6/CDCA5/CDCA8/CDK1/CDK2AP2/CDK5/CDK5RAP3/CDKN1A/CDKN1C/CDKN2A/CDKN2B/CDKN3/CDT1/CENPE/CENPF/CHEK1/CHMP4C/CIT/CKS1B/CKS2/DACT1/DDR2/DONSON/DPF1/DTL/E2F1/E2F3/EIF4EBP1/EPS8/ESPL1/FBXL7/FBXO31/FHL1/FOXM1/FOXN3/GPR132/GTSE1/HASPIN/IQGAP3/KANK2/KIF14/KLF4/MAD2L1/MRNI…	94
GO:0045229	external encapsulating structure organization	69/2119	317/18614	7.30693e-08	2.214e-05	1.82635e-05	ABI3BP/ADAMTS1/ADAMTS10/ADAMTS14/ADAMTS4/ADAMTS5/ADAMTSL4/ANXA2/APLP1/COL11A1/COL13A1/COL14A1/COL16A1/COL23A1/COL27A1/COL4A4/COL9A2/CRISPLD2/CSGALNACT1/CTSS/DDR1/DDR2/ECM2/ELF3/EMILIN1/ENG/FGFR4/FLRT2/HAS3/HPN/ITGA8/KAZALD1/KLK7/LAMA2/LCP1/LRP1/MATN2/MFAP4/MMP11/MMP15/MMP19/MMP23B/MMP9/MPZL3/MYH11/NID1/NID2/NPHP3/PDGFRA/POSTN/PRDM5/PTX3/RECK/RGCC/SCX/SERPINF2/SMOC2/SMPD3/SOX9/SPINT1/SPOCK2/SULF2/…	69
GO:0045216	cell-cell junction organization	50/2119	214/18614	4.9062e-07	0.000102523	8.45719e-05	ANK2/APLNR/CAMSAP3/CD9/CDH1/CDH11/CDH2/CDH6/CLDN1/CLDN11/CLDN4/CLDN5/CLDN7/CNTNAP1/CTNND1/CXADR/DSG2/DSP/ECT2/EPB41L3/F2RL1/FBF1/FLCN/GJB2/GJD3/GRHL1/GRHL2/INAVA/IRX3/JAM3/JUP/LSR/MARVELD2/MARVELD3/MPDZ/MPP7/NECTIN1/OCLN/PARD6B/PERP/PKP3/PRKCI/PTPRO/SVEP1/TJP2/TJP3/TRPV4/UGT8/WHRN/WNT11	50
GO:0007088	regulation of mitotic nuclear division	33/2119	117/18614	5.0885e-07	0.000102788	8.47904e-05	BIRC5/BMP7/BTC/BUB1/BUB1B/CCNB1/CDC20/CDC25C/CDCA8/CDT1/CENPF/CHEK1/ESPL1/HASPIN/IGF1/INSR/L3MBTL1/MAD2L1/NDC80/NUF2/OBSL1/PDGFRB/PDXP/PKMYT1/PLK1/RGCC/SMPD3/SPC24/SPC25/TGFA/TRIP13/TTK/ZWINT	33
GO:0098742	cell-cell adhesion via plasma-membrane adhesion molecules	60/2119	278/18614	6.88183e-07	0.000134529	0.000110974	AMIGO2/APOA1/CADM1/CD6/CD84/CDH1/CDH11/CDH2/CDH23/CDH6/CELSR1/CELSR2/CLDN1/CLDN11/CLDN4/CLDN5/CLDN7/CLSTN2/CRB2/CXADR/DCHS1/DSC2/DSG2/EMB/FAT2/FAT4/FGFRL1/FXYD5/IGSF9/IL1RAP/IL1RN/ITGA3/ITGB2/KLF4/L1CAM/MDGA1/MPZL2/NECTIN1/NECTIN2/NECTIN4/NEXN/PCDH1/PCDH19/PCDH7/PCDHB15/PCDHB4/PCDHGA10/PCDHGA11/PCDHGA6/PCDHGB6/PCDHGB7/PCDHGC3/PKD1/PTPRF/RET/ROBO3/SDK2/SELL/SPARCL1/TRO	60
GO:0007094	mitotic spindle assembly checkpoint signaling	18/2119	46/18614	1.16161e-06	0.000195537	0.0001613	BIRC5/BUB1/BUB1B/CCNB1/CDC20/CDCA8/CDT1/CENPF/HASPIN/MAD2L1/NDC80/NUF2/PLK1/SPC24/SPC25/TRIP13/TTK/ZWINT	18
GO:0050867	positive regulation of cell activation	77/2119	394/18614	1.3197e-06	0.000216145	0.0001783	ACTA2/AIF1/BCL2/CARD11/CCL2/CCL5/CD24/CD38/CD3E/CD4/CD6/CD74/CDKN1A/CTSC/CYRIB/DDR2/DHPS/DUSP10/F2RL1/FCGR3A/FCHO1/FOXP3/HAVCR2/HLA-DMA/HLA-DMB/HLA-DOA/HLA-DPA1/HLA-DPB1/HLA-DQA1/HLA-DQB1/HLA-DRA/HLA-DRB1/HLA-DRB5/IGF1/IGFBP2/IL18/IL23A/IL2RG/IL4I1/ITGB2/KAT5/LCK/LEF1/LGALS9/LILRB4/LRRK2/LYN/MEF2C/MSH2/NECTIN2/NR4A3/PDGFRB/PLEK/PNP/PRKCQ/PTAFR/PTPN6/RASGRP1/RIPK2/RPS6KA1/RUNX3/SLC7A1/SMARCE1/SOX1…	77
GO:0002399	MHC class II protein complex assembly	10/2119	16/18614	1.49808e-06	0.000232778	0.000192021	HLA-DMA/HLA-DMB/HLA-DOA/HLA-DPA1/HLA-DPB1/HLA-DQA1/HLA-DQB1/HLA-DRA/HLA-DRB1/HLA-DRB5	10
GO:0002503	peptide antigen assembly with MHC class II protein complex	10/2119	16/18614	1.49808e-06	0.000232778	0.000192021	HLA-DMA/HLA-DMB/HLA-DOA/HLA-DPA1/HLA-DPB1/HLA-DQA1/HLA-DQB1/HLA-DRA/HLA-DRB1/HLA-DRB5	10
GO:0051783	regulation of nuclear division	37/2119	145/18614	1.59779e-06	0.000237352	0.000195794	BIRC5/BMP7/BTC/BUB1/BUB1B/CCNB1/CDC20/CDC25C/CDCA8/CDT1/CENPF/CHEK1/ESPL1/GPR3/HASPIN/IGF1/INSR/L3MBTL1/MAD2L1/MSX1/NDC80/NUF2/OBSL1/PDGFRB/PDXP/PKMYT1/PLK1/RAD51AP1/RGCC/SMPD3/SPC24/SPC25/TGFA/TRIP13/TTK/WNT4/ZWINT	37
GO:0033674	positive regulation of kinase activity	82/2119	430/18614	1.68418e-06	0.000237352	0.000195794	ADORA1/ANG/ANGPT1/BTC/CAB39L/CAMK1/CCL5/CCND1/CD24/CD300A/CD4/CD74/CDC6/CDK5/CDKN1A/CENPE/CHI3L1/CLU/DDR1/DDR2/DOK7/ECT2/ERBB3/ERN1/FCGR1A/FGF18/FGF2/FGFR3/FGFR4/HLA-DRB1/HMGA2/IGF1/IL18/IL23A/INSR/KIF14/KIT/LRP8/LRRK2/LTF/LYN/MAP2K6/MAP3K12/MAP3K5/MAPRE3/MEF2C/MET/MMD/MRNIP/MST1R/MTCP1/NOX4/NTRK2/P2RX7/PDGFD/PDGFRA/PDGFRB/PIFO/PIK3CG/PILRB/PINK1/PKD1/PKD2/PPIA/PRKCD/PSRC1/RAD50/RASGRP1/RET/RGCC/…	82
GO:0140694	non-membrane-bounded organelle assembly	76/2119	390/18614	1.72749e-06	0.000237922	0.000196264	ABRAXAS1/ANKRD23/ANLN/ASPM/BIRC5/BOP1/BSCL2/C9orf72/CCDC69/CCNB2/CDC20/CDCA8/CENPA/CENPE/CENPF/CENPH/CENPK/CENPT/CENPW/CHMP4A/CHMP4C/CIRBP/GOLGA8A/GOLGA8B/GRB7/HAUS4/HSPA1A/HSPA1B/KAT2A/KIF11/KIF15/KIF23/KIF4A/KIFC1/KRT19/KRT8/LCP1/LDB3/LMOD1/LSM4/MAPK15/MAPRE3/MISP/MTERF4/MYH11/MYH3/MZT1/NDC80/NEK6/NOCT/OBSL1/PAN2/PDGFRA/PDGFRB/PGM5/PLK1/PLK4/PLS1/PPAN/PRC1/RACGAP1/RPS23/RPS27/RPS28/SAC3D1/SIX4/…	76
GO:0032944	regulation of mononuclear cell proliferation	53/2119	243/18614	2.16134e-06	0.000275265	0.000227069	AIF1/ARG2/BCL2/BID/CARD11/CCL5/CD22/CD24/CD300A/CD38/CD3E/CD6/CD74/CDKN1A/DHPS/FCGR3A/FOXP3/HAVCR2/HLA-DMB/HLA-DPA1/HLA-DPB1/HLA-DRB1/IGF1/IGFBP2/IKZF3/IL18/IL23A/IL4I1/LGALS9/LILRB4/LST1/LYN/MEF2C/MNDA/PNP/PRKCQ/PTPN6/RAC2/RIPK2/SDC4/SFTPD/SLC7A1/SPN/ST6GAL1/STAT5B/SYK/TNFRSF13C/TNFRSF14/TNFRSF21/TNFRSF4/TNFSF13B/TYROBP/VAV3	53
GO:0034109	homotypic cell-cell adhesion	28/2119	97/18614	2.20011e-06	0.000275265	0.000227069	C1QTNF1/CCL5/CD9/CXADR/DMTN/DSC2/DSG2/DSP/EMILIN1/JUP/LYN/MFSD2B/PDGFRA/PEAR1/PIK3CG/PLEK/PLPP3/PPIA/PRKCD/PRKCQ/PRKG1/PTPN6/SLC7A11/SYK/TJP2/TYRO3/UBASH3B/VPS33B	28
GO:0002495	antigen processing and presentation of peptide antigen via MHC class II	15/2119	35/18614	2.33083e-06	0.000275265	0.000227069	CD74/CTSS/FCER1G/HLA-DMA/HLA-DMB/HLA-DOA/HLA-DPA1/HLA-DPB1/HLA-DQA1/HLA-DQB1/HLA-DRA/HLA-DRB1/HLA-DRB5/TREM2/UNC93B1	15
GO:0019886	antigen processing and presentation of exogenous peptide antigen via MHC class II	14/2119	31/18614	2.36839e-06	0.000275265	0.000227069	CD74/CTSS/FCER1G/HLA-DMA/HLA-DMB/HLA-DOA/HLA-DPA1/HLA-DPB1/HLA-DQA1/HLA-DQB1/HLA-DRA/HLA-DRB1/HLA-DRB5/UNC93B1	14
GO:0033046	negative regulation of sister chromatid segregation	18/2119	48/18614	2.40744e-06	0.000275265	0.000227069	BIRC5/BUB1/BUB1B/CCNB1/CDC20/CDCA8/CDT1/CENPF/HASPIN/MAD2L1/NDC80/NUF2/PLK1/SPC24/SPC25/TRIP13/TTK/ZWINT	18
GO:0007264	small GTPase mediated signal transduction	89/2119	483/18614	2.73049e-06	0.000295478	0.000243743	ADGRG1/AIF1/APOA1/ARF6/ARFGEF3/ARHGAP10/ARHGAP11A/ARHGAP39/ARHGAP6/ARHGEF25/ARHGEF28/CCDC88C/CDKN1A/CDKN2A/CDON/CELSR1/CTNNAL1/CYRIB/DHCR24/DIRAS3/DOCK10/DOK5/ECT2/EPS8/EPS8L1/F2RL1/FBP1/FGF2/FLCN/FOXM1/GABARAP/GIT2/GMIP/GPR65/IGF1/IQGAP3/ITGA3/KANK2/KIF14/KRIT1/KSR1/LZTR1/MET/NGEF/NRAS/NTN1/PDGFRB/PIK3CG/PLD1/PLEKHG4B/PLEKHG6/PSD3/PSD4/RAB38/RAB39B/RABGEF1/RABIF/RAC3/RACGAP1/RALGDS/RAP1GAP/RAPGE…	89
GO:0050670	regulation of lymphocyte proliferation	52/2119	239/18614	2.89696e-06	0.000302683	0.000249685	AIF1/ARG2/BCL2/BID/CARD11/CCL5/CD22/CD24/CD300A/CD38/CD3E/CD6/CD74/CDKN1A/DHPS/FCGR3A/FOXP3/HAVCR2/HLA-DMB/HLA-DPA1/HLA-DPB1/HLA-DRB1/IGF1/IGFBP2/IKZF3/IL18/IL23A/IL4I1/LGALS9/LILRB4/LST1/LYN/MEF2C/MNDA/PNP/PRKCQ/PTPN6/RAC2/RIPK2/SDC4/SFTPD/SLC7A1/SPN/STAT5B/SYK/TNFRSF13C/TNFRSF14/TNFRSF21/TNFRSF4/TNFSF13B/TYROBP/VAV3	52
GO:0071900	regulation of protein serine/threonine kinase activity	72/2119	369/18614	3.05868e-06	0.00031158	0.000257025	BLM/BMP7/CAMK1/CCNA1/CCNB1/CCNB2/CCND1/CCNE1/CCNF/CCNK/CCNO/CD24/CD300A/CDC25A/CDC25C/CDC6/CDK5RAP3/CDKN1A/CDKN2A/CDKN2B/CDKN3/DIRAS3/DUSP10/ERN1/FGF18/FGF2/HMGA2/INSR/KIT/KSR1/LRRK2/LTF/LYN/MAP2K6/MAP3K12/MAP3K5/MAPRE3/MEF2C/MST1R/MTCP1/NOX4/NR2F2/P2RX7/PDGFD/PDGFRB/PIK3CG/PKD1/PKD2/PKIB/PKMYT1/PLK1/PPARG/PPP1R1B/PRKCD/PSRC1/PTPN6/PTPRJ/RASGRP1/RGCC/RGS14/RGS2/SFN/SNCA/SPRY4/SYK/TGFA/THY1/TNFAIP…	72
GO:0014074	response to purine-containing compound	36/2119	143/18614	3.08495e-06	0.00031158	0.000257025	ABCC9/ADORA1/AQP9/ASS1/CHEK1/DMTN/ENPP1/FBP1/GATA6/GSTM2/HCN2/IGFBP5/INHBB/KCNJ11/KCNQ1/MMP19/P2RX7/P2RY1/P2RY11/P2RY2/P2RY6/PDE2A/PDXP/PER1/PIK3CG/PKD2/PPARGC1B/PTAFR/RAPGEF3/RYR1/RYR2/SDC1/STAT1/STC1/TRPM2/TRPV1	36
GO:0006979	response to oxidative stress	81/2119	434/18614	4.59952e-06	0.00042358	0.000349415	AIF1/AIFM1/ALDH3B1/ALOX5/APOD/BAK1/BCL2/BMP7/BRF2/CD38/CDK1/CHCHD2/DAPK1/DDR2/DHCR24/DIABLO/ECT2/EDNRA/ERN1/ETV5/FOXO1/FUT8/GJB2/GLRX2/GPX1/GPX7/GSKIP/HBA2/HSPA1A/HSPA1B/IL18BP/KLF2/LRRK2/MAP3K5/MET/MGAT3/MGST1/MICB/MMP9/NDUFS8/NEIL1/NQO1/NR4A2/NR4A3/PCNA/PDGFD/PDGFRA/PDGFRB/PDLIM1/PINK1/PKD2/PLA2R1/PPARGC1B/PPIA/PPIF/PRKCD/PTGS1/PYCR1/RBPMS/RGS14/RHOB/ROMO1/SCARA3/SDC1/SELENOP/SESN1/SLC23A2/SLC4…	81
GO:0050870	positive regulation of T cell activation	53/2119	249/18614	4.62718e-06	0.00042358	0.000349415	AIF1/CARD11/CCL2/CCL5/CD24/CD3E/CD4/CD6/CD74/CYRIB/DHPS/DUSP10/FCHO1/FOXP3/HAVCR2/HLA-DMA/HLA-DMB/HLA-DOA/HLA-DPA1/HLA-DPB1/HLA-DQA1/HLA-DQB1/HLA-DRA/HLA-DRB1/HLA-DRB5/IGF1/IGFBP2/IL18/IL23A/IL2RG/IL4I1/KAT5/LCK/LEF1/LGALS9/LILRB4/LYN/PNP/PRKCQ/PTPN6/RASGRP1/RIPK2/RUNX3/SLC7A1/SMARCE1/SOX12/STAT5B/SYK/THY1/TNFRSF13C/TNFRSF14/TNFSF13B/VAV1	53
GO:0051985	negative regulation of chromosome segregation	18/2119	50/18614	4.75304e-06	0.00042358	0.000349415	BIRC5/BUB1/BUB1B/CCNB1/CDC20/CDCA8/CDT1/CENPF/HASPIN/MAD2L1/NDC80/NUF2/PLK1/SPC24/SPC25/TRIP13/TTK/ZWINT	18
GO:0007159	leukocyte cell-cell adhesion	78/2119	415/18614	5.25177e-06	0.000455618	0.000375844	ADD2/AIF1/ALOX5/ARG2/ASS1/BMP7/CARD11/CCL2/CCL28/CCL5/CD24/CD300A/CD3E/CD4/CD6/CD74/CYRIB/DHPS/DUSP10/FCHO1/FOXP3/GCNT1/GFUS/HAVCR2/HLA-DMA/HLA-DMB/HLA-DOA/HLA-DPA1/HLA-DPB1/HLA-DQA1/HLA-DQB1/HLA-DRA/HLA-DRB1/HLA-DRB5/IGF1/IGFBP2/IL18/IL23A/IL2RG/IL4I1/ITGA4/ITGB2/JAM2/KAT5/KLF4/LAPTM5/LCK/LEF1/LGALS9/LILRB4/LYN/NR4A3/NRARP/PNP/PRKCQ/PTAFR/PTPN6/RAC2/RASGRP1/RIPK2/RUNX3/SDC4/SELL/SELPLG/SFTPD/SLC…	78
GO:0070661	leukocyte proliferation	68/2119	348/18614	5.41329e-06	0.000455618	0.000375844	AIF1/ARG2/BCL2/BID/CARD11/CCL5/CD22/CD24/CD300A/CD38/CD3E/CD6/CD74/CDKN1A/CLU/CSF2RA/DHPS/F2RL1/FCGR3A/FOXP3/HAVCR2/HLA-DMB/HLA-DPA1/HLA-DPB1/HLA-DRB1/IGF1/IGFBP2/IKZF3/IL18/IL23A/IL4I1/KIT/LEF1/LGALS9/LILRB4/LMBR1L/LST1/LYN/MEF2C/MNDA/P2RX7/PIK3CG/PLCL2/PNP/PRKCD/PRKCQ/PTPN6/RAC2/RASGRP1/RIPK2/SDC4/SFTPD/SH2D2A/SLC7A1/SPN/ST6GAL1/STAT5B/SYK/TNFAIP3/TNFRSF13C/TNFRSF14/TNFRSF21/TNFRSF4/TNFSF13B/TR…	68
GO:0042119	neutrophil activation	16/2119	42/18614	6.86247e-06	0.000554487	0.000457402	ANXA3/CCL5/CD300A/CXCL8/DNASE1/F2RL1/FCER1G/GRN/IL18/ITGB2/PRKCD/PTAFR/SPI1/STXBP2/SYK/TYROBP	16
GO:0006119	oxidative phosphorylation	36/2119	148/18614	7.1722e-06	0.000571889	0.000471756	AK4/ATP5F1C/ATP5MF/BID/CCNB1/CDK1/CHCHD10/CHCHD2/COX5A/COX5B/COX6B1/COX7A1/COX7A2/COX7B/CYC1/MSH2/NDUFA11/NDUFA13/NDUFA3/NDUFB11/NDUFB3/NDUFB5/NDUFB7/NDUFB8/NDUFB9/NDUFS6/NDUFS7/NDUFS8/NUPR1/PINK1/PPIF/SDHA/SLC25A33/SNCA/UQCRFS1/UQCRH	36
GO:0016055	Wnt signaling pathway	84/2119	461/18614	8.05186e-06	0.000625567	0.000516036	ADGRA2/ASPM/ATP6V1C2/BAMBI/BICC1/CAPRIN2/CCDC88C/CCND1/CCNE1/CD24/CDH2/CELSR1/CELSR2/CSNK1E/CSNK2B/CTHRC1/CTNND1/DACT1/DACT3/DEPDC1B/EDNRA/FGF2/FOXO1/FRAT2/FZD2/GRK5/GSKIP/HIC1/IGFBP2/IGFBP4/IGFBP6/ITGA3/JUP/KLF15/KLF4/LEF1/LGR5/LGR6/LMBR1L/LRP1/LRRK2/LYPD6/MCC/MESP1/MITF/NDRG2/NFATC4/NID1/NPHP3/NR4A2/NRARP/PFDN5/PKD1/PKD2/PLPP3/PPM1N/PPP1CA/PRICKLE2/PTPRO/PYGO1/RAC3/RBMS3/RECK/SCEL/SDC1/SOX17/SO…	84
GO:0001819	positive regulation of cytokine production	88/2119	489/18614	8.199e-06	0.000628936	0.000518815	AGPAT2/AIF1/AKAP12/C5/CADM1/CARD11/CASP8/CD3E/CD4/CD6/CD74/CD84/CHI3L1/CLEC5A/CLU/CYBA/CYBB/CYRIB/F2RL1/F3/FCER1G/FCGR3A/FCN1/FOXP3/GATA6/GBP5/HAVCR2/HLA-DPA1/HLA-DPB1/HSPA1A/HSPA1B/IL12RB2/IL16/IL17D/IL18/IL1RAP/IL23A/IL27RA/INAVA/IRF5/ISG15/KAT2A/KIT/LAPTM5/LGALS9/LPL/LRRK2/LTB/MAPK11/MNDA/NFAM1/NFATC4/NLRP1/NOD1/NR4A3/OAS1/OAS2/OAS3/P2RX7/PIK3CG/PLA2R1/PNP/POU2F2/PRKCQ/PTAFR/PTPRJ/RASGRP1/RBM4…	88
GO:0046651	lymphocyte proliferation	61/2119	306/18614	8.48806e-06	0.000642971	0.000530392	AIF1/ARG2/BCL2/BID/CARD11/CCL5/CD22/CD24/CD300A/CD38/CD3E/CD6/CD74/CDKN1A/DHPS/FCGR3A/FOXP3/HAVCR2/HLA-DMB/HLA-DPA1/HLA-DPB1/HLA-DRB1/IGF1/IGFBP2/IKZF3/IL18/IL23A/IL4I1/LEF1/LGALS9/LILRB4/LMBR1L/LST1/LYN/MEF2C/MNDA/P2RX7/PIK3CG/PLCL2/PNP/PRKCD/PRKCQ/PTPN6/RAC2/RASGRP1/RIPK2/SDC4/SFTPD/SH2D2A/SLC7A1/SPN/STAT5B/SYK/TNFRSF13C/TNFRSF14/TNFRSF21/TNFRSF4/TNFSF13B/TYROBP/VAV3/WNT4	61
GO:0002275	myeloid cell activation involved in immune response	27/2119	98/18614	8.69606e-06	0.000650594	0.000536681	ANXA3/CD300A/CD84/DNASE1/F2RL1/FCER1G/GRN/HAVCR2/ITGB2/KIT/LGALS9/LYN/NMI/NR4A3/PIK3CG/PTAFR/PTPN6/RABGEF1/RAC2/RASGRP1/SNAP23/SPI1/STXBP2/SYK/TREM2/TYROBP/VAMP8	27
GO:0198738	cell-cell signaling by wnt	84/2119	463/18614	9.53924e-06	0.000695835	0.000574	ADGRA2/ASPM/ATP6V1C2/BAMBI/BICC1/CAPRIN2/CCDC88C/CCND1/CCNE1/CD24/CDH2/CELSR1/CELSR2/CSNK1E/CSNK2B/CTHRC1/CTNND1/DACT1/DACT3/DEPDC1B/EDNRA/FGF2/FOXO1/FRAT2/FZD2/GRK5/GSKIP/HIC1/IGFBP2/IGFBP4/IGFBP6/ITGA3/JUP/KLF15/KLF4/LEF1/LGR5/LGR6/LMBR1L/LRP1/LRRK2/LYPD6/MCC/MESP1/MITF/NDRG2/NFATC4/NID1/NPHP3/NR4A2/NRARP/PFDN5/PKD1/PKD2/PLPP3/PPM1N/PPP1CA/PRICKLE2/PTPRO/PYGO1/RAC3/RBMS3/RECK/SCEL/SDC1/SOX17/SO…	84
GO:0062197	cellular response to chemical stress	67/2119	349/18614	1.16277e-05	0.000809927	0.000668116	AIF1/AIFM1/ALDH3B1/ALOX5/ATG7/BCL2/BMP7/BRF2/CDK1/CHCHD2/CLN3/DAPK1/DDR2/DIABLO/ECT2/EDNRA/ERN1/ERRFI1/ETV5/FBP1/FOXO1/FUT8/GJB2/GLRX2/GPX1/GPX7/GSKIP/HSPA1A/HSPA1B/IL18BP/KLF2/LRRC8D/LRRK2/MAP3K5/MET/MGAT3/MGST1/MMP9/NQO1/NR4A2/NR4A3/PCNA/PDGFD/PDGFRA/PINK1/PKD2/PLA2R1/PPARGC1B/PPIA/PPIF/PRKCD/PYCR1/RELB/RHOB/ROMO1/SLC2A1/SLC4A11/SLC7A11/SMPD3/SNCA/SRXN1/STOX1/TNFAIP3/TPM1/TREM2/TRPM2/TRPV4	67
GO:0007229	integrin-mediated signaling pathway	29/2119	112/18614	1.52847e-05	0.000995972	0.000821586	ADAMTS1/APOA1/COL16A1/DMTN/DST/FUT8/FYB1/ISG15/ITGA10/ITGA3/ITGA4/ITGA8/ITGB2/ITGB4/ITGB6/ITGB8/LAMA2/LAMA5/NID1/NME2/PLEK/PLPP3/PTN/SYK/TEC/THY1/TXK/VAV1/VAV3	29
GO:0050864	regulation of B cell activation	32/2119	130/18614	1.74852e-05	0.00109388	0.000902353	BCL2/CARD11/CD22/CD300A/CD38/CD74/CDKN1A/FOXP3/HMGB3/IKZF3/IL27RA/IL2RG/IL4I1/INHA/LAPTM5/LYN/MEF2C/MNDA/MSH2/NFAM1/PTPN6/SPI1/STAT5B/SYK/THEMIS2/TNFAIP3/TNFRSF13C/TNFRSF21/TNFRSF4/TNFSF13B/TYROBP/VAV3	32
GO:0002443	leukocyte mediated immunity	74/2119	401/18614	1.75093e-05	0.00109388	0.000902353	ANXA3/C1QA/C1QB/C1QC/C1R/C1RL/C1S/C4B/C5/C7/CADM1/CD300A/CD74/CD84/CD8A/CD96/CLU/CTSC/CYRIB/DNASE1/EXO1/F2RL1/FCER1G/FCGR1A/FCGR3A/FOXP3/HAVCR2/HLA-DMA/HLA-DMB/HLA-DOA/HLA-DPA1/HLA-DPB1/HLA-DQA1/HLA-DQB1/HLA-DRA/HLA-DRB1/HLA-DRB5/IL18/IL23A/IL27RA/IL2RB/IL4I1/ITGB2/KIT/LGALS9/LILRB4/LYN/LYST/MICB/MSH2/NECTIN2/NKG7/NR4A3/P2RX7/PIK3CG/PRKCD/PTAFR/PTPN6/RABGEF1/RAC2/RASGRP1/RSAD2/SNAP23/SPI1/STAT5B/…	74
GO:0060348	bone development	49/2119	235/18614	1.86027e-05	0.00113273	0.000934401	ALPL/ANXA2/BNC2/COL13A1/COL27A1/CSGALNACT1/DCHS1/DDR2/ENG/FBN1/FGF18/FGFR3/FOXN3/HSD17B1/IGF1/ITGB6/KAT2A/KIT/LEPR/LRRC17/LTF/MAP2K6/MAPK11/MEF2C/MSX1/OGN/OSR2/PAPSS2/PHOSPHO1/PTPN6/RYR1/SCX/SIGLEC15/SLC9B2/SMPD3/SNX10/SOX9/STC1/SULF2/TAL1/TFAP2A/TMEM119/TRPV4/TTC9/TYROBP/VKORC1/VPS33B/XYLT1/ZNF385A	49
GO:0042692	muscle cell differentiation	75/2119	410/18614	2.10515e-05	0.00125071	0.00103172	ADAMTS5/ANK2/ANKRD23/APLNR/BCL2/BHLHE41/CACNA1H/CAMK1/CD9/CDH2/CDK1/CDON/CNTNAP1/CTH/CXADR/DMD/DMPK/DYRK1B/EDNRA/ENG/FHL2/GATA6/GDF15/GPX1/HDAC9/IFRD1/IGF1/IGFBP5/IRX3/ITGA8/JAM2/KAT2A/KIT/KLF5/KRT19/KRT8/LAMA2/LDB3/LMOD1/MAPK11/MAPK12/MEF2C/MESP1/MSX1/MYH11/MYH3/MYORG/NFATC4/NID1/NLN/NOX4/OBSL1/PDGFRA/PDGFRB/PGM5/RBM38/RBM4/RGS2/RORA/RYR1/SDC1/SIX4/SORT1/SOX9/SYNE1/TBX3/TCF23/TMEM119/TMEM182/TMO…	75
GO:0002253	activation of immune response	87/2119	495/18614	2.32005e-05	0.00135188	0.00111517	BCL2/BLNK/C1QA/C1QB/C1QC/C1R/C1RL/C1S/C4B/C5/C7/CARD11/CD22/CD300A/CD38/CD3E/CD8A/CFD/CFH/CLPB/CLU/CTSS/CYBA/F2RL1/FCER1G/FCHO1/FCN1/FOXP3/FPR3/FYB1/GPS2/HAVCR2/HLA-DPB1/HLA-DQB1/HLA-DRB1/HSPA1A/HSPA1B/IKBKG/INAVA/KCNN4/LAPTM5/LCK/LILRB4/LTF/LYN/MAP2K6/MATR3/MEF2C/MICB/MNDA/NECTIN2/NFAM1/NLRP1/NMI/NOD1/NR1D1/NR4A3/OAS1/OAS3/OASL/PLCL2/PRKCD/PTPN6/PTPRJ/RABGEF1/RGCC/RIPK2/RNF31/RSAD2/S100A14/SARM1…	87
GO:0033627	cell adhesion mediated by integrin	24/2119	87/18614	2.63543e-05	0.00150667	0.00124287	CCL5/CD3E/COL16A1/EMILIN1/FBN1/ITGA10/ITGA3/ITGA4/ITGA8/ITGB2/ITGB4/ITGB6/ITGB8/JAM3/LYN/MUC1/PIK3CG/PLAU/PLPP3/PODXL/PTPN6/RAC3/RET/SYK	24
GO:0007043	cell-cell junction assembly	36/2119	157/18614	2.86981e-05	0.0015947	0.00131548	ANK2/APLNR/CD9/CDH1/CDH11/CDH2/CDH6/CLDN1/CLDN11/CLDN4/CLDN5/CLDN7/CNTNAP1/CTNND1/ECT2/EPB41L3/FBF1/FLCN/GJB2/GJD3/GRHL2/IRX3/JAM3/JUP/LSR/MARVELD2/MARVELD3/MPDZ/MPP7/OCLN/PARD6B/PKP3/PTPRO/TRPV4/UGT8/WNT11	36
GO:0016064	immunoglobulin mediated immune response	34/2119	145/18614	2.90037e-05	0.0015947	0.00131548	C1QA/C1QB/C1QC/C1R/C1RL/C1S/C4B/C5/C7/CD74/CLU/EXO1/FCER1G/FCGR1A/FCGR3A/FOXP3/HLA-DMA/HLA-DMB/HLA-DOA/HLA-DPA1/HLA-DPB1/HLA-DQA1/HLA-DQB1/HLA-DRA/HLA-DRB1/HLA-DRB5/IL27RA/IL2RB/MSH2/NECTIN2/PRKCD/PTPN6/SVEP1/TREM2	34
GO:0061008	hepaticobiliary system development	34/2119	145/18614	2.90037e-05	0.0015947	0.00131548	ARF6/ASS1/CADM1/CCND1/CDK5RAP3/CDKN2B/CIT/CLDN1/COBL/DNAAF1/GATA6/HPN/LSR/MESP1/MET/NPHP3/PCK2/PCNA/PKD1/PKD2/PTN/PTPN3/RPS6KA1/SOX17/SOX9/SRSF5/SULF2/TAF10/TBX3/TGFA/TGFBR3/TNFAIP3/UCP2/WNT4	34
GO:0060562	epithelial tube morphogenesis	63/2119	334/18614	3.65543e-05	0.00196035	0.00161711	APLNR/BCL2/BMP7/CELSR1/CEP290/COBL/CSNK2B/CTHRC1/CXCR4/DCHS1/DDR1/DNAAF1/EDNRA/ENG/ESRP2/FGF2/FMN1/FZD2/GRHL2/HOXB7/HS3ST3B1/IRX3/KAT2A/KIF26B/KLHL3/LAMA5/LEF1/LGR5/MEF2C/MESP1/MET/MYCN/NFATC4/NPHP3/NRARP/NTN1/OVOL2/PAX8/PKD1/PKD2/PODXL/PPP1CA/PRKX/RET/RHOB/RYR2/SALL4/SDC4/SIX4/SOX17/SOX18/SOX9/SPINT1/ST14/STIL/STOX1/TACSTD2/TBX3/TIMELESS/VDR/WNT11/WNT2B/WNT4	63
GO:0010543	regulation of platelet activation	17/2119	52/18614	3.70747e-05	0.00197081	0.00162574	C1QTNF1/CD9/DMTN/EMILIN1/FCER1G/LYN/MFSD2B/PDGFRA/PLEK/PRKCD/PRKCQ/PRKG1/SYK/TEC/TXK/UBASH3B/VPS33B	17
GO:0050673	epithelial cell proliferation	85/2119	488/18614	4.00887e-05	0.0021125	0.00174262	AKT3/ALOX5/ANG/APLNR/APOA1/ATOH8/BAK1/BID/BRCA2/CCL2/CCND1/CD109/CDKN1C/CDKN2B/CLDN1/CYBA/DACH1/DUSP10/EPPK1/ERN1/ERRFI1/ESRP2/F3/FGF2/FLCN/FMC1/FUT1/FUT2/GLUL/GPX1/GRN/HPN/HSF4/IGF1/IGFBP4/IGFBP5/INTU/IQGAP3/IRF6/ITGA4/KIT/KLF9/KRIT1/LAMA5/LGR5/MARVELD3/MCC/MEF2C/MYCN/NME2/NR1D1/NR2F2/NR4A1/NR4A3/NRARP/NRAS/NUPR1/OSR2/OVOL2/PDCD6/POLD4/PPARG/PPP1R16B/PRKX/PTN/RAP1GAP/RGCC/RPS6KA1/RUNX3/SERPINF1/…	85
GO:0030501	positive regulation of bone mineralization	15/2119	43/18614	4.48369e-05	0.00226847	0.00187128	ALOX5/BMP7/FBN2/ISG15/LTF/MEF2C/OSR2/P2RX7/PKDCC/PTN/TENT5A/TFAP2A/TMEM119/VDR/WNT4	15
GO:0001894	tissue homeostasis	52/2119	263/18614	4.77465e-05	0.00229638	0.0018943	ABCA4/AKT3/ALDH1A1/ANGPT1/BBS1/BCL2/CD38/CDH23/CLDN1/CLDN5/CRB2/CUBN/CXADR/DMD/GCNT2/INAVA/JAM2/JAM3/JCHAIN/LAMA2/LDB2/LSR/LTF/LYZ/MUC4/NANOS1/NOX4/NPHP3/NXNL2/OCLN/P2RX7/PDK4/PIWIL4/POTEE/PPARGC1B/RAC3/SCX/SIGLEC15/SLC2A1/SNX10/SOX9/SPP1/SYK/TJP2/TJP3/TMEM119/TNFAIP3/TNFRSF11B/TUB/UBASH3B/VSTM4/WHRN	52
GO:0060249	anatomical structure homeostasis	52/2119	263/18614	4.77465e-05	0.00229638	0.0018943	ABCA4/AKT3/ALDH1A1/ANGPT1/BBS1/BCL2/CD38/CDH23/CLDN1/CLDN5/CRB2/CUBN/CXADR/DMD/GCNT2/INAVA/JAM2/JAM3/JCHAIN/LAMA2/LDB2/LSR/LTF/LYZ/MUC4/NANOS1/NOX4/NPHP3/NXNL2/OCLN/P2RX7/PDK4/PIWIL4/POTEE/PPARGC1B/RAC3/SCX/SIGLEC15/SLC2A1/SNX10/SOX9/SPP1/SYK/TJP2/TJP3/TMEM119/TNFAIP3/TNFRSF11B/TUB/UBASH3B/VSTM4/WHRN	52
GO:0002460	adaptive immune response based on somatic recombination of immune receptors built from immunoglobulin superfamily domains	59/2119	311/18614	5.37381e-05	0.0025642	0.00211523	C1QA/C1QB/C1QC/C1R/C1RL/C1S/C4B/C5/C7/CD4/CD74/CD8A/CLU/CTSC/CYRIB/ENTPD7/EXO1/FCER1G/FCGR1A/FCGR3A/FOXP3/HAVCR2/HLA-DMA/HLA-DMB/HLA-DOA/HLA-DPA1/HLA-DPB1/HLA-DQA1/HLA-DQB1/HLA-DRA/HLA-DRB1/HLA-DRB5/IL18/IL18BP/IL23A/IL27RA/IL2RB/IL4I1/LEF1/LILRB4/MEF2C/MICB/MSH2/NECTIN2/P2RX7/PRKCD/PRKCQ/PTPN6/RELB/RIPK2/RORA/RORC/RSAD2/SPN/SVEP1/TNFAIP3/TNFSF13B/TREM2/UNC93B1	59
GO:0045860	positive regulation of protein kinase activity	67/2119	366/18614	5.54166e-05	0.00260329	0.00214748	ADORA1/ANG/ANGPT1/BTC/CAB39L/CAMK1/CCL5/CCND1/CD24/CD300A/CD4/CDC6/CDK5/CDKN1A/CENPE/CHI3L1/CLU/DDR2/DOK7/ECT2/ERBB3/ERN1/FCGR1A/FGF18/FGF2/HMGA2/IGF1/IL18/IL23A/INSR/KIF14/KIT/LRP8/LRRK2/LTF/MAP2K6/MAP3K12/MAP3K5/MAPRE3/MEF2C/MMD/MRNIP/MST1R/MTCP1/NOX4/P2RX7/PDGFD/PDGFRB/PIK3CG/PILRB/PINK1/PKD1/PKD2/PPIA/PRKCD/PSRC1/RASGRP1/RGCC/SDC4/SNCA/STOX1/STRADA/SYK/TGFA/TNFRSF10A/TPX2/VLDLR	67
GO:0051383	kinetochore organization	10/2119	22/18614	6.33486e-05	0.00286487	0.00236326	CDT1/CENPA/CENPE/CENPF/CENPH/CENPK/CENPT/CENPW/NDC80/NUF2	10
GO:0030282	bone mineralization	29/2119	121/18614	7.15403e-05	0.00316448	0.00261041	ALOX5/ALPL/BMP7/CCR1/DDR2/ENPP1/FBN2/FGFR3/IGF1/ISG15/LTF/MEF2C/MGP/OSR2/P2RX7/PHOSPHO1/PKDCC/PTN/SGMS2/SLC24A3/SMPD3/SNX10/SOX9/TENT5A/TFAP2A/TMEM119/VDR/WNT11/WNT4	29
GO:0009612	response to mechanical stimulus	44/2119	215/18614	7.69644e-05	0.00335543	0.00276792	ANKRD23/ASIC3/BAK1/BTG2/CASP8/CDH2/CHEK1/CHI3L1/COL11A1/CXCR4/CYBA/DDR2/DMD/ENG/ETV1/FGF2/HABP4/HPN/IGFBP2/JUP/KCNQ1/KIT/KRT5/P2RX7/P2RY1/PDE2A/PKD1/PKD2/PTN/RYR2/SCEL/SCX/SLC2A1/SOX9/STAT1/STRA6/STRBP/TMEM150C/TNFRSF10A/TRPV4/TTN/WHRN/WNT11/XPC	44
GO:0050678	regulation of epithelial cell proliferation	74/2119	419/18614	7.84555e-05	0.003396	0.00280139	AKT3/ALOX5/ANG/APLNR/ATOH8/BID/BRCA2/CCL2/CCND1/CD109/CDKN1C/CDKN2B/CLDN1/CYBA/DUSP10/EPPK1/ERRFI1/ESRP2/F3/FGF2/FLCN/FMC1/FUT1/FUT2/GLUL/GPX1/GRN/HPN/HSF4/IGF1/INTU/IQGAP3/IRF6/ITGA4/KLF9/KRIT1/LAMA5/MARVELD3/MCC/MEF2C/MYCN/NME2/NR1D1/NR2F2/NR4A1/NR4A3/NRARP/NRAS/NUPR1/OSR2/OVOL2/PDCD6/POLD4/PPARG/PPP1R16B/PTN/RAP1GAP/RGCC/RUNX3/SERPINF1/SFN/SGPP2/SIX4/SOX9/STAT1/SULF2/TACSTD2/TGFA/TGFBR3/TGM1/T…	74
GO:0009060	aerobic respiration	41/2119	196/18614	7.99505e-05	0.00343617	0.00283453	ADSL/AK4/ATP5F1C/ATP5MF/BID/CCNB1/CDK1/CHCHD10/CHCHD2/COX5A/COX5B/COX6B1/COX7A1/COX7A2/COX7B/CYC1/IDH2/MSH2/MTFR2/NDUFA11/NDUFA13/NDUFA3/NDUFB11/NDUFB3/NDUFB5/NDUFB7/NDUFB8/NDUFB9/NDUFS6/NDUFS7/NDUFS8/NUPR1/OGDHL/PINK1/PPIF/SDHA/SLC25A33/SNCA/TRPV4/UQCRFS1/UQCRH	41
GO:0042542	response to hydrogen peroxide	30/2119	129/18614	9.78236e-05	0.00408835	0.00337252	AIFM1/BAK1/BCL2/CDK1/DDR2/ECT2/ERN1/GLRX2/GPX1/HBA2/IL18BP/KLF2/LRRK2/MAP3K5/MET/NQO1/NR4A3/PCNA/PDGFD/PDGFRB/PINK1/PPIF/PRKCD/PYCR1/RHOB/SDC1/SMPD3/STAT1/TNFAIP3/TRPM2	30
GO:0046683	response to organophosphorus	30/2119	129/18614	9.78236e-05	0.00408835	0.00337252	ABCC9/AQP9/ASS1/DMTN/ENPP1/FBP1/GATA6/HCN2/IGFBP5/INHBB/KCNJ11/KCNQ1/MMP19/P2RX7/P2RY1/P2RY11/P2RY2/P2RY6/PDE2A/PDXP/PER1/PIK3CG/PKD2/PPARGC1B/PTAFR/RAPGEF3/SDC1/STAT1/STC1/TRPV1	30
GO:0045591	positive regulation of regulatory T cell differentiation	10/2119	23/18614	0.000100666	0.00414992	0.0034233	DUSP10/FOXP3/HLA-DRA/HLA-DRB1/IL2RG/IL4I1/KAT5/LGALS9/LILRB4/SOX12	10
GO:0051321	meiotic cell cycle	54/2119	284/18614	0.000102545	0.00419882	0.00346364	ASPM/BRCA2/BUB1/BUB1B/CCNA1/CCNB2/CCNE1/CDC20/CDC25A/CDC25C/CKS2/EDNRA/EME2/ESPL1/EXO1/GPR3/H2AX/INSR/KIF18A/LFNG/MAPK15/MCMDC2/MSH5/MSX1/NCAPD2/NCAPH/NDC1/NDC80/NUF2/PIWIL4/PLK1/PSMC3IP/PTTG1/RAD50/RAD51/RAD51AP1/RAD54L/RBBP8/REC8/RMI1/RSPH1/SGO2/SPATA17/STAG3/SUN2/TDRKH/TESMIN/TOP2A/TRIP13/TTK/TUBGCP4/TUBGCP6/WNT4/XRCC2	54
GO:0009150	purine ribonucleotide metabolic process	77/2119	445/18614	0.000112979	0.00450431	0.00371564	AASS/ACACB/ACOT4/ACSM3/ADCY3/ADCY4/ADCY6/ADCY7/ADSL/AK1/AK4/ALDOA/ATP5F1C/ATP5MC1/ATP5MF/BEND3/CARD11/DDIT4/ELOVL6/ELOVL7/ENO3/ENPP1/ENTPD7/FBP1/FLCN/HSPA1A/HSPA1B/IGF1/INSR/LDHA/LRGUK/LRRK2/MYH3/NDUFA11/NDUFA13/NDUFA3/NDUFB11/NDUFB3/NDUFB5/NDUFB7/NDUFB8/NDUFB9/NDUFS6/NDUFS7/NDUFS8/NME2/NUDT3/NUDT7/NUPR1/OGDHL/OLA1/P2RX7/PAPSS2/PDE10A/PDE2A/PDE4A/PDE7B/PDE8B/PDE9A/PDK4/PID1/PINK1/PIPOX/PKM/PNP/PP…	77
GO:1903131	mononuclear cell differentiation	81/2119	474/18614	0.000116665	0.00462084	0.00381178	BAK1/BATF2/BCL2/BLNK/CARD11/CD3E/CD4/CD74/CD8A/CHD7/CMTM7/DCLRE1C/DOCK10/DUSP10/ENTPD7/F2RL1/FCER1G/FOXP3/GPS2/HDAC9/HLA-DOA/HLA-DRA/HLA-DRB1/HMGB3/IKZF1/IKZF3/IL18/IL23A/IL2RG/IL4I1/INHA/ITGA4/ITGB6/ITGB8/ITM2A/KAT2A/KAT5/KIT/LCK/LEF1/LEPR/LFNG/LGALS9/LILRB4/LMBR1L/LYN/MAFB/MSH2/MT1G/NFAM1/NFIL3/NHEJ1/NRARP/PDE1B/PLCL2/PNP/PPARG/PRR7/PTPN6/PTPRJ/RASGRP1/RELB/RIPK2/RORA/RORC/RSAD2/RUNX3/SMARCE1/S…	81
GO:0001667	ameboidal-type cell migration	84/2119	496/18614	0.000120467	0.00468156	0.00386186	ACTA2/ADGRA2/AKAP12/AKT3/ANGPT1/ANLN/ANXA3/APOA1/ARF6/ATOH8/BMP7/CDH2/CLN3/CRB2/CSNK2B/DCN/DDR2/DMTN/DUSP10/EDNRA/EPPK1/FAT2/FGF18/FGF2/FUT1/FUT8/GFUS/GIPC1/GLUL/GPX1/GRN/HDAC9/ITGA3/ITGA4/ITGB4/JUP/KANK2/KIT/KLF4/KRIT1/LAMA5/LAMTOR2/MARVELD3/MCC/MEF2C/MESP1/MET/MMP9/NANOS1/NR2F2/NR4A1/OVOL2/PDCD6/PDLIM1/PIK3CG/PLPP3/PPARG/PRKX/PTN/RAB25/RET/RGCC/RHOB/RHOJ/S100A2/SDC4/SEMA3A/SEMA3F/SEMA4G/SEMA5B/…	84
GO:0048568	embryonic organ development	78/2119	453/18614	0.000120516	0.00468156	0.00386186	APLNR/BMP7/CASP8/CCDC134/CDH23/CDKN1C/CEP290/CHD7/COBL/COL11A1/COL27A1/CRB2/CTHRC1/CXCL8/DNAAF1/EDNRA/EFEMP1/EGLN1/ENG/FBN1/FBN2/FZD2/GRHL2/HOXB2/HOXB3/HOXB7/HPN/ITGA8/KCNQ1/KIT/KRT19/KRT8/LEF1/MAFB/MEF2C/MESP1/MFAP5/MSX1/MYCN/NPHP3/NR2F2/NTN1/OSR2/OVOL2/PAX8/PBX3/PCSK5/PDGFRA/PHLDA2/PIFO/PKD1/PKD2/PKDCC/PLK4/PLS1/RYR2/SIX4/SLC39A1/SLC44A4/SOBP/SOX17/SOX18/SOX9/SPINT1/ST14/STIL/STOX1/STRA6/TAF10/…	78
GO:0043393	regulation of protein binding	41/2119	201/18614	0.000143065	0.00545265	0.00449794	ADD2/ANGPT1/ANXA2/BAMBI/CAMK1/CAPRIN2/CDK5/CDKN1A/CDON/CLDN5/CSNK1E/CTHRC1/DACT1/GAS8/GNL3L/IFIT1/IFIT2/ITGA4/KRIT1/LFNG/LRP1/LRRK2/MAPRE3/MMP9/NFATC4/NPHP3/PHLDA2/PKD1/PLCL1/PLCL2/PLK1/PPP1CA/PRKCD/PTPRF/RIPK2/SLPI/SPON1/TGFBR3/TRIB3/TTBK2/UBASH3B	41
GO:0034349	glial cell apoptotic process	8/2119	16/18614	0.000153951	0.00565939	0.00466848	AKAP12/CASP9/CCL2/CDK5/PRKCD/PRKCI/TNFRSF21/TREM2	8
GO:0050900	leukocyte migration	69/2119	393/18614	0.000161309	0.00583499	0.00481334	ADD2/ADORA1/AIF1/ALOX5/APOD/C5/CCL2/CCL28/CCL4/CCL5/CCR1/CD300A/CD74/CD9/CXADR/CXCL1/CXCL16/CXCL8/CXCR4/EMILIN1/EPS8/F2RL1/FCER1G/GCNT1/IL16/IL23A/IL27RA/ITGA3/ITGA4/ITGB2/JAM2/JAM3/KIT/LCK/LGALS9/LYN/LYST/LYVE1/MTUS1/NBL1/PADI2/PDGFD/PIK3CG/PPIA/PTAFR/PTN/PTPRO/RABGEF1/RAC2/RET/S100A14/SELL/SELPLG/SFTPD/SLC8B1/SMPD3/SPI1/SPN/ST3GAL4/STAT5B/SYK/THY1/TMEM102/TNFRSF14/TREM2/TRPM2/TRPV4/VAV1/VAV3	69
GO:0044839	cell cycle G2/M phase transition	33/2119	151/18614	0.000161851	0.00583499	0.00481334	ABCB1/ABRAXAS1/BLM/CCNB1/CCNB2/CCND1/CDC25A/CDC25C/CDC6/CDK1/CDK5RAP3/CDKN1A/CENPF/CHEK1/CHMP4C/CIT/DONSON/DTL/FBXL7/FHL1/FOXM1/FOXN3/GPR132/KIF14/MRNIP/NDC80/ORC1/PKMYT1/PLK1/RAD50/RBBP8/STOX1/USP47	33
GO:0007517	muscle organ development	63/2119	351/18614	0.000162512	0.00583499	0.00481334	ASS1/BCL2/BTG2/CACNA1H/CDK5/CDON/CENPF/CHD7/CHODL/CNTNAP1/COL11A1/DDX17/DES/DMD/DSP/EDNRA/EGLN1/ENG/ERBB3/ETV1/FGFRL1/FHL1/FZD2/GPX1/HDAC9/IGF1/KLF5/LAMA2/LAMA5/LEF1/LUC7L/MAFF/MAPK12/MEF2C/MSX1/MYH14/MYH3/MYORG/NLN/NR2F2/NR4A1/NUPR1/PAXBP1/PITX1/POU6F1/RYR1/RYR2/SCX/SFMBT1/SIX4/STRA6/SVIL/TAGLN/TCF23/TEAD4/TGFBR3/TMEM182/TNNC1/TPM1/TTN/XK/ZBTB42/ZFPM2	63
GO:1903034	regulation of response to wounding	36/2119	170/18614	0.000163688	0.00583499	0.00481334	ACTA2/ALOX5/ANXA2/C1QTNF1/CD109/CD9/CLDN1/CLDN4/CXCR4/DDR2/DMTN/EMILIN1/EPPK1/F2RL1/F3/FGF2/GRN/KLF4/OCLN/PDGFRA/PLAU/PRKCD/PRKG1/PTN/PTPRF/RTN4R/SERPINF2/SMOC2/SPP1/ST3GAL4/TFPI/TNFAIP3/TNFRSF12A/UBASH3B/VKORC1/WNT4	36
GO:0042113	B cell activation	52/2119	276/18614	0.000173137	0.00613572	0.00506141	BAK1/BCL2/BLNK/CARD11/CASP8/CD22/CD300A/CD38/CD74/CDKN1A/CMTM7/DCLRE1C/DOCK10/EXO1/FOXP3/GPS2/HDAC9/HMGB3/IKZF3/IL27RA/IL2RG/IL4I1/INHA/ITGA4/ITM2A/KIT/LAPTM5/LEF1/LFNG/LYN/MEF2C/MNDA/MSH2/NFAM1/NHEJ1/PLCL2/PRKCD/PTPN6/PTPRJ/RASGRP1/SPI1/STAT5B/SYK/THEMIS2/TNFAIP3/TNFRSF13C/TNFRSF21/TNFRSF4/TNFSF13B/TPD52/TYROBP/VAV3	52
GO:0033260	nuclear DNA replication	13/2119	38/18614	0.000179751	0.0062965	0.00519404	BLM/BRCA2/CDC45/CDT1/DACH1/DONSON/FEN1/GINS1/GINS3/MCM2/MCM4/PCNA/RAD51	13
GO:0045787	positive regulation of cell cycle	63/2119	354/18614	0.000207492	0.00718514	0.00592709	ADAMTS1/AIF1/ASNS/BIRC5/BRCA2/BTC/CCNB1/CCND1/CCPG1/CDC25A/CDC25C/CDC6/CDCA5/CDCA8/CDK1/CDT1/CHEK1/CIT/DDR2/DDX39B/DTL/ECT2/EIF4EBP1/ESPL1/FAM83D/FEN1/GIPC1/IGF1/INSR/KAT5/KIF14/KIF23/LFNG/MAD2L1/MAPK15/MAPRE3/MSX1/NCAPD2/NCAPG/NCAPH/NDC80/NUPR1/PAGR1/PDGFRB/PKD1/PKD2/PLK4/PSRC1/RACGAP1/RAD51AP1/RGCC/RPS15A/SMOC2/SMPD3/STAT5B/STIL/STOX1/SVIL/TAL1/TBX3/TGFA/TGM1/WNT4	63
GO:0043299	leukocyte degranulation	21/2119	81/18614	0.000215145	0.00740784	0.00611079	ANXA3/CD300A/CD84/F2RL1/FCGR3A/ITGB2/KIT/LGALS9/LYN/NKG7/NR4A3/PIK3CG/PTAFR/RABGEF1/RAC2/RASGRP1/SNAP23/SPI1/STXBP2/SYK/VAMP8	21
GO:0018108	peptidyl-tyrosine phosphorylation	65/2119	370/18614	0.000241943	0.00816366	0.00673427	ADORA1/ANGPT1/ARL2BP/BTC/CCL5/CD300A/CD3E/CD4/CD74/CLK1/CLK4/CNTN1/DDR1/DDR2/DMTN/DOK7/DYRK1B/EFEMP1/ERBB3/ERRFI1/FCGR1A/FGFR3/FGFR4/FRK/IGF1/IL12RB2/IL18/IL23A/INSR/ITGB2/KIT/LCK/LILRB4/LRP8/LYN/MAP2K6/MATK/MET/MST1R/NOX4/NTRK2/PDGFD/PDGFRA/PDGFRB/PKDCC/PKM/PLPP3/PRKCD/PTPN6/PTPRJ/RET/RIPK2/SH3BP5/SYK/TEC/TGFA/THY1/TMEM102/TNFRSF14/TREM2/TTK/TTN/TXK/TYRO3/ZGPAT	65
GO:0046034	ATP metabolic process	43/2119	219/18614	0.000242485	0.00816366	0.00673427	AK1/AK4/ALDOA/ATP5F1C/ATP5MC1/ATP5MF/BEND3/DDIT4/ENO3/ENPP1/FBP1/FLCN/HSPA1A/HSPA1B/IGF1/INSR/LDHA/MYH3/NDUFA11/NDUFA13/NDUFA3/NDUFB11/NDUFB3/NDUFB5/NDUFB7/NDUFB8/NDUFB9/NDUFS6/NDUFS7/NDUFS8/NUPR1/OGDHL/OLA1/P2RX7/PID1/PINK1/PKM/SDHA/SLC2A6/TPI1/TREM2/UCP2/ZBTB20	43
GO:0001558	regulation of cell growth	72/2119	420/18614	0.000247076	0.00822683	0.00678638	BCL11A/BCL2/CAPRIN2/CD38/CDH1/CDK5/CDKN1A/CDKN2A/CRABP2/CXCL16/CXCR4/CYBA/DACT3/DDR1/DNPH1/EGLN2/ENPP1/EXOSC4/FBP1/FHL1/FLCN/GNG4/H3-5/HPN/HSPA1A/HSPA1B/IFRD1/IGF1/IGFBP4/IGFBP5/ISLR2/KAZALD1/KIF14/KIF26A/L1CAM/LAMTOR2/LPAR3/LTBP4/MSX1/NANOS1/NDUFA13/NRCAM/NTN1/OLFM1/PRKCQ/PSRC1/PTCH2/PTPRJ/RASGRP2/RGS2/RPS6KA1/RTN4R/RUFY3/SEMA3A/SEMA3F/SEMA4G/SEMA5B/SEMA6A/SFN/SGK1/SLC23A2/SLC25A33/SLC44A4/SOCS2…	72
GO:0016049	cell growth	82/2119	495/18614	0.000299804	0.0096639	0.00797183	BCL11A/BCL2/C9orf72/CAPRIN2/CD38/CDH1/CDK5/CDKN1A/CDKN2A/COBL/CRABP2/CXCL16/CXCR4/CYBA/DACT3/DCLK1/DDR1/DNPH1/EDNRA/EGLN2/ENPP1/EXOSC4/FBP1/FHL1/FLCN/GNG4/H3-5/HPN/HSPA1A/HSPA1B/IFRD1/IGF1/IGFBP4/IGFBP5/ISLR2/ITGA4/KAZALD1/KIF14/KIF26A/L1CAM/LAMTOR2/LPAR3/LTBP4/MSX1/NANOS1/NDN/NDUFA13/NRCAM/NTN1/OLFM1/PAK6/PRKCQ/PRKG1/PSRC1/PTCH2/PTPRJ/RASGRP2/RGS2/RPS6KA1/RTN4R/RUFY3/SEMA3A/SEMA3F/SEMA4G/SEMA5B/…	82
GO:0031589	cell-substrate adhesion	63/2119	359/18614	0.000308086	0.00977487	0.00806337	ABI3BP/ANGPT1/APOA1/APOD/ARHGAP6/BCAM/BCL2/CAMSAP3/CCL28/CD3E/CD96/CDH11/CDK5/CDKN2A/COL13A1/COL16A1/CSPG5/DDR1/DMTN/ECM2/EMILIN1/FAT2/FMN1/FUT1/GCNT2/GFUS/ITGA10/ITGA3/ITGA4/ITGA8/ITGB2/ITGB4/ITGB6/ITGB8/JAM3/JUP/KIF14/L1CAM/LAMA5/LYVE1/MUC4/NID1/NID2/PKD1/PLAU/PRKX/PTPRJ/PTPRO/RAC2/RAC3/RELL2/SDC4/SNED1/SPOCK2/SPRY4/ST6GAL1/TACSTD2/THY1/TNXB/TTYH1/TYRO3/VWA2/WNT4	63
GO:0034113	heterotypic cell-cell adhesion	17/2119	61/18614	0.000334142	0.0104376	0.00861009	APOA1/BMP7/CXADR/DSC2/DSG2/DSP/GCNT2/IL1RN/ITGA4/ITGB2/JAM3/JUP/KLF4/LCK/NRCAM/PERP/THY1	17
GO:0042060	wound healing	74/2119	439/18614	0.000342987	0.010659	0.00879269	ACTA2/ALOX5/ANXA2/C1QTNF1/CD109/CD9/CDKN1A/CHMP4A/CHMP4C/CLDN1/CLDN4/CXCR4/DDR1/DDR2/DGKD/DMTN/DSP/DST/EMILIN1/ENTPD2/EPPK1/ERBB3/EVPL/F2RL1/F3/FCER1G/FGF2/GPX1/IGF1/ITGB6/LCK/LYN/MAP3K5/MFSD2B/OCLN/P2RY1/PAPSS2/PDGFRA/PDGFRB/PEAR1/PIK3CG/PLAU/PLEK/PLPP3/PPARG/PPIA/PRKCD/PRKCQ/PRKG1/PTPN6/SCUBE1/SDC1/SDC4/SERPINA1/SERPINF2/SLC7A11/SMOC2/ST3GAL4/SYK/SYTL4/TEC/TFPI/TGFA/TNFAIP3/TNFRSF12A/TPM1/TXK/T…	74
GO:0006959	humoral immune response	47/2119	250/18614	0.000364098	0.0111436	0.00919247	ALOX5/ANG/BCL2/BLNK/C1QA/C1QB/C1QC/C1R/C1RL/C1S/C4B/C5/C7/CCL2/CFD/CFH/CLU/CXCL1/CXCL8/EVPL/EXO1/FCN1/GATA6/GNLY/H2BC11/H2BC12/H2BC4/HLA-DQB1/HLA-DRB1/JCHAIN/KLK7/LEAP2/LTF/LYZ/MEF2C/POU2F2/PTPN6/RGCC/RNASE6/ROMO1/SFTPD/SLPI/ST6GAL1/SVEP1/TNFRSF21/TREM2/WFDC2	47
GO:0031099	regeneration	38/2119	190/18614	0.000370858	0.0112935	0.00931608	ANXA3/APOD/BAK1/BCL2/CCND1/CD9/CDK1/CDKN1A/CLDN1/CSPG5/DUSP10/EPPK1/GPX1/GRN/IFRD1/IGF1/KLF4/KLF5/LCP1/LGR6/MAPK8IP3/NINJ2/NR4A3/PCNA/PRPS2/PTN/PTPN3/PTPRF/RTN4R/SPP1/SRSF5/SULF2/TEC/TGFBR3/THY1/TMEM182/TXK/UCP2	38
GO:0045778	positive regulation of ossification	15/2119	51/18614	0.00039082	0.0117043	0.00965496	ALOX5/BMP7/FBN2/ISG15/LTF/MEF2C/OSR2/P2RX7/PKDCC/PTN/TENT5A/TFAP2A/TMEM119/VDR/WNT4	15
GO:0009205	purine ribonucleoside triphosphate metabolic process	46/2119	244/18614	0.000392074	0.0117043	0.00965496	AK1/AK4/ALDOA/ATP5F1C/ATP5MC1/ATP5MF/BEND3/DDIT4/ENO3/ENPP1/ENTPD7/FBP1/FLCN/HSPA1A/HSPA1B/IGF1/INSR/LDHA/LRRK2/MYH3/NDUFA11/NDUFA13/NDUFA3/NDUFB11/NDUFB3/NDUFB5/NDUFB7/NDUFB8/NDUFB9/NDUFS6/NDUFS7/NDUFS8/NME2/NUPR1/OGDHL/OLA1/P2RX7/PID1/PINK1/PKM/SDHA/SLC2A6/TPI1/TREM2/UCP2/ZBTB20	46
GO:0001933	negative regulation of protein phosphorylation	60/2119	341/18614	0.000394015	0.0117046	0.00965519	ANGPT1/BAK1/BMP7/C9orf72/CADM1/CD109/CD300A/CDK5RAP3/CDKN1A/CDKN1C/CDKN2A/CDKN2B/CNKSR3/DBNDD1/DBNDD2/DDIT4/DMD/DMTN/DUSP10/DUSP6/EMILIN1/ENG/ENPP1/ERRFI1/GADD45B/GSKIP/LILRB4/LRP1/LRRK2/LYN/NR2F2/OCLN/PID1/PKIB/PLK1/PLPP3/PPARG/PPIA/PPP1R1B/PRKCD/PTPN13/PTPN6/PTPRB/PTPRJ/PTPRO/RABGEF1/RGS14/RGS2/SFN/SH3BP5/SNCA/SPRY4/THY1/TNFAIP3/TRIB1/TRIB2/TRIB3/UBASH3B/WARS1/ZGPAT	60
GO:0071415	cellular response to purine-containing compound	7/2119	14/18614	0.000406947	0.0117584	0.00969959	CHEK1/GSTM2/P2RY1/P2RY6/RYR1/RYR2/TRPM2	7
GO:0042551	neuron maturation	14/2119	46/18614	0.000411349	0.0117584	0.00969959	AGRN/BCL11A/BCL2/C1QA/CDKN1C/CLN5/EDNRA/LGI4/LRRK2/NR4A2/NRCAM/RAC3/RET/SPTBN4	14
GO:0019693	ribose phosphate metabolic process	78/2119	473/18614	0.000477975	0.0132094	0.0108966	AASS/ACACB/ACOT4/ACSM3/ADCY3/ADCY4/ADCY6/ADCY7/ADSL/AK1/AK4/ALDOA/ATP5F1C/ATP5MC1/ATP5MF/BEND3/CARD11/DDIT4/ELOVL6/ELOVL7/ENO3/ENPP1/ENTPD7/FBP1/FLCN/HSPA1A/HSPA1B/IGF1/INSR/LDHA/LRGUK/LRRK2/MYH3/NDUFA11/NDUFA13/NDUFA3/NDUFB11/NDUFB3/NDUFB5/NDUFB7/NDUFB8/NDUFB9/NDUFS6/NDUFS7/NDUFS8/NME2/NUDT14/NUDT3/NUDT7/NUPR1/OGDHL/OLA1/P2RX7/PAPSS2/PDE10A/PDE2A/PDE4A/PDE7B/PDE8B/PDE9A/PDK4/PID1/PINK1/PIPOX/PKM…	78
GO:0043410	positive regulation of MAPK cascade	81/2119	495/18614	0.00047955	0.0132094	0.0108966	ACTA2/ADORA1/AKAP12/ANGPT1/AVPI1/C1QTNF1/CCL2/CCL4/CCL5/CCR1/CD24/CD4/CD74/CDH2/CDON/CHI3L1/DDR2/DOK5/ERN1/F2RL1/FGF18/FGF2/FGFR3/FGFR4/GADD45B/GADD45G/GCNT2/GDF15/GRM4/GSDME/HAVCR2/HLA-DRB1/IGF1/IGFBP4/IGFBP6/INAVA/INSR/IQGAP3/KIT/KSR1/LAMTOR2/LAPTM5/LGALS9/LPAR3/LRRK2/MAP2K6/MAP3K12/MAP3K5/MAP4K1/MAPK8IP3/MAPKBP1/MEF2C/MST1R/NOD1/NOX4/NTRK2/P2RX7/P2RY1/P2RY6/PDGFD/PDGFRA/PDGFRB/PIK3CG/PPIA/PTPR…	81
GO:0001885	endothelial cell development	17/2119	63/18614	0.000505412	0.0137964	0.0113808	ARHGEF26/CLDN1/CLDN5/EDNRA/F2RL1/FOXP3/GPX1/GSTM3/MARVELD2/MET/PDE2A/PPP1R16B/RAPGEF3/SOX18/STC1/TJP2/TJP3	17
GO:0002685	regulation of leukocyte migration	43/2119	227/18614	0.000537326	0.0143445	0.0118329	ADORA1/AIF1/APOD/C5/CCL2/CCL28/CCL4/CCL5/CCR1/CD300A/CD74/CD9/CXCL8/EMILIN1/F2RL1/GCNT1/IL23A/IL27RA/ITGA4/JAM2/JAM3/LGALS9/LYN/LYVE1/MTUS1/NBL1/PADI2/PDGFD/PTAFR/PTN/RABGEF1/RAC2/S100A14/SLC8B1/SMPD3/SPI1/SPN/ST3GAL4/THY1/TMEM102/TNFRSF14/TREM2/TRPV4	43
GO:0051302	regulation of cell division	37/2119	187/18614	0.000544985	0.0144851	0.0119489	ASPM/BIRC5/BLM/BRCA2/BTC/CDC6/CDCA8/CDK2AP2/CHMP4C/CIT/ECT2/EVI2B/FGF2/FLCN/GIPC1/INTU/KAT2A/KIF14/KIF20A/KIF23/MACC1/ORC6/PDGFD/PDXP/PLK1/POU5F1/PRC1/PTN/RAB11FIP4/RACGAP1/SFN/SOX17/SUSD2/SVIL/TAL1/TGFA/YBX1	37
GO:0034350	regulation of glial cell apoptotic process	6/2119	11/18614	0.000600282	0.015511	0.0127952	AKAP12/CCL2/CDK5/PRKCD/PRKCI/TREM2	6
GO:0050878	regulation of body fluid levels	62/2119	361/18614	0.000611717	0.015511	0.0127952	ADCY6/ADORA1/ANXA2/APLNR/C1QTNF1/CCND1/CD9/CELSR2/CYBA/DDR1/DGKD/DMTN/EMILIN1/ENTPD2/F2RL1/F3/FCER1G/KCNN4/LCK/LYN/MFSD2B/MYO5B/OAS2/OXTR/P2RY1/P2RY2/PAPSS2/PDGFRA/PEAR1/PIK3CG/PLAU/PLEK/PPIA/PRKCD/PRKCQ/PRKG1/PTPN6/PTPRO/SCNN1A/SCUBE1/SERPINA1/SERPINF2/SLC29A2/SLC7A11/SOCS2/ST3GAL4/STAT5B/SYK/TEC/TFPI/TRPV4/TXK/TYRO3/UBASH3B/VAMP8/VAV1/VAV3/VDR/VKORC1/VPS33B/WFS1/ZNF385A	62
GO:0010232	vascular transport	21/2119	87/18614	0.000611738	0.015511	0.0127952	ABCB1/ABCC9/ABCG2/ATP8A1/FABP5/INSR/KCNJ8/LEPR/LRP1/SLC15A2/SLC16A7/SLC19A1/SLC24A3/SLC29A2/SLC2A1/SLC38A1/SLC4A3/SLC6A6/SLC6A9/SLC7A1/SLC7A2	21
GO:0032092	positive regulation of protein binding	21/2119	87/18614	0.000611738	0.015511	0.0127952	ADD2/ANXA2/BAMBI/CAPRIN2/CDK5/CLDN5/CTHRC1/DACT1/KRIT1/LFNG/LRP1/LRRK2/MAPRE3/MMP9/NPHP3/PKD1/PLCL1/PLCL2/RIPK2/SPON1/TRIB3	21
GO:0150104	transport across blood-brain barrier	21/2119	87/18614	0.000611738	0.015511	0.0127952	ABCB1/ABCC9/ABCG2/ATP8A1/FABP5/INSR/KCNJ8/LEPR/LRP1/SLC15A2/SLC16A7/SLC19A1/SLC24A3/SLC29A2/SLC2A1/SLC38A1/SLC4A3/SLC6A6/SLC6A9/SLC7A1/SLC7A2	21
GO:0042326	negative regulation of phosphorylation	65/2119	383/18614	0.000634546	0.0158245	0.0130538	ANGPT1/BAK1/BMP7/C9orf72/CADM1/CD109/CD300A/CDK5RAP3/CDKN1A/CDKN1C/CDKN2A/CDKN2B/CNKSR3/DBNDD1/DBNDD2/DDIT4/DDR2/DMD/DMTN/DUSP10/DUSP6/EMILIN1/ENG/ENPP1/ERRFI1/FBP1/FLCN/GADD45B/GSKIP/INHA/LILRB4/LRP1/LRRK2/LYN/NR2F2/NUPR1/OCLN/PID1/PKIB/PLK1/PLPP3/PPARG/PPIA/PPP1R1B/PRKCD/PTPN13/PTPN6/PTPRB/PTPRJ/PTPRO/RABGEF1/RGS14/RGS2/SFN/SH3BP5/SNCA/SPRY4/THY1/TNFAIP3/TRIB1/TRIB2/TRIB3/UBASH3B/WARS1/ZGPAT	65
GO:1901214	regulation of neuron death	57/2119	327/18614	0.000687368	0.0169533	0.0139849	ADORA1/AIFM1/ANGPT1/BCL2/BTG2/C1QA/CASP8/CASP9/CCL2/CCL5/CCND1/CDK5/CHMP4A/CLN3/CLU/DDIT4/DDR2/DHCR24/EGLN1/EGLN2/EGLN3/ERBB3/GRM4/GRN/HDGF/IKBKG/IL27RA/ITGB2/KIF14/LRRK2/MAP3K12/MAP3K5/MEF2C/MSH2/NFATC4/NQO1/NR4A2/NR4A3/NTRK2/NUPR1/PCDHGC3/PINK1/PRKCI/SARM1/SERPINF1/SIX4/SLC23A2/SLC7A11/SNCA/TFAP2A/TREM2/TRPM2/TYRO3/TYROBP/UNC5B/WFS1/XRCC2	57
GO:1903826	L-arginine transmembrane transport	7/2119	15/18614	0.000688202	0.0169533	0.0139849	CLN3/SLC25A15/SLC47A1/SLC7A1/SLC7A2/SLC7A6/SLC7A7	7
GO:0019058	viral life cycle	56/2119	320/18614	0.000691337	0.0169616	0.0139917	ANPEP/ATG16L2/BCL2/CCL2/CCL5/CCNK/CD4/CD74/CDK1/CHMP4A/CHMP4C/CLDN1/CLEC5A/CXADR/CXCL8/CXCR4/FCN1/HLA-DRB1/HMGA2/HSPA1A/HSPA1B/IFI27/IFIT1/INSR/ISG15/ITGB6/KPNA2/LGALS9/LTF/LY6E/NCAM1/NECTIN1/NECTIN2/NECTIN4/OAS1/OAS2/OAS3/OASL/PCBP1/PCSK5/PPIA/PTX3/RAB43/RNASEK/RSAD2/SELPLG/SLC7A1/SLPI/TNFRSF14/TNFRSF4/TOP2A/TPCN2/TYRO3/VAMP8/VPS37D/XPR1	56
GO:0016266	O-glycan processing	13/2119	43/18614	0.000704271	0.0171401	0.014139	B3GNT2/GALNT10/GALNT14/GALNT15/GALNT3/GALNT6/GCNT1/GCNT3/ST3GAL3/ST3GAL4/ST6GAL1/ST6GALNAC2/XXYLT1	13
GO:0050920	regulation of chemotaxis	43/2119	230/18614	0.000712029	0.0172596	0.0142376	ADGRA2/AIF1/C5/CCL2/CCL4/CCL5/CCR1/CD74/CXCL8/CXCR4/CYRIB/F2RL1/F3/FGF18/FGF2/IL16/IL23A/JAM3/LGALS9/LYN/MET/MTUS1/NBL1/PADI2/PDGFD/PDGFRA/PDGFRB/PTN/PTPRO/RAC2/S100A14/SEMA3A/SEMA3F/SEMA4G/SEMA5B/SEMA6A/SLC8B1/SMOC2/SPI1/ST6GAL1/TMEM102/TREM2/TRPV4	43
GO:0043409	negative regulation of MAPK cascade	36/2119	183/18614	0.000718204	0.0172696	0.0142458	BMP7/C3orf33/CD300A/CDK5RAP3/CNKSR3/DACT1/DUSP10/DUSP4/DUSP6/EMILIN1/ERRFI1/F2RL1/FLCN/FOXM1/FOXO1/GPS2/LILRB4/LYN/MARVELD3/MECOM/NDRG2/P2RX7/PER1/PINK1/PPARG/PPIA/PRKCD/PTPN6/PTPRJ/RGS14/RGS2/SEMA6A/SH3RF2/SPRY4/TREM2/WNK2	36
GO:0045926	negative regulation of growth	46/2119	252/18614	0.000808037	0.0188335	0.0155359	BCL11A/BCL2/CAPRIN2/CDH1/CDK5/CDKN1A/CDKN2A/CXADR/DACT3/DUSP10/ENPP1/FBP1/FGFR3/FHL1/FLCN/GDF15/GNG4/HSPA1A/HSPA1B/IFRD1/IGFBP5/MAPK11/MSX1/MT1E/MT1F/MT1G/NDUFA13/NTN1/PSRC1/PTPRJ/RGS2/RTN4R/SEMA3A/SEMA3F/SEMA4G/SEMA5B/SEMA6A/SOCS2/SOX17/SPP1/STC2/TCHP/TRIM46/TSPYL2/WNT11/WWC1	46
GO:0051924	regulation of calcium ion transport	48/2119	266/18614	0.000817969	0.0189352	0.0156198	ANK2/APLNR/BAK1/BCL2/BEST1/CABP4/CACNA1C/CACNB2/CBARP/CCL2/CCL4/CCL5/CCR1/CD4/CD84/CDK5/CHD7/CRACR2B/CXCR4/CYBA/DMD/FBXO11/GEM/GNB5/GRAMD2A/GSTM2/HOMER2/IL16/LYN/NOS1AP/P2RX7/P2RY6/PDGFRB/PIK3CG/PKD2/PSEN2/PTPN6/RYR2/SLC8B1/SNCA/STC1/STC2/STIMATE/THY1/TRPC1/TSPAN13/UBASH3B/WFS1	48
GO:0097193	intrinsic apoptotic signaling pathway	53/2119	301/18614	0.000818652	0.0189352	0.0156198	AIFM1/BAK1/BCL2/BID/BRCA2/CASP9/CD24/CD74/CDKN1A/CHAC1/CLU/DDIAS/DDIT4/DIABLO/E2F1/ERN1/FLCN/GPX1/GSDME/GSKIP/HIC1/HSPA1A/IFI6/IKBKE/ITPR1/LCK/LRRK2/MAP3K5/MMP9/MSH2/MSX1/MUC1/NDUFA13/NFATC4/NUPR1/PERP/PINK1/PMAIP1/PPIA/PPIF/PRKCD/PTPMT1/RPL26/RTKN2/SEPTIN4/SFN/TREM2/TRIB3/TXNDC12/USP47/VDAC2/WFS1/ZNF385A	53
GO:0002886	regulation of myeloid leukocyte mediated immunity	16/2119	60/18614	0.00084193	0.0193261	0.0159423	CD300A/CD84/DNASE1/F2RL1/FCGR1A/ITGB2/LGALS9/LYN/PTAFR/RABGEF1/RAC2/SPI1/STXBP2/SYK/TYROBP/VAMP8	16
GO:0070997	neuron death	63/2119	373/18614	0.000863831	0.0197171	0.0162648	ADORA1/AIFM1/ANGPT1/BCL2/BID/BTG2/C1QA/CASP8/CASP9/CCL2/CCL5/CCND1/CDK5/CHMP4A/CIT/CLN3/CLU/DDIT4/DDR2/DHCR24/DIABLO/EGLN1/EGLN2/EGLN3/ERBB3/GPX1/GRM4/GRN/HDGF/IKBKG/IL27RA/ITGB2/KIF14/LRRK2/MAP3K12/MAP3K5/MEF2C/MSH2/NFATC4/NLRP1/NQO1/NR4A2/NR4A3/NTRK2/NUPR1/PCDHGC3/PINK1/PRKCI/SARM1/SERPINF1/SIX4/SLC23A2/SLC7A11/SNCA/TFAP2A/TNFRSF21/TREM2/TRPM2/TYRO3/TYROBP/UNC5B/WFS1/XRCC2	63
GO:0032640	tumor necrosis factor production	36/2119	185/18614	0.000883372	0.0199747	0.0164773	AKAP12/ANGPT1/ARG2/CD84/CLU/CYBA/CYBB/ERRFI1/FCGR3A/FOXP3/HAVCR2/IGF1/IL23A/IL27RA/LGALS9/LILRB4/LPL/LRRK2/LTF/MC1R/NFATC4/NOD1/OAS1/OAS2/OAS3/PTAFR/PTPN6/PTPRJ/RASGRP1/RIPK2/SPN/SYK/TNFAIP3/TREM2/TYROBP/ZBTB20	36
GO:0045730	respiratory burst	12/2119	39/18614	0.000941762	0.0211373	0.0174364	CD24/CD52/CYBA/CYBB/DUSP10/GRN/INSR/JCHAIN/PIK3CG/RAC2/RAC3/TREM2	12
GO:0045577	regulation of B cell differentiation	11/2119	34/18614	0.000957439	0.021343	0.0176061	CARD11/HMGB3/IKZF3/IL2RG/IL4I1/INHA/NFAM1/PTPN6/SPI1/STAT5B/SYK	11
GO:0051701	biological process involved in interaction with host	39/2119	206/18614	0.000959549	0.021343	0.0176061	ANPEP/CD4/CD74/CDK1/CHMP4A/CHMP4C/CLDN1/CLEC5A/CXADR/CXCL8/CXCR4/DDX39B/FCN1/HLA-DRB1/HSPA1A/HSPA1B/IFIT1/INHBB/INSR/ITGB6/LGALS9/LTF/LY6E/NCAM1/NECTIN1/NECTIN2/NECTIN4/PPIA/PTX3/RNASEK/SELPLG/SFTPD/SLC7A1/TNFRSF14/TNFRSF4/TPCN2/TYRO3/VAMP8/XPR1	39
GO:0003205	cardiac chamber development	33/2119	166/18614	0.000970156	0.0214409	0.0176868	ADAMTS1/ADGRG6/ANK2/APLNR/BMP7/CHD7/COL11A1/CRELD1/DSP/EDNRA/EGLN1/ENG/FGFRL1/FHL2/FZD2/GATA6/GRHL2/MATR3/MEF2C/MESP1/NPHP3/OVOL2/PAX8/PDE2A/RYR2/SALL4/STRA6/TBX3/TGFBR3/TNNC1/TPM1/WNT11/ZFPM2	33
GO:0006816	calcium ion transport	74/2119	455/18614	0.000978763	0.0214639	0.0177058	ANK2/ANXA2/APLNR/BAK1/BCL2/BEST1/CABP4/CACNA1A/CACNA1B/CACNA1C/CACNA1F/CACNA1G/CACNA1H/CACNB2/CATSPER2/CBARP/CCL2/CCL4/CCL5/CCR1/CD4/CD84/CDH23/CDK5/CHD7/CRACR2B/CXCR4/CYBA/DMD/EDNRA/FBXO11/FGF2/GEM/GNB5/GRAMD2A/GRIN2D/GSTM2/HOMER2/IL16/ITPR1/KCNN4/LCK/LYN/MCUR1/MICU3/NOS1AP/P2RX7/P2RY6/PDGFRB/PIK3CG/PKD1/PKD2/PLCH1/PSEN2/PTPN6/RYR1/RYR2/SLC24A3/SLC8B1/SNCA/STC1/STC2/STIMATE/THY1/TPCN2/TRPC1/TRPM…	74
GO:0008544	epidermis development	63/2119	375/18614	0.000992218	0.0216289	0.0178419	AGPAT2/BCL2/CD109/CDH23/CLDN1/CLDN4/CNFN/CRABP2/CST6/DSP/ERRFI1/ESRP1/ETV4/EVPL/EXPH5/FABP5/FGF2/GATA6/GRHL1/GRHL2/GSDME/HLA-DRB1/IGFBP5/IL18/INSR/INTU/IRF6/KCNQ1/KLF4/KLK14/KLK7/KRT15/KRT5/KRT7/KRT80/LAMA5/LAMB3/LAMC2/LDB2/LGR5/LSR/MAFB/MAFF/MET/MYCN/NME2/OVOL2/PLS1/POU2F3/PTCH2/SCEL/SFN/SLC44A4/SOX18/SOX9/SPINT1/ST14/SVEP1/TGM1/TNFRSF19/VDR/WHRN/YBX1	63
GO:0060537	muscle tissue development	70/2119	426/18614	0.000999529	0.0217102	0.0179089	BCL2/BMP7/BTG2/CACNA1G/CDK1/CDK5/CDON/CENPF/CHD7/CNTNAP1/COL11A1/CXADR/DDX17/DMD/DSG2/DSP/EDNRA/EGLN1/ENG/ERBB3/FGF2/FHL2/FLCN/GATA6/GPX1/HDAC9/IFRD1/IGF1/IGFBP5/IRX3/ITGA8/KAT2A/KLF5/LEF1/LUC7L/MAFF/MAPK11/MEF2C/MESP1/MSX1/MYH11/MYH14/MYORG/NLN/NOX4/NR2F2/NR4A1/NUPR1/OBSL1/PDGFRA/PDGFRB/PGM5/PITX1/PKD2/RGS2/RYR1/RYR2/SCX/SIX4/SOX9/STRA6/SVIL/TBX3/TGFBR3/TNNC1/TPM1/TTN/XK/ZFAND5/ZFPM2	70
GO:0044703	multi-organism reproductive process	39/2119	207/18614	0.00105518	0.0226752	0.0187049	ADCY7/BCL2/CD38/CLDN4/CLIC5/COL16A1/DDR1/GJB2/HAVCR2/IGFBP2/IGFBP5/ITGA3/ITGB4/KLK14/LGALS9/MAFF/MMP9/NR2F2/OVGP1/OXTR/PCSK5/PTAFR/PTN/RECK/RGS2/SLC19A1/SLC2A1/SLC38A1/SPP1/STAT5B/STC1/STC2/TCF23/TEAD4/TPPP3/TRO/UCP2/VDR/WNT4	39
GO:0043312	neutrophil degranulation	6/2119	12/18614	0.00108505	0.0228953	0.0188865	ANXA3/ITGB2/PTAFR/SPI1/STXBP2/SYK	6
GO:0098911	regulation of ventricular cardiac muscle cell action potential	6/2119	12/18614	0.00108505	0.0228953	0.0188865	CACNA1C/DSC2/DSG2/DSP/JUP/RYR2	6
GO:0007015	actin filament organization	72/2119	442/18614	0.00108809	0.0228953	0.0188865	ADD2/AIF1/AIF1L/ALDOA/ANG/APOA1/ARF6/ARHGAP6/ARPC1B/ARPC5/BAIAP2L1/BCL2/C9orf72/CAPG/CIT/COBL/CYRIB/DMTN/EFS/ELMO3/EPS8/ESPN/F2RL1/FHDC1/FMN1/GAS2L3/GPR65/KANK3/KANK4/LCP1/LMOD1/MET/MICAL3/MYO5B/NOSTRIN/PACSIN1/PDLIM1/PDXP/PLEK/PLEKHH2/PLS1/PPARGC1B/PRKCD/PRKCI/RAC2/RAC3/RAPGEF3/RGCC/RHOF/RHPN1/RHPN2/RUFY3/SAMD14/SDC4/SERPINF2/SHANK1/SHROOM3/SPTBN2/SPTBN4/SVIL/SYNPO2/TACSTD2/TMOD2/TPM1/TPM2/TPM3/…	72
GO:0060326	cell chemotaxis	54/2119	312/18614	0.00110705	0.0231336	0.0190831	AIF1/ALOX5/ARHGEF16/C5/CCL2/CCL28/CCL4/CCL5/CCR1/CD74/CXADR/CXCL1/CXCL16/CXCL8/CXCR4/F2RL1/FCER1G/FGF18/FGF2/IL16/IL23A/ITGB2/JAM3/KIT/LEF1/LGALS9/LYN/LYST/MET/MTUS1/NBL1/NR4A1/PADI2/PDGFD/PDGFRA/PDGFRB/PIK3CG/PPIA/PRKCD/PRKCQ/PTN/PTPRO/RAC2/S100A14/SFTPD/SLC8B1/SMOC2/SPI1/SYK/TMEM102/TRPM2/TRPV4/VAV1/VAV3	54
GO:0071496	cellular response to external stimulus	56/2119	327/18614	0.00116935	0.0240964	0.0198773	AIF1/AIFM1/ASNS/ATG7/BAK1/BCL2/CASP8/CDKN1A/CDKN2B/CHEK1/CYBA/DAPL1/DCTPP1/DSC2/ENG/FGF2/FLCN/FOXO1/GABARAP/GABARAPL1/GLRX2/GLUL/HABP4/INHBB/ITGA4/KANK2/KAT5/KIF26A/LPL/LRRK2/LYN/MAP1LC3B2/MAP3K5/MN1/MTMR3/NR4A2/NUAK2/P2RX7/PDE2A/PDK4/PMAIP1/POSTN/RRAGD/SCX/SESN1/SLC2A1/SLC39A4/SOX9/TMEM150C/TNFRSF10A/UCP2/VDR/WNT11/WNT2B/WNT4/XPR1	56
GO:0006936	muscle contraction	59/2119	349/18614	0.00120957	0.0247634	0.0204276	ABCC9/ADORA1/ALDOA/ANK2/APBB1/ARG2/CACNA1C/CACNA1G/CACNA1H/CACNB2/CD38/CHRNE/CNN1/CXCR4/DES/DMD/DMPK/DSC2/DSG2/DSP/EDNRA/FGF12/GSTM2/JUP/KCNE4/KCNJ8/KCNQ1/KIT/LMOD1/MAP2K6/MYH11/MYH14/MYH3/NOS1AP/NR4A1/OXTR/PABPN1/PIK3CG/PPP1R12B/PRKG1/PTAFR/RGS2/RYR1/RYR2/SNTB1/SPX/STC1/SULF2/SYNM/TBX3/TMOD2/TNNC1/TPCN2/TPM1/TPM2/TPM3/TRPV1/TRPV4/TTN	59
GO:0002761	regulation of myeloid leukocyte differentiation	26/2119	123/18614	0.0012825	0.0259065	0.0213705	C1QC/CASP8/CCR1/CD4/CD74/EVI2B/FBN1/FSTL3/HLA-DRB1/IL23A/INHA/LEF1/LILRB4/LRRC17/LTF/LYN/MAFB/MITF/PPARGC1B/SLC9B2/TAL1/TNFRSF11B/TREM2/TRIB1/TYROBP/UBASH3B	26
GO:0050000	chromosome localization	21/2119	92/18614	0.00132375	0.0265627	0.0219118	BIRC5/CCNB1/CDCA5/CDCA8/CDT1/CENPE/CENPF/CHMP4A/CHMP4C/FAM83D/GEM/IFFO1/KAT5/KIF14/KIF18A/KIF2C/KIFC1/NDC80/NUF2/PSRC1/SPICE1	21
GO:0003018	vascular process in circulatory system	47/2119	265/18614	0.00133944	0.0267887	0.0220982	ABCB1/ABCC9/ABCG2/ADCY6/ADORA1/AKAP12/ANGPT1/ATP8A1/C2CD4B/CD38/CLDN5/DDAH1/EDNRA/F2RL1/FABP5/GPX1/INSR/KCNJ8/KCNMB1/KLF2/LEPR/LRP1/OCLN/OXTR/P2RY1/P2RY2/PDE2A/PRKG1/PTPRJ/RGS2/SERPINF2/SLC15A2/SLC16A7/SLC19A1/SLC24A3/SLC29A2/SLC2A1/SLC38A1/SLC4A3/SLC6A6/SLC6A9/SLC7A1/SLC7A2/TJP2/TJP3/TRPV4/VSTM4	47
GO:0032970	regulation of actin filament-based process	64/2119	387/18614	0.00136468	0.0271147	0.0223672	ABRACL/ACTA2/ADD2/ADORA1/ANK2/ANKRD23/APOA1/ARF6/ARHGAP6/ARPC5/BAIAP2L1/C9orf72/CACNA1C/CAPG/CDK5/CELSR1/CIT/CYRIB/DMTN/DSC2/DSG2/DSP/ECT2/EPS8/F2RL1/FMN1/GPR65/IQGAP3/JAM3/JUP/KANK3/KANK4/LMOD1/LRP1/MET/PDGFRA/PDGFRB/PDXP/PLEK/PLEKHH2/PRKCD/RAC3/RAPGEF3/RGCC/RHPN1/RHPN2/RYR2/SDC4/SERPINF2/SHANK1/SIGLEC15/SPTBN2/SPTBN4/STC1/SVIL/SYNPO2/TACSTD2/TMOD2/TNNC1/TPM1/TRPM2/WASF3/WNT11/WNT4	64
GO:0003158	endothelium development	28/2119	137/18614	0.00146803	0.0286053	0.0235968	APOLD1/ARHGEF26/ATOH8/CLDN1/CLDN5/CSNK2B/CXCR4/EDNRA/F2RL1/FOXP3/FZD2/GPX1/GSTM3/KRIT1/MARVELD2/MESP1/MET/NR2F2/PDE2A/PPP1R16B/RAPGEF3/RHOB/SCUBE1/SOX17/SOX18/STC1/TJP2/TJP3	28
GO:0060324	face development	14/2119	52/18614	0.00157614	0.0300358	0.0247768	CHD7/CLDN5/CRISPLD2/EDNRA/GRHL2/HOXB3/LEF1/MSX1/MYH3/PDGFRA/SCX/SGPL1/STRA6/ZFAND5	14
GO:0086005	ventricular cardiac muscle cell action potential	11/2119	36/18614	0.00162272	0.0306717	0.0253014	ANK2/CACNA1C/DSC2/DSG2/DSP/JUP/KCNE4/KCNJ8/KCNQ1/NOS1AP/RYR2	11
GO:0071897	DNA biosynthetic process	37/2119	198/18614	0.00162469	0.0306717	0.0253014	CDKN1A/CENPF/CHEK1/CHRAC1/DACH1/DSCC1/DTL/FGF2/FGFR4/GINS1/GINS2/GINS3/GNL3L/GRHL2/HROB/KLF4/MAPK15/NOP10/NOX4/PARM1/PCLAF/PCNA/PDGFRB/PIF1/PKIB/POLD4/POLI/POLN/POLQ/PRKCQ/RAD50/RGCC/SMG6/SMOC2/SMPD3/TK1/TK2	37
GO:0001958	endochondral ossification	10/2119	31/18614	0.00166082	0.0309678	0.0255456	ALPL/COL13A1/CSGALNACT1/FGF18/FGFR3/MEF2C/PHOSPHO1/SCX/SMPD3/TMEM119	10
GO:0035335	peptidyl-tyrosine dephosphorylation	10/2119	31/18614	0.00166082	0.0309678	0.0255456	DUSP10/DUSP6/PTPN13/PTPN6/PTPRB/PTPRF/PTPRJ/PTPRO/TNS2/UBASH3B	10
GO:0036075	replacement ossification	10/2119	31/18614	0.00166082	0.0309678	0.0255456	ALPL/COL13A1/CSGALNACT1/FGF18/FGFR3/MEF2C/PHOSPHO1/SCX/SMPD3/TMEM119	10
GO:0098901	regulation of cardiac muscle cell action potential	10/2119	31/18614	0.00166082	0.0309678	0.0255456	ANK2/CACNA1C/CXADR/DSC2/DSG2/DSP/HCN2/JUP/NOS1AP/RYR2	10
GO:0051382	kinetochore assembly	7/2119	17/18614	0.00169307	0.0314725	0.0259619	CENPA/CENPE/CENPF/CENPH/CENPK/CENPT/CENPW	7
GO:0060047	heart contraction	44/2119	247/18614	0.00171224	0.0317118	0.0261594	ABCC9/ADORA1/ANK2/CACNA1C/CACNA1G/CACNA1H/CACNB2/CELF2/CXADR/CXCR4/DES/DMD/DMPK/DSC2/DSG2/DSP/EDNRA/FGF12/GATA6/GJD3/GPX1/GSTM2/HCN2/HSPB7/IRX3/JUP/KCNE4/KCNJ8/KCNQ1/MAP2K6/NOS1AP/PIK3CG/RGS2/RYR2/S100A1/SLC4A3/SPTBN4/SPX/STC1/TNNC1/TPM1/TRPC1/TRPV1/TTN	44
GO:0001890	placenta development	30/2119	152/18614	0.00180813	0.0326609	0.0269423	ANG/BMP7/CASP8/CCDC134/CCNF/CDKN1C/EGLN1/GJB2/GRHL2/ITGB8/KRT19/KRT8/LEF1/NR2F2/OVOL2/PHLDA2/PKD1/PKD2/PLK4/PPARG/PTN/SPINT1/SPP1/ST14/STC1/STC2/TAF10/TCF23/TPPP3/VDR	30
GO:0051881	regulation of mitochondrial membrane potential	17/2119	70/18614	0.00181669	0.0326609	0.0269423	BAK1/BCL2/BID/DCN/HSH2D/IFI6/LRRK2/P2RX7/PID1/PINK1/PMAIP1/PYCR1/SLC25A33/SLC4A11/STOX1/TRPV1/UCP2	17
GO:0002357	defense response to tumor cell	6/2119	13/18614	0.00182168	0.0326609	0.0269423	DAPK1/DLEC1/KLF4/LAPTM5/RBMS3/SPI1	6
GO:0009214	cyclic nucleotide catabolic process	6/2119	13/18614	0.00182168	0.0326609	0.0269423	PDE10A/PDE2A/PDE4A/PDE7B/PDE8B/PDE9A	6
GO:0072537	fibroblast activation	6/2119	13/18614	0.00182168	0.0326609	0.0269423	ACTA2/AKAP12/DDR2/PDGFRB/RGCC/RPS6KA1	6
GO:0150076	neuroinflammatory response	18/2119	76/18614	0.00183325	0.0327714	0.0270334	AIF1/C1QA/CLU/CST7/CTSC/GRN/IGF1/IL18/ITGB2/LRP1/LRRK2/MMP9/NR1D1/NUPR1/SNCA/TREM2/TRPV1/TYROBP	18
GO:0010927	cellular component assembly involved in morphogenesis	26/2119	126/18614	0.00184394	0.0328235	0.0270764	ANK2/ANKRD23/CD9/CNTN1/CNTNAP1/EPB41L3/ITGB4/KNL1/KRT19/KRT8/LDB3/LMOD1/MFSD14A/MYH11/MYH3/NECTIN2/OBSL1/PDGFRA/PDGFRB/PGM5/PMP22/SIX4/TMOD2/TPM1/TTN/UGT8	26
GO:0050808	synapse organization	74/2119	466/18614	0.0018908	0.0335036	0.0276374	ADD2/AGRN/AMIGO2/ARF6/ARHGAP39/C1QA/C1QB/C1QC/CACNB2/CAMK1/CAPRIN2/CDC20/CDH1/CDH2/CDH6/CDK5/CHCHD10/CHD4/CLN3/CLSTN2/CNTNAP1/DLGAP3/DMPK/DOCK10/DOK7/EGLN1/FLRT2/IGSF9/IL1RAP/INSR/ITGA3/KIF1A/L1CAM/LAMA5/LRP8/LRRK2/MDGA1/MEF2C/NECTIN1/NFATC4/NGEF/NOS1AP/NRCAM/NTN1/NTRK2/OXTR/PCDHB4/PCDHGC3/PDZRN3/PRRT1/PTPN13/PTPRF/PTPRO/RAB17/RAB39B/RAC3/RHOB/SDK2/SEMA3F/SEZ6L2/SHANK1/SHANK2/SIX4/SLC7A11/SNCA/SO…	74
GO:0007272	ensheathment of neurons	29/2119	146/18614	0.00193021	0.0340031	0.0280495	ADGRG6/ANK2/CD9/CLDN11/CLDN5/CLU/CMTM8/CNTN1/CNTNAP1/CST7/CTSC/CXCR4/EPB41L3/HEXA/ITGB4/JAM2/JAM3/KIF14/LGI4/MAL/MAL2/NFASC/NTRK2/PMP22/PTN/TNFRSF21/UGT8/WASF3/XK	29
GO:0008366	axon ensheathment	29/2119	146/18614	0.00193021	0.0340031	0.0280495	ADGRG6/ANK2/CD9/CLDN11/CLDN5/CLU/CMTM8/CNTN1/CNTNAP1/CST7/CTSC/CXCR4/EPB41L3/HEXA/ITGB4/JAM2/JAM3/KIF14/LGI4/MAL/MAL2/NFASC/NTRK2/PMP22/PTN/TNFRSF21/UGT8/WASF3/XK	29
GO:0046718	viral entry into host cell	30/2119	153/18614	0.00200948	0.0349927	0.0288658	ANPEP/CD4/CD74/CDK1/CLDN1/CLEC5A/CXADR/CXCR4/FCN1/HLA-DRB1/HSPA1A/HSPA1B/INSR/ITGB6/LGALS9/LY6E/NCAM1/NECTIN1/NECTIN2/NECTIN4/PTX3/RNASEK/SELPLG/SLC7A1/TNFRSF14/TNFRSF4/TPCN2/TYRO3/VAMP8/XPR1	30
GO:0032069	regulation of nuclease activity	8/2119	22/18614	0.00204259	0.0353659	0.0291737	HSPA1A/NEIL1/OAS1/OAS2/OAS3/OASL/PCNA/PRKCD	8
GO:1900424	regulation of defense response to bacterium	8/2119	22/18614	0.00204259	0.0353659	0.0291737	ARG2/CYBA/EMILIN1/F2RL1/GRN/HAVCR2/KLK7/MAPKBP1	8
GO:0060191	regulation of lipase activity	20/2119	89/18614	0.00208038	0.0356132	0.0293777	ANG/ARHGAP6/CCL5/EDNRA/FGF2/FGFR3/GPIHBP1/HDAC9/KIT/LRP1/P2RY6/PCSK5/PDGFRA/PDGFRB/PLA2R1/PTAFR/RGS2/SNCA/SORT1/TXK	20
GO:0032963	collagen metabolic process	23/2119	108/18614	0.00214139	0.0364517	0.0300693	ADAMTS14/CTSS/DDR2/EMILIN1/ENG/ERRFI1/MFAP4/MMP11/MMP15/MMP19/MMP23B/MMP9/P2RX7/PDGFRB/RGCC/SCX/SERPINF2/SMPD3/TNS2/TNXB/VIM/VPS33B/WNT4	23
GO:0030865	cortical cytoskeleton organization	13/2119	48/18614	0.00216012	0.0365652	0.030163	ANLN/ARF6/CDK5/ECT2/EPB41L3/LCP1/LLGL2/PLEK/PLS1/RAC3/RACGAP1/RTKN/TRPV4	13
GO:0043300	regulation of leukocyte degranulation	13/2119	48/18614	0.00216012	0.0365652	0.030163	CD300A/CD84/F2RL1/ITGB2/LGALS9/LYN/PTAFR/RABGEF1/RAC2/SPI1/STXBP2/SYK/VAMP8	13
GO:0006887	exocytosis	58/2119	351/18614	0.0022671	0.037952	0.031307	ANXA2/ANXA3/CBARP/CCL5/CCR1/CD300A/CD84/CDK5/CSPG5/DMTN/DOC2B/EXPH5/F2RL1/FCGR3A/ITGB2/KIT/LGALS9/LLGL2/LRRK2/LYN/MICAL3/NKG7/NR4A3/P2RX7/P2RY1/PIK3CG/PLEK/PRRT2/PTAFR/RAB25/RAB26/RAB27B/RAB3IP/RABGEF1/RAC2/RAPGEF4/RASGRP1/SDC1/SDC4/SEPTIN4/SMPD3/SNAP23/SNCA/SPI1/STXBP2/STXBP6/SYK/SYNGR1/SYNGR2/SYNGR3/SYT17/SYTL1/SYTL4/TNFAIP2/TPCN2/TRPV6/VAMP8/WIPF3	58
GO:0043303	mast cell degranulation	14/2119	54/18614	0.00232642	0.0385194	0.031775	CD300A/CD84/KIT/LGALS9/LYN/NR4A3/PIK3CG/RABGEF1/RAC2/RASGRP1/SNAP23/STXBP2/SYK/VAMP8	14
GO:0044706	multi-multicellular organism process	39/2119	216/18614	0.00236579	0.0390646	0.0322247	ADCY7/BCL2/CD38/CLDN4/CLIC5/COL16A1/DDR1/GJB2/HAVCR2/IGFBP2/IGFBP5/ITGA3/ITGB4/KLK14/LGALS9/MAFF/MMP9/NR2F2/OVGP1/OXTR/PCSK5/PTAFR/PTN/RECK/RGS2/SLC19A1/SLC2A1/SLC38A1/SPP1/STAT5B/STC1/STC2/TCF23/TEAD4/TPPP3/TRO/UCP2/VDR/WNT4	39
GO:0071459	protein localization to chromosome, centromeric region	12/2119	43/18614	0.00240039	0.039421	0.0325188	BUB1B/CDK1/CDT1/CENPA/H2AC8/H2BC11/H4C8/H4C9/HASPIN/KNL1/NDC80/TTK	12
GO:0046660	female sex differentiation	25/2119	122/18614	0.00246445	0.0399807	0.0329804	ADAMTS1/ANG/BAK1/BCL2/BRCA2/CHD7/DACH1/FANCG/INHA/INHBB/INSR/KIT/LFNG/MMP19/NR2F2/NUPR1/PDGFRA/PTX3/SGPL1/STAT5B/STRA6/TBX3/TYRO3/WNT4/ZFPM2	25
GO:0010038	response to metal ion	60/2119	367/18614	0.00247887	0.0399807	0.0329804	ADCY7/ALOX5AP/ASS1/BCL2/CACNA1G/CACNA1H/CASP8/CASP9/CCND1/CDH1/CDK1/CLDN1/CPNE7/CYBB/DDX19A/DMTN/ECT2/FBP1/HAAO/HSD17B1/IGFBP2/INHBB/KCNMB1/KCNMB3/KIT/LCAT/LRRK2/MAOB/MEF2C/MMP9/MT1E/MT1F/MT1G/NFATC4/NQO1/P2RX7/PCNA/PDCD6/PKD2/PPIF/PPP1CA/RASA4/RASA4B/RASGRP2/RYR1/RYR2/SDC1/SERPINF1/SMPD3/SNCA/SYT17/TESMIN/TFAP2A/TFR2/TNFRSF11B/TNNC1/TRPC1/TRPM2/TRPV6/TTN	60
GO:0002260	lymphocyte homeostasis	17/2119	72/18614	0.00250984	0.0400254	0.0330173	BAK1/BCL2/CCNB2/CD74/CHST3/DOCK10/FOXP3/LGALS9/LYN/MEF2C/P2RX7/PMAIP1/SH2B2/STAT5B/TNFAIP3/TNFSF13B/TSC22D3	17
GO:0061564	axon development	75/2119	479/18614	0.00258142	0.0408444	0.0336929	ANOS1/APBB1/APLP1/APOD/ARHGEF25/B3GNT2/BCL2/BMP7/C9orf72/CDH1/CDH11/CDH2/CDK5/CHODL/CNTN1/CNTNAP1/COBL/CRABP2/CRTAC1/CSPG5/DCLK1/DDR1/EDNRA/EMB/ETV1/FLRT2/GRN/IFRD1/IGSF9/ISLR2/ITGA4/KLF4/L1CAM/LGR6/LPAR3/MAPK8IP3/METRN/NCAM1/NDN/NECTIN1/NEXN/NFASC/NR4A2/NRCAM/NTN1/NTRK2/OLFM1/PARD6B/PLEKHG4B/PRKCQ/PRKG1/PTN/PTPRF/PTPRO/RAC3/RET/ROBO3/RTN4R/RUFY3/SEMA3A/SEMA3F/SEMA4G/SEMA5B/SEMA6A/SPP1/SPTBN4/THY…	75
GO:1902903	regulation of supramolecular fiber organization	61/2119	376/18614	0.00275064	0.0430721	0.0355305	ADD2/ANKRD23/APOA1/ARF6/ARHGAP6/ARPC5/BAIAP2L1/BMERB1/C9orf72/CAMSAP3/CAPG/CIT/CKAP2/CLU/CYRIB/DMTN/EMILIN1/EPS8/F2RL1/FMN1/GPR65/GPX1/HSPA1A/HSPA1B/KANK3/KANK4/LMOD1/MAPRE3/MET/NAV3/OCLN/PDXP/PFDN5/PLEK/PLEKHH2/PRKCD/PSRC1/RAPGEF3/RGCC/RHPN1/RHPN2/SDC4/SERPINF2/SHANK1/SLAIN1/SNCA/SPTBN2/SPTBN4/SVIL/SYNPO2/TACSTD2/TMOD2/TNXB/TPM1/TPX2/TREM2/TRPV4/TTBK2/WASF3/WNT11/WNT4	61
GO:0050866	negative regulation of cell activation	40/2119	225/18614	0.00280015	0.0431984	0.0356347	ARG2/C1QTNF1/CD300A/CD74/CD84/CD9/CST7/EMILIN1/FOXP3/GRN/HAVCR2/HLA-DRB1/HMGB3/IL4I1/INHA/LAPTM5/LGALS9/LILRB4/LST1/LYN/MNDA/NR1D1/NRARP/PDGFRA/PRKCD/PRKG1/PTPN6/RABGEF1/RUNX3/SDC4/SFTPD/SPI1/SPN/TNFAIP3/TNFRSF14/TNFRSF21/TREM2/TYRO3/TYROBP/UBASH3B	40
GO:0033006	regulation of mast cell activation involved in immune response	10/2119	33/18614	0.00280345	0.0431984	0.0356347	CD300A/CD84/LGALS9/LYN/PTPN6/RABGEF1/RAC2/STXBP2/SYK/VAMP8	10
GO:0070252	actin-mediated cell contraction	22/2119	104/18614	0.00288449	0.0432646	0.0356893	ABCC9/ACTA2/ADORA1/ANK2/CACNA1C/CACNA1G/CACNB2/CCDC88C/DSC2/DSG2/DSP/FGF12/JUP/KCNE4/KCNJ8/KCNQ1/MYH3/NOS1AP/RYR2/STC1/TNNC1/TPM1	22
GO:0009064	glutamine family amino acid metabolic process	18/2119	79/18614	0.00289414	0.0432646	0.0356893	ADHFE1/AGMAT/ARG2/ASNS/ASRGL1/ASS1/CLN3/DDAH1/GFPT2/GLUD2/GLUL/PYCR1/PYCR3/RIMKLA/SLC38A1/SLC7A11/SLC7A7/UCP2	18
GO:0051209	release of sequestered calcium ion into cytosol	26/2119	130/18614	0.00291012	0.0432646	0.0356893	ANK2/APLNR/CACNA1C/CHD7/CYBA/DMD/FGF2/GSTM2/ITPR1/LCK/LYN/P2RX7/P2RY6/PKD2/PLCH1/PTPN6/RYR1/RYR2/SLC8B1/SNCA/THY1/TPCN2/TRPC1/TRPM2/TRPV1/UBASH3B	26
GO:0015820	leucine transport	5/2119	10/18614	0.00292714	0.0432646	0.0356893	LLGL2/SLC43A1/SLC43A2/SLC7A6/SLC7A7	5
GO:0042048	olfactory behavior	5/2119	10/18614	0.00292714	0.0432646	0.0356893	ADCY3/BBS1/CHD7/SHANK1/WFS1	5
GO:0048251	elastic fiber assembly	5/2119	10/18614	0.00292714	0.0432646	0.0356893	EMILIN1/MFAP4/MYH11/THSD4/TNXB	5
GO:0048478	replication fork protection	5/2119	10/18614	0.00292714	0.0432646	0.0356893	BLM/BRCA2/CAMSAP3/DONSON/TIMELESS	5
GO:0060856	establishment of blood-brain barrier	5/2119	10/18614	0.00292714	0.0432646	0.0356893	ADGRA2/FOXP3/LSR/RECK/TRPV1	5
GO:0033003	regulation of mast cell activation	12/2119	44/18614	0.00296427	0.0436007	0.0359666	CD300A/CD84/LGALS9/LYN/NECTIN2/NR4A3/PTPN6/RABGEF1/RAC2/STXBP2/SYK/VAMP8	12
GO:0097306	cellular response to alcohol	21/2119	98/18614	0.00301786	0.0442814	0.0365281	ADCY3/ADCY6/ADCY7/AIFM1/BLM/CDH1/CYBB/FBP1/GRAMD1C/INHBB/JUP/KCNMB1/KLF2/KLF9/LRP8/MAP4K1/P2RY6/RAD51/SCNN1A/SGK1/SLC23A2	21
GO:0002269	leukocyte activation involved in inflammatory response	13/2119	50/18614	0.003201	0.0464069	0.0382814	AIF1/C1QA/CLU/CST7/CTSC/GRN/ITGB2/LRRK2/NR1D1/SNCA/TREM2/TRPV1/TYROBP	13
GO:0044000	movement in host	34/2119	185/18614	0.0032363	0.0467203	0.03854	ANPEP/CD4/CD74/CDK1/CHMP4A/CHMP4C/CLDN1/CLEC5A/CXADR/CXCL8/CXCR4/FCN1/HLA-DRB1/HSPA1A/HSPA1B/INSR/ITGB6/LGALS9/LY6E/NCAM1/NECTIN1/NECTIN2/NECTIN4/PPIA/PTX3/RNASEK/SELPLG/SLC7A1/TNFRSF14/TNFRSF4/TPCN2/TYRO3/VAMP8/XPR1	34
GO:1901879	regulation of protein depolymerization	19/2119	86/18614	0.00325346	0.0467203	0.03854	ADD2/BMERB1/CAPG/CKAP2/DMTN/EPS8/F2RL1/LMOD1/NAV3/PDXP/PLEK/PLEKHH2/SPTBN2/SPTBN4/SVIL/TMOD2/TPX2/TRPV4/TTBK2	19
GO:0052652	cyclic purine nucleotide metabolic process	11/2119	39/18614	0.00328544	0.0468464	0.038644	ADCY3/ADCY4/ADCY6/ADCY7/PDE10A/PDE2A/PDE4A/PDE7B/PDE8B/PDE9A/RORA	11
GO:2000573	positive regulation of DNA biosynthetic process	17/2119	74/18614	0.00341043	0.0482878	0.039833	DSCC1/FGF2/FGFR4/GINS1/GINS2/GINS3/GRHL2/KLF4/MAPK15/NOX4/PARM1/PCNA/PDGFRB/PKIB/PRKCQ/RGCC/SMOC2	17
GO:1905954	positive regulation of lipid localization	23/2119	112/18614	0.00348867	0.0490519	0.0404633	ABCA5/ABCA8/ABCG4/ACACB/ANXA2/APOA1/ATP8A1/C1QTNF1/DENND5B/GPS2/IKBKE/LIPG/LPL/LRP1/MAP2K6/MSR1/P2RX7/PLA2R1/PPARG/PRKCD/PTGES/SPP1/TREM2	23
GO:0071356	cellular response to tumor necrosis factor	41/2119	235/18614	0.00354419	0.049607	0.0409213	AKAP12/APOA1/ASS1/CASP8/CCL2/CCL4/CCL5/CHI3L1/CLDN1/CXCL8/CYBA/F2RL1/GPS2/GSDME/H2BC11/HSPA1A/HSPA1B/IL18BP/KAT2A/KLF2/KRT18/KRT8/LAPTM5/LRRK2/MAP3K5/NR1D1/PCK2/PID1/RORA/SMPD3/STAT1/SYK/TNFAIP3/TNFRSF13C/TNFRSF14/TNFRSF19/TNFRSF21/TNFRSF4/TNFSF13B/TRAF1/TRPV1	41
GO:0043583	ear development	39/2119	221/18614	0.00357727	0.049607	0.0409213	BCL2/CDH23/CEP290/CHD7/COL11A1/CTHRC1/DCHS1/DDR1/EDNRA/ESRP1/FGF2/FZD2/GJB2/GSDME/HPN/ITGA8/KCNQ1/LGR5/MAF/MAFB/MCM2/MSX1/MYCN/NTN1/OSR2/PAX8/PDGFRB/PLS1/SDC4/SIX4/SLC44A4/SOBP/SOX9/STOX1/STRA6/TBX3/TFAP2A/WDR19/WHRN	39
