# Supplementary material for: EM-transcriptomic signature predicts drug response in advanced stages of high-grade serous ovarian carcinoma based on ascites-derived primary cultures
Source: Front Pharmacol. 2024 Mar 6;15:1363142. doi: 10.3389/fphar.2024.1363142 (PMC10953505; doi:10.3389/fphar.2024.1363142)
Supplement: Supplementary file 1 [file DataSheet1.zip › Supplementary Table 5.xlsx]

## Sheet: Supplementary Table 5
Supplementary Table 5. GO Enrichment Analysis of significant DEGs from TCGA-OV datasets based on Cellular Components terms (using clusterProfiler (version 4.8.2) R package)
ID	Description	GeneRatio	BgRatio	pvalue	p.adjust	qvalue	geneID	Count
GO:0062023	collagen-containing extracellular matrix	91/2211	415/19518	3.32866e-10	2.30343e-07	1.87456e-07	ABI3BP/ACTA2/ADAMTS1/ADAMTS10/ADAMTS4/ADAMTS5/ADAMTSL4/AGRN/ANG/ANGPT1/ANGPTL6/ANXA2/APLP1/APOA1/BCAM/BMP7/C1QA/C1QB/C1QC/CDH2/CDON/CLU/COL11A1/COL13A1/COL14A1/COL16A1/COL23A1/COL27A1/COL4A4/COL6A1/COL9A2/CRELD1/CTHRC1/CTSC/CTSS/DCN/DST/ECM2/EFEMP1/EMILIN1/ENTPD2/F3/FBN1/FBN2/FCN1/FRAS1/GDF15/HDGF/ITGB4/KAZALD1/L1CAM/LAD1/LAMA2/LAMA5/LAMB3/LAMC2/LGALS9/LTBP4/MATN2/MFAP4/MFAP5/MGP/MMP23B/MMP9/MXRA…	91
GO:0016323	basolateral plasma membrane	57/2211	234/19518	1.43038e-08	4.68176e-06	3.81007e-06	ABCA8/ADORA1/ANK2/ANXA2/AQP9/BEST1/CA11/CA12/CA9/CADM1/CD38/CDH2/CLDN1/CLDN7/CNNM2/CXADR/DSP/ENPP1/EPCAM/EPPK1/ERBB3/GPIHBP1/HEPH/ITGA3/KCNQ1/LEPR/LRP1/LRRK2/MAP7/MARVELD2/NOD1/P2RY1/P2RY6/PDZD11/PKD1/PKD2/PLPP3/PROM2/RAB17/SLC16A7/SLC19A1/SLC23A2/SLC29A2/SLC2A1/SLC38A1/SLC43A2/SLC46A1/SLC47A1/SLC4A11/SLC6A6/SLC6A9/SLC7A1/SLC7A6/SLC7A7/SLC9B2/ST14/TGFA	57
GO:0009925	basal plasma membrane	62/2211	266/19518	2.02966e-08	4.68176e-06	3.81007e-06	ABCA8/ADORA1/ANK2/ANXA2/AQP9/BEST1/CA11/CA12/CA9/CADM1/CD38/CDH2/CLDN1/CLDN4/CLDN7/CNNM2/CXADR/DSP/DST/ENPP1/EPCAM/EPPK1/ERBB3/GPIHBP1/HEPH/ITGA3/ITGB4/KCNQ1/LEPR/LRP1/LRRK2/MAP7/MARVELD2/MET/NOD1/P2RY1/P2RY6/PDZD11/PKD1/PKD2/PLPP3/PROM2/RAB17/SLC16A7/SLC19A1/SLC23A2/SLC29A2/SLC2A1/SLC38A1/SLC43A2/SLC46A1/SLC47A1/SLC4A11/SLC6A6/SLC6A9/SLC7A1/SLC7A6/SLC7A7/SLC9B2/ST14/TACSTD2/TGFA	62
GO:0045178	basal part of cell	63/2211	285/19518	1.26012e-07	2.18e-05	1.77411e-05	ABCA8/ADORA1/ANK2/ANXA2/AQP9/BEST1/CA11/CA12/CA9/CADM1/CD38/CDH2/CLDN1/CLDN11/CLDN4/CLDN7/CNNM2/CXADR/DSP/DST/ENPP1/EPCAM/EPPK1/ERBB3/GPIHBP1/HEPH/ITGA3/ITGB4/KCNQ1/LEPR/LRP1/LRRK2/MAP7/MARVELD2/MET/NOD1/P2RY1/P2RY6/PDZD11/PKD1/PKD2/PLPP3/PROM2/RAB17/SLC16A7/SLC19A1/SLC23A2/SLC29A2/SLC2A1/SLC38A1/SLC43A2/SLC46A1/SLC47A1/SLC4A11/SLC6A6/SLC6A9/SLC7A1/SLC7A6/SLC7A7/SLC9B2/ST14/TACSTD2/TGFA	63
GO:0042613	MHC class II protein complex	11/2211	17/19518	2.48256e-07	3.43586e-05	2.79615e-05	CD74/HLA-DMA/HLA-DMB/HLA-DOA/HLA-DPA1/HLA-DPB1/HLA-DQA1/HLA-DQB1/HLA-DRA/HLA-DRB1/HLA-DRB5	11
GO:0016327	apicolateral plasma membrane	12/2211	23/19518	1.763e-06	0.000174285	0.000141835	CDH2/CLDN4/CLDN5/CLDN7/CRB2/CXADR/EPPK1/JUP/KRT19/KRT8/MPDZ/OCLN	12
GO:0016324	apical plasma membrane	73/2211	381/19518	4.3886e-06	0.000379614	0.000308935	ABCB1/ABCG2/ADGRG2/ANK2/ASPM/CA12/CDH2/CFAP126/CLDN1/CLDN4/CLIC5/CNKSR3/CRB2/CUBN/CYBA/DDR2/EPCAM/ERBB3/GPIHBP1/HPN/IGFBP2/KCNE4/KCNQ1/KIAA1614/MAL/MAL2/MARVELD2/MFSD4B/MPDZ/MREG/MUC1/NOD1/OCLN/OXTR/P2RY1/P2RY6/PARD6B/PDGFRB/PLD1/PODXL/PRKCI/PROM2/PSEN2/PTPRO/RAB17/RAB27B/SAPCD2/SCNN1A/SHANK2/SHROOM3/SIPA1L3/SLC15A2/SLC19A1/SLC23A2/SLC2A1/SLC38A1/SLC39A4/SLC43A1/SLC44A4/SLC46A1/SLC47A1/SLC4A11/SL…	73
GO:0045177	apical part of cell	82/2211	446/19518	6.11132e-06	0.000469893	0.000382404	ABCB1/ABCG2/ADGRG2/ANK2/ASPM/CA12/CA2/CDH2/CFAP126/CLDN1/CLDN4/CLIC5/CNKSR3/CRB2/CUBN/CYBA/DCHS1/DDR2/EPCAM/ERBB3/GPIHBP1/HOMER2/HPN/IGFBP2/ITGA8/KCNE4/KCNQ1/KIAA1614/MAL/MAL2/MARVELD2/MFSD4B/MPDZ/MREG/MUC1/MYO5B/NOD1/OCLN/OXTR/P2RY1/P2RY6/PARD6B/PDGFRB/PLD1/PODXL/PRKCI/PROM2/PSEN2/PTPRO/RAB17/RAB27B/SAPCD2/SCNN1A/SHANK2/SHROOM3/SIPA1L3/SLC15A2/SLC19A1/SLC23A2/SLC2A1/SLC38A1/SLC39A4/SLC43A1/SLC44…	82
GO:0005912	adherens junction	42/2211	185/19518	7.48555e-06	0.000518	0.000421554	ANXA2/BAIAP2L1/CAMSAP3/CDH1/CDH11/CDH2/CDH6/CTNND1/CXADR/DSC2/DSP/FAT2/FMN1/FRMD5/JUP/KRT18/LDB3/LLGL2/LYN/MPP7/NECTIN1/NECTIN2/NECTIN4/NEXN/OXTR/PDLIM1/PDZD11/PGM5/PKP3/PLPP3/PPP1CA/S100A11/SHROOM3/SNAP23/SPTBN4/SSX2IP/STXBP6/SYNM/TJP2/TRIM29/TRPV4/TSPAN33	42
GO:0043296	apical junction complex	36/2211	150/19518	8.90871e-06	0.000560439	0.000456092	CAMSAP3/CCND1/CDH1/CGN/CLDN1/CLDN11/CLDN4/CLDN5/CLDN7/CRB2/CTNND1/CXADR/ECT2/EPCAM/EPPK1/FBF1/JAM2/JAM3/JUP/LSR/MAPK15/MARVELD2/MARVELD3/MPDZ/MPP7/NECTIN1/NECTIN2/OCLN/PARD6B/PLXDC1/PMP22/PRKCI/SAPCD2/SHROOM3/TJP2/TJP3	36
GO:0005746	mitochondrial respirasome	26/2211	94/19518	1.07761e-05	0.00062142	0.000505719	C15orf48/COX5A/COX5B/COX6B1/COX7A1/COX7A2/COX7B/CYC1/NDUFA11/NDUFA13/NDUFA3/NDUFA4L2/NDUFB11/NDUFB3/NDUFB5/NDUFB7/NDUFB8/NDUFB9/NDUFS6/NDUFS7/NDUFS8/SDHA/STMP1/UQCRFS1/UQCRH/WDR93	26
GO:0098803	respiratory chain complex	25/2211	91/19518	1.79665e-05	0.00095637	0.000778305	C15orf48/COX5A/COX5B/COX6B1/COX7A1/COX7A2/COX7B/CYC1/NDUFA11/NDUFA13/NDUFA3/NDUFA4L2/NDUFB11/NDUFB3/NDUFB5/NDUFB7/NDUFB8/NDUFB9/NDUFS6/NDUFS7/NDUFS8/SDHA/UQCRFS1/UQCRH/WDR93	25
GO:0000940	outer kinetochore	8/2211	13/19518	2.03661e-05	0.00100667	0.000819238	BUB1B/CCNB1/CENPF/NDC80/NUF2/PLK1/SPC24/SPC25	8
GO:0070469	respirasome	26/2211	101/19518	4.24348e-05	0.00171435	0.00139516	C15orf48/COX5A/COX5B/COX6B1/COX7A1/COX7A2/COX7B/CYC1/NDUFA11/NDUFA13/NDUFA3/NDUFA4L2/NDUFB11/NDUFB3/NDUFB5/NDUFB7/NDUFB8/NDUFB9/NDUFS6/NDUFS7/NDUFS8/SDHA/STMP1/UQCRFS1/UQCRH/WDR93	26
GO:0030426	growth cone	37/2211	167/19518	4.45929e-05	0.00171435	0.00139516	ACAP3/ANG/APBB1/C9orf72/CBARP/CDK5/COBL/CSNK1E/CTNND1/CXADR/EPS8/GPRIN1/ITGA3/ITGA4/KLC1/L1CAM/LRRK2/MAP3K12/MAPK8IP3/MYH14/NDRG2/NECTIN1/NGEF/OLFM1/PINK1/PSEN2/PTPRO/RAC3/RTN4R/RUFY3/SHANK2/SNCA/THY1/TIAM2/TRPV4/TSHZ3/WHRN	37
GO:0043034	costamere	9/2211	18/19518	5.6394e-05	0.00205393	0.00167151	AHNAK2/ANK2/DMD/KRT19/KRT8/PGM5/SDC4/SVIL/SYNM	9
GO:0030427	site of polarized growth	37/2211	172/19518	8.62157e-05	0.00284101	0.00231205	ACAP3/ANG/APBB1/C9orf72/CBARP/CDK5/COBL/CSNK1E/CTNND1/CXADR/EPS8/GPRIN1/ITGA3/ITGA4/KLC1/L1CAM/LRRK2/MAP3K12/MAPK8IP3/MYH14/NDRG2/NECTIN1/NGEF/OLFM1/PINK1/PSEN2/PTPRO/RAC3/RTN4R/RUFY3/SHANK2/SNCA/THY1/TIAM2/TRPV4/TSHZ3/WHRN	37
GO:0005819	spindle	73/2211	421/19518	0.000136377	0.00428969	0.003491	ARL2BP/ASPM/BUB1B/CAPG/CCDC69/CCNB1/CDC20/CDC6/CDCA8/CDK1/CENPE/CENPF/CHMP4A/CHMP4C/CKAP2/CLTCL1/DNAAF1/ECT2/ESPL1/FAM110A/FAM83D/FBF1/FLCN/GEM/HASPIN/HAUS4/HMMR/IKBKG/KAT2A/KAT5/KIF11/KIF14/KIF15/KIF18A/KIF20A/KIF23/KIF2C/KIF4A/KIFC1/KNSTRN/MAD2L1/MAPK15/MAPKBP1/MAPRE3/MICAL3/MISP/MTUS1/MZT1/NEK6/PKD2/PLEKHG6/PLK1/POC1A/PRC1/PSRC1/PTPN7/PYCR3/RAB11FIP4/RACGAP1/RGS14/RSPH1/SAC3D1/SHCBP1/SPATA17/S…	73
GO:0031252	cell leading edge	73/2211	422/19518	0.000147012	0.00429313	0.0034938	ACTA2/ACTG2/ADORA1/AIF1/AIF1L/APBB1/APBB1IP/ARF6/ARHGEF26/ARHGEF6/ARPC5/CAPG/CDH1/CDH2/CDK5/COBL/CTNND1/CXCR4/DST/EPB41L3/EPS8/EPS8L1/GABBR1/INSR/ITGA8/ITGB4/KCNC3/KIF18A/KNSTRN/KSR1/LCP1/LDB2/MCC/MTSS2/NME2/OCLN/PACSIN1/PDE4A/PDE9A/PDXP/PKD2/PLEK/PLEKHH2/PODXL/PRKCI/PSD3/PSD4/PTPN13/PTPRJ/PTPRO/RAB3IP/RAC2/RAC3/RAPGEF3/RASGRP2/RINL/RUFY3/S100A11/SH2B2/SH3BGRL3/SLC12A5/SPRY4/SSX2IP/SYNE2/THY1/TIA…	73
GO:0030496	midbody	41/2211	203/19518	0.000161625	0.0044148	0.00359282	ANLN/ANXA2/ARF6/ARL2BP/ASPM/BIRC5/C9orf72/CAPG/CCDC69/CDCA8/CDK1/CELF2/CENPE/CENPF/CEP126/CHMP4A/CHMP4C/CIT/CTNND1/ECT2/FLCN/GEM/IL16/KIF14/KIF20A/KIF23/KIF4A/KLHDC8B/MAPRE3/MICAL3/PDXP/PITPNM1/PLK1/PRC1/PSRC1/RAB11FIP4/RACGAP1/RASGEF1B/SHCBP1/SLC2A1/SVIL	41
GO:0042581	specific granule	34/2211	160/19518	0.000209106	0.00516791	0.00420571	AGPAT2/ALDH3B1/ANXA3/ATP8A1/CEP290/CHI3L1/CLEC5A/CMTM6/CXCL1/CYBA/CYBB/FRK/GGH/ITGB2/JUP/LAIR1/LAMTOR2/LTF/LYZ/PLAU/PLD1/PTPN6/PTPRB/PTPRJ/PTX3/QPCT/SLC44A2/SLPI/SNAP23/STXBP2/TIMP2/TMC6/TRPM2/VAMP8	34
GO:0001527	microfibril	7/2211	13/19518	0.000218766	0.00521339	0.00424272	ADAMTS10/FBN1/FBN2/LTBP4/MFAP4/MFAP5/THSD4	7
GO:0000307	cyclin-dependent protein kinase holoenzyme complex	15/2211	50/19518	0.000292035	0.00631527	0.00513944	CCNA1/CCNB1/CCNB2/CCND1/CCNE1/CCNF/CCNK/CCNL2/CCNO/CDK1/CDK5/CDKN1A/CKS1B/CKS2/PCNA	15
GO:0044291	cell-cell contact zone	19/2211	72/19518	0.000311162	0.00635333	0.00517042	ANK2/CDH2/CXADR/DES/DSC2/DSG2/DSP/FGFRL1/FLCN/JAM2/JAM3/JUP/NECTIN1/NECTIN2/OBSL1/PGM5/SLC2A1/SPTBN4/TJP2	19
GO:0043218	compact myelin	7/2211	14/19518	0.000394747	0.00748321	0.00608992	ANXA2/CLDN5/JAM3/MAL/MARVELD2/PMP22/PRKCI	7
GO:0005581	collagen trimer	21/2211	85/19518	0.000410928	0.00748321	0.00608992	C1QA/C1QB/C1QC/C1QTNF1/C1QTNF7/COL11A1/COL13A1/COL14A1/COL16A1/COL23A1/COL27A1/COL4A4/COL6A1/COL9A2/CTHRC1/EMID1/EMILIN1/FCN1/MSR1/SCARA3/SFTPD	21
GO:0098636	protein complex involved in cell adhesion	16/2211	57/19518	0.00042937	0.00761856	0.00620008	EMILIN1/ITGA10/ITGA3/ITGA4/ITGA8/ITGB2/ITGB4/ITGB6/ITGB8/JAM2/JAM3/LAMA2/LYN/NID1/PLAU/TNXB	16
GO:0030057	desmosome	10/2211	27/19518	0.000465064	0.00804561	0.00654761	CDH2/DSC2/DSG2/DSP/EVPL/JAM3/JUP/PERP/PKP3/TCHP	10
GO:0071162	CMG complex	6/2211	11/19518	0.00058446	0.00962968	0.00783675	CDC45/GINS1/GINS2/GINS3/MCM2/MCM4	6
GO:0016328	lateral plasma membrane	17/2211	65/19518	0.000707133	0.0110386	0.00898331	CDH1/CLDN1/CLDN4/CLDN5/CLDN7/DMD/EPCAM/ERBB3/GJB2/IQGAP3/JUP/MPP7/PKD1/PTPRO/SLC6A9/TACSTD2/VANGL1	17
GO:0030055	cell-substrate junction	71/2211	432/19518	0.00080878	0.011908	0.00969087	AIF1L/AKAP12/ALKBH6/APBB1IP/ARF6/ARPC1B/ARPC5/CD9/CDH2/CNN1/CYBA/DDR2/DMD/DST/EFS/ENG/EPPK1/FGFR3/FHL1/FHL2/FLRT2/FZD2/GIT2/GRB7/HMGA1/HSPA1A/HSPA1B/IL16/ITGA3/ITGA4/ITGA8/ITGB2/ITGB4/ITGB6/ITGB8/JUP/KIF23/L1CAM/LCP1/LRP1/MISP/NECTIN2/NEXN/NFASC/NOX4/PDGFRB/PDLIM1/PGM5/PLAU/PPIA/RAC2/RHOB/RPL7/RPL9/RPS10/RPS17/SDC4/SLC9A5/SNAP23/SNTB1/SPRY4/SVIL/SYNE2/SYNPO2/TES/THY1/TNFSF13B/TNS2/TRPV4/VIM/ZNF185	71
GO:0098553	lumenal side of endoplasmic reticulum membrane	10/2211	29/19518	0.00089301	0.0125927	0.0102481	CD74/HLA-DPA1/HLA-DPB1/HLA-DQA1/HLA-DQB1/HLA-DRA/HLA-DRB1/HLA-DRB5/PKD2/TAPBP	10
GO:1990752	microtubule end	11/2211	34/19518	0.000919126	0.0125927	0.0102481	ASPM/CAMSAP3/CLIP4/DST/KIF2C/KNSTRN/MAPRE3/MISP/NAV3/SLAIN1/SVIL	11
GO:0030864	cortical actin cytoskeleton	18/2211	73/19518	0.00105958	0.0133315	0.0108493	ANLN/CDH1/CDH2/CLDN5/COBL/KRT19/LLGL2/MISP/MTSS2/PLEKHH2/PLS1/RAPGEF3/RTKN/SHROOM3/SLC2A1/SPTBN2/SPTBN4/TRPV4	18
GO:0032153	cell division site	18/2211	73/19518	0.00105958	0.0133315	0.0108493	ANLN/ARF6/CIT/ECT2/PDXP/PITPNM1/PLEKHG6/PLK4/RAB11FIP4/RACGAP1/RHOB/RTKN/SEPTIN3/SEPTIN4/SVIL/TUBGCP4/TUBGCP6/WDR73	18
GO:0098858	actin-based cell projection	41/2211	225/19518	0.00142273	0.016687	0.01358	ACP3/ACTA2/ACTG2/ADCY6/ADGRA2/ANGPT1/AOC3/ARF6/ARL4C/CA9/CD302/CDH23/CDK5/CUBN/CXADR/DMD/EPS8/ESPN/HOMER2/ITGA3/JAM3/LCP1/LRRK2/NFASC/NOS1AP/OXTR/PDGFRA/PLEKHG6/PLS1/PODXL/PROM2/RAPGEF3/RUFY3/SLC6A6/SPN/SYNE2/SYTL1/TIAM2/TRPV4/TTYH1/WHRN	41
GO:0008305	integrin complex	10/2211	31/19518	0.0016001	0.0178756	0.0145474	EMILIN1/ITGA10/ITGA3/ITGA4/ITGA8/ITGB2/ITGB4/ITGB6/ITGB8/LYN	10
GO:0071004	U2-type prespliceosome	10/2211	17/19518	0.00164484	0.0178756	0.0145474	LUC7L/LUC7L2/LUC7L3/PRPF40B/SNRNP70/SNRPG/SNRPN	7
GO:0071010	prespliceosome	10/2211	17/19518	0.00164484	0.0178756	0.0145474	LUC7L/LUC7L2/LUC7L3/PRPF40B/SNRNP70/SNRPG/SNRPN	7
GO:0031970	organelle envelope lumen	21/2211	94/19518	0.00165989	0.0178756	0.0145474	AIFM1/ALOX5/ALPL/ARL2BP/CDC25C/CHCHD10/CHCHD2/CHCHD5/CLPB/DIABLO/GATM/LYN/NDUFB7/NLN/PINK1/PRELID3B/PTGES/SDHAF3/STMP1/TIMM23/TIMM8B	21
GO:0005871	kinesin complex	13/2211	47/19518	0.00167907	0.0178756	0.0145474	KIF11/KIF12/KIF14/KIF15/KIF18A/KIF1A/KIF20A/KIF23/KIF2C/KIF6/KIFC1/KLC1/KLC3	13
GO:1990204	oxidoreductase complex	26/2211	128/19518	0.00217436	0.0221544	0.0180295	CYBA/CYBB/CYC1/GLDC/LDHA/LDHB/NDUFA11/NDUFA13/NDUFA3/NDUFB11/NDUFB3/NDUFB5/NDUFB7/NDUFB8/NDUFB9/NDUFS6/NDUFS7/NDUFS8/NOX4/OGDHL/RAC2/RAC3/SDHA/UQCRFS1/UQCRH/WDR93	26
GO:0005938	cell cortex	51/2211	302/19518	0.00231126	0.0229584	0.0186838	AKAP12/ANLN/ARF6/CD302/CDH1/CDH2/CLDN5/CLIC5/CLIP4/CNKSR1/COBL/CRIP2/CTNND1/DMTN/DST/ECT2/EPS8/FAM110A/GIPC1/KCNC3/KIAA1614/KRT19/LAMC2/LLGL2/MICAL3/MISP/MPP7/MTSS2/MYO5B/PARD6B/PKD2/PLEKHH2/PLS1/PSEN2/RAC3/RAPGEF3/RTKN/RYR1/SAPCD2/SEPTIN3/SEPTIN4/SHROOM3/SLC2A1/SNCA/SPTBN2/SPTBN4/STIMATE/STOX1/TCHP/TNFAIP2/TRPV4	51
GO:0030669	clathrin-coated endocytic vesicle membrane	17/2211	73/19518	0.00278588	0.0254641	0.020723	BTC/CD4/CD74/CD9/FCGR1A/FZD2/HLA-DPA1/HLA-DPB1/HLA-DQA1/HLA-DQB1/HLA-DRA/HLA-DRB1/HLA-DRB5/SGIP1/STON2/TGFA/VAMP8	17
GO:0031253	cell projection membrane	57/2211	349/19518	0.0028832	0.0259114	0.021087	ABCG2/ADCY3/ADORA1/AIF1/AIF1L/ARF6/BBIP1/BBS1/CA9/CUBN/DMD/DMTN/EPB41L3/EPS8/EPS8L1/GABBR1/INSR/ITGA3/ITGA8/KCNC3/KSR1/LCP1/MTSS2/PACSIN1/PDE4A/PDE6B/PDE9A/PDXP/PKD1/PKD2/PLEK/PODXL/PROM2/PSD3/PSD4/PTPRJ/RAB25/RASGRP2/ROM1/SCNN1A/SH3BGRL3/SHANK2/SLC12A5/SLC19A1/SLC46A1/SLC6A6/SLC7A11/SPRY4/SYNE2/SYTL1/THY1/TPM1/TRPV1/TRPV4/TTYH1/UNC5A/WWC1	57
GO:0043025	neuronal cell body	77/2211	500/19518	0.00314204	0.0278756	0.0226855	ADORA1/AIF1/AKAP12/ANG/ANXA3/APOD/ASS1/C9orf72/CACNA1A/CACNA1B/CACNA1C/CACNA1F/CD22/CDK5/CIT/COBL/CSNK1E/CYBA/CYBB/FBXO31/GABBR1/GLRX2/GLUL/HPN/INHA/INSR/ITGA4/ITGA8/KCNC3/KCNN4/KCNQ1/KLHL14/L1CAM/LRP8/LRRK2/LYPD6/MAST1/NDN/NDUFS7/NQO1/OLFM1/P2RX7/PDE9A/PLXDC1/PMM1/PPP1CA/PPP1R1B/PSEN2/PTPRF/RAB17/RAC3/RAP1GAP/RET/RTN4R/RUFY3/SEPTIN4/SERPINF1/SEZ6L2/SHANK2/SLC12A5/SLC38A1/SLC6A6/SMN1/SNCA/SNCAIP/…	77
GO:0034992	microtubule organizing center attachment site	5/2211	11/19518	0.00476286	0.0383244	0.0311889	SUN2/SYNE1/SYNE2/SYNE3/SYNE4	5
GO:0034993	meiotic nuclear membrane microtubule tethering complex	5/2211	11/19518	0.00476286	0.0383244	0.0311889	SUN2/SYNE1/SYNE2/SYNE3/SYNE4	5
GO:0106083	nuclear membrane protein complex	5/2211	11/19518	0.00476286	0.0383244	0.0311889	SUN2/SYNE1/SYNE2/SYNE3/SYNE4	5
GO:0106094	nuclear membrane microtubule tethering complex	5/2211	11/19518	0.00476286	0.0383244	0.0311889	SUN2/SYNE1/SYNE2/SYNE3/SYNE4	5
GO:0098576	lumenal side of membrane	10/2211	36/19518	0.00541554	0.042079	0.0342444	CD74/HLA-DPA1/HLA-DPB1/HLA-DQA1/HLA-DQB1/HLA-DRA/HLA-DRB1/HLA-DRB5/PKD2/TAPBP	10
GO:0045121	membrane raft	52/2211	323/19518	0.00572273	0.0435179	0.0354154	ABCG2/ADD2/ADGRG1/ANGPT1/ANK2/ANXA2/CARD11/CASP8/CAVIN2/CD24/CD4/CD8A/CDH1/CDH2/CLN3/CNTN1/CXADR/DMD/GABBR1/GASK1A/INSR/ITGB2/KCNQ1/KIF18A/LCK/LDHB/LRP8/LRRK2/LYN/LYPD6/MAL/MAL2/NFAM1/NOS1AP/PLPP2/PLPP3/PODXL/PROM2/PSEN2/RET/RGMB/RGS19/RTN4R/SDC4/SELPLG/SLC2A1/TFPI/THY1/TNFRSF10A/TREM2/UNC5A/UNC5B	52
GO:0070069	cytochrome complex	11/2211	42/19518	0.00587762	0.044055	0.0358525	C15orf48/COX5A/COX5B/COX6B1/COX7A1/COX7A2/COX7B/CYC1/NDUFA4L2/UQCRFS1/UQCRH	11
GO:0030139	endocytic vesicle	55/2211	347/19518	0.00633466	0.046143	0.0375517	ANXA3/APOA1/ARF6/ATP6V0B/ATP6V0E2/BTC/CD4/CD74/CD9/CLTCL1/CTSS/CUBN/CYBA/CYBB/ENTPD7/FCGR1A/FZD2/GNLY/HBA2/HLA-DPA1/HLA-DPB1/HLA-DQA1/HLA-DQB1/HLA-DRA/HLA-DRB1/HLA-DRB5/INPP5B/LRP1/LTF/LYN/MPEG1/MSR1/NOD1/NOSTRIN/OCLN/PLD1/RAB11FIP4/RAB17/RAB38/RAB43/RABGEF1/RAC2/RINL/SFTPD/SGIP1/SNAP23/STON2/STXBP2/SYK/TAPBP/TGFA/UNC93B1/VAMP8/VIM/WNT4	55
GO:0046930	pore complex	8/2211	26/19518	0.00640162	0.046145	0.0375534	BAK1/BCL2/C5/C7/PDZD11/PPIF/TSPAN33/VDAC2	8
GO:0031256	leading edge membrane	32/2211	180/19518	0.00649698	0.0463496	0.0377199	ADORA1/AIF1/AIF1L/EPB41L3/EPS8/EPS8L1/GABBR1/INSR/ITGA8/KCNC3/KSR1/LCP1/MTSS2/PACSIN1/PDE4A/PDE9A/PDXP/PLEK/PSD3/PSD4/PTPRJ/RASGRP2/SH3BGRL3/SLC12A5/SPRY4/SYNE2/THY1/TPM1/TRPV1/TRPV4/UNC5A/WWC1	32
GO:0098791	Golgi apparatus subcompartment	59/2211	378/19518	0.00670935	0.0468977	0.0381659	ABO/AP1S3/ATP8A1/ATP8B2/B4GALNT3/BACE2/CD74/CDH1/CHAC1/CIT/CLN3/CLTCL1/COG8/CSGALNACT1/DOP1A/EIPR1/FUT1/FUT2/FUT8/GALNT3/GCNT1/GOLGA8A/GOLGA8B/GRN/HID1/HLA-DPA1/HLA-DPB1/HLA-DQA1/HLA-DQB1/HLA-DRA/HLA-DRB1/HLA-DRB5/LGR5/LGR6/LRRK2/NBEA/NMNAT2/PCSK1N/PCSK5/PCSK7/PIFO/PITPNM1/PLPP3/POSTN/RAB27B/RAB38/RAB43/RHOBTB3/SMPD3/SORT1/ST3GAL3/ST3GAL4/ST6GAL1/SULF2/SYT17/TEPSIN/TGFBI/TRAPPC6B/XYLT1	59
GO:0001726	ruffle	32/2211	181/19518	0.00705734	0.0486886	0.0396234	AIF1/AIF1L/ARF6/ARHGEF26/CAPG/COBL/EPS8/EPS8L1/KIF18A/KNSTRN/KSR1/LCP1/MTSS2/NME2/PACSIN1/PDE4A/PDE9A/PDXP/PLEK/PODXL/PSD3/PSD4/PTPRJ/RASGRP2/RINL/S100A11/SH2B2/SH3BGRL3/SPRY4/TPM1/TRPV4/WWC1	32
