# Supplementary material for: EM-transcriptomic signature predicts drug response in advanced stages of high-grade serous ovarian carcinoma based on ascites-derived primary cultures
Source: Front Pharmacol. 2024 Mar 6;15:1363142. doi: 10.3389/fphar.2024.1363142 (PMC10953505; doi:10.3389/fphar.2024.1363142)
Supplement: Supplementary file 1 [file DataSheet1.zip › Supplementary Table 6.xlsx]

## Sheet: Supplementary Table 6
Supplementary Table 6. Exploring the GeneCards (https://www.genecards.org/) database using the keywords pattern “(drug-resistant) AND (EMT) AND (keratin) AND (ovarian cancer)” we obtained 1265 drug resistance-EMT-keratin-related protein-coding genes
Gene_Symbol	Description	Category	Uniprot_ID	Gifts	GC Id	Relevance score	GeneCards Link
BRCA1	BRCA1 DNA Repair Associated	Protein Coding	P38398	54	GC17M043044	596.16	https://www.genecards.org/cgi-bin/carddisp.pl?gene=BRCA1
BRCA2	BRCA2 DNA Repair Associated	Protein Coding	P51587	52	GC13P032315	555.506	https://www.genecards.org/cgi-bin/carddisp.pl?gene=BRCA2
TP53	Tumor Protein P53	Protein Coding	P04637	57	GC17M007661	297.611	https://www.genecards.org/cgi-bin/carddisp.pl?gene=TP53
ATM	ATM Serine/Threonine Kinase	Protein Coding	Q13315	57	GC11P108222	257.003	https://www.genecards.org/cgi-bin/carddisp.pl?gene=ATM
CHEK2	Checkpoint Kinase 2	Protein Coding	O96017	58	GC22M028687	242.433	https://www.genecards.org/cgi-bin/carddisp.pl?gene=CHEK2
CDH1	Cadherin 1	Protein Coding	P12830	53	GC16P068737	236.927	https://www.genecards.org/cgi-bin/carddisp.pl?gene=CDH1
MSH2	MutS Homolog 2	Protein Coding	P43246	52	GC02P047403	221.481	https://www.genecards.org/cgi-bin/carddisp.pl?gene=MSH2
MLH1	MutL Homolog 1	Protein Coding	P40692	52	GC03P036993	208.183	https://www.genecards.org/cgi-bin/carddisp.pl?gene=MLH1
PTEN	Phosphatase And Tensin Homolog	Protein Coding	P60484	55	GC10P104451	196.141	https://www.genecards.org/cgi-bin/carddisp.pl?gene=PTEN
EGFR	Epidermal Growth Factor Receptor	Protein Coding	P00533	58	GC07P055019	195.06	https://www.genecards.org/cgi-bin/carddisp.pl?gene=EGFR
APC	APC Regulator Of WNT Signaling Pathway	Protein Coding	P25054	53	GC05P112707	193.425	https://www.genecards.org/cgi-bin/carddisp.pl?gene=APC
PIK3CA	Phosphatidylinositol-4,5-Bisphosphate 3-Kinase Catalytic Subunit Alpha	Protein Coding	P42336	55	GC03P179148	166.735	https://www.genecards.org/cgi-bin/carddisp.pl?gene=PIK3CA
ERBB2	Erb-B2 Receptor Tyrosine Kinase 2	Protein Coding	P04626	58	GC17P039687	163.845	https://www.genecards.org/cgi-bin/carddisp.pl?gene=ERBB2
CDKN2A	Cyclin Dependent Kinase Inhibitor 2A	Protein Coding	Q8N726	54	GC09M021967	154.482	https://www.genecards.org/cgi-bin/carddisp.pl?gene=CDKN2A
KRAS	KRAS Proto-Oncogene, GTPase	Protein Coding	P01116	56	GC12M027012	149.752	https://www.genecards.org/cgi-bin/carddisp.pl?gene=KRAS
CTNNB1	Catenin Beta 1	Protein Coding	P35222	57	GC03P041194	144.695	https://www.genecards.org/cgi-bin/carddisp.pl?gene=CTNNB1
AKT1	AKT Serine/Threonine Kinase 1	Protein Coding	P31749	57	GC14M104769	141.021	https://www.genecards.org/cgi-bin/carddisp.pl?gene=AKT1
BRAF	B-Raf Proto-Oncogene, Serine/Threonine Kinase	Protein Coding	P15056	57	GC07M140757	136.642	https://www.genecards.org/cgi-bin/carddisp.pl?gene=BRAF
MET	MET Proto-Oncogene, Receptor Tyrosine Kinase	Protein Coding	P08581	58	GC07P116672	134.683	https://www.genecards.org/cgi-bin/carddisp.pl?gene=MET
NF1	Neurofibromin 1	Protein Coding	P21359	52	GC17P031094	133.567	https://www.genecards.org/cgi-bin/carddisp.pl?gene=NF1
AXIN2	Axin 2	Protein Coding	Q9Y2T1	53	GC17M065528	130.041	https://www.genecards.org/cgi-bin/carddisp.pl?gene=AXIN2
RET	Ret Proto-Oncogene	Protein Coding	P07949	58	GC10P043899	129.712	https://www.genecards.org/cgi-bin/carddisp.pl?gene=RET
ALK	ALK Receptor Tyrosine Kinase	Protein Coding	Q9UM73	54	GC02M029190	128.535	https://www.genecards.org/cgi-bin/carddisp.pl?gene=ALK
RB1	RB Transcriptional Corepressor 1	Protein Coding	P06400	52	GC13P048303	128.256	https://www.genecards.org/cgi-bin/carddisp.pl?gene=RB1
TSC2	TSC Complex Subunit 2	Protein Coding	P49815	54	GC16P059813	123.005	https://www.genecards.org/cgi-bin/carddisp.pl?gene=TSC2
SMAD4	SMAD Family Member 4	Protein Coding	Q13485	56	GC18P051028	121.124	https://www.genecards.org/cgi-bin/carddisp.pl?gene=SMAD4
KIT	KIT Proto-Oncogene, Receptor Tyrosine Kinase	Protein Coding	P10721	57	GC04P054657	117.786	https://www.genecards.org/cgi-bin/carddisp.pl?gene=KIT
PTCH1	Patched 1	Protein Coding	Q13635	54	GC09M095442	114.061	https://www.genecards.org/cgi-bin/carddisp.pl?gene=PTCH1
AR	Androgen Receptor	Protein Coding	P10275	55	GC0XP067544	111.977	https://www.genecards.org/cgi-bin/carddisp.pl?gene=AR
SMARCA4	SWI/SNF Related, Matrix Associated, Actin Dependent Regulator Of Chromatin, Subfamily A, Member 4	Protein Coding	P51532	54	GC19P095233	111.028	https://www.genecards.org/cgi-bin/carddisp.pl?gene=SMARCA4
ESR1	Estrogen Receptor 1	Protein Coding	P03372	57	GC06P151656	108.844	https://www.genecards.org/cgi-bin/carddisp.pl?gene=ESR1
CDKN1B	Cyclin Dependent Kinase Inhibitor 1B	Protein Coding	P46527	52	GC12P033950	105.388	https://www.genecards.org/cgi-bin/carddisp.pl?gene=CDKN1B
HRAS	HRas Proto-Oncogene, GTPase	Protein Coding	P01112	55	GC11M009562	103.704	https://www.genecards.org/cgi-bin/carddisp.pl?gene=HRAS
PDGFRA	Platelet Derived Growth Factor Receptor Alpha	Protein Coding	P16234	57	GC04P054229	99.3559	https://www.genecards.org/cgi-bin/carddisp.pl?gene=PDGFRA
TSC1	TSC Complex Subunit 1	Protein Coding	Q92574	51	GC09M132891	98.5941	https://www.genecards.org/cgi-bin/carddisp.pl?gene=TSC1
MSH3	MutS Homolog 3	Protein Coding	P20585	47	GC05P080654	98.3426	https://www.genecards.org/cgi-bin/carddisp.pl?gene=MSH3
TERT	Telomerase Reverse Transcriptase	Protein Coding	O14746	55	GC05M001253	97.6085	https://www.genecards.org/cgi-bin/carddisp.pl?gene=TERT
BMPR1A	Bone Morphogenetic Protein Receptor Type 1A	Protein Coding	P36894	54	GC10P104383	97.5797	https://www.genecards.org/cgi-bin/carddisp.pl?gene=BMPR1A
CTNNA1	Catenin Alpha 1	Protein Coding	P35221	50	GC05P138653	91.6886	https://www.genecards.org/cgi-bin/carddisp.pl?gene=CTNNA1
MYC	MYC Proto-Oncogene, BHLH Transcription Factor	Protein Coding	P01106	56	GC08P127735	90.4183	https://www.genecards.org/cgi-bin/carddisp.pl?gene=MYC
ABCB1	ATP Binding Cassette Subfamily B Member 1	Protein Coding	P08183	54	GC07M087504	89.1205	https://www.genecards.org/cgi-bin/carddisp.pl?gene=ABCB1
TUG1	Taurine Up-Regulated 1	Protein Coding	A0A6I8PU40	26	GC22P030969	88.938	https://www.genecards.org/cgi-bin/carddisp.pl?gene=TUG1
CDK4	Cyclin Dependent Kinase 4	Protein Coding	P11802	57	GC12M058990	88.1979	https://www.genecards.org/cgi-bin/carddisp.pl?gene=CDK4
KRT19	Keratin 19	Protein Coding	P08727	47	GC17M041523	87.3032	https://www.genecards.org/cgi-bin/carddisp.pl?gene=KRT19
FGFR2	Fibroblast Growth Factor Receptor 2	Protein Coding	P21802	59	GC10M121478	86.6941	https://www.genecards.org/cgi-bin/carddisp.pl?gene=FGFR2
EPCAM	Epithelial Cell Adhesion Molecule	Protein Coding	P16422	52	GC02P047345	85.6192	https://www.genecards.org/cgi-bin/carddisp.pl?gene=EPCAM
WT1	WT1 Transcription Factor	Protein Coding	P19544	52	GC11M032365	84.8017	https://www.genecards.org/cgi-bin/carddisp.pl?gene=WT1
MTOR	Mechanistic Target Of Rapamycin Kinase	Protein Coding	P42345	59	GC01M011106	84.432	https://www.genecards.org/cgi-bin/carddisp.pl?gene=MTOR
CCND1	Cyclin D1	Protein Coding	P24385	57	GC11P069641	83.8701	https://www.genecards.org/cgi-bin/carddisp.pl?gene=CCND1
ERCC2	ERCC Excision Repair 2, TFIIH Core Complex Helicase Subunit	Protein Coding	P18074	51	GC19M045349	82.8449	https://www.genecards.org/cgi-bin/carddisp.pl?gene=ERCC2
STAT3	Signal Transducer And Activator Of Transcription 3	Protein Coding	P40763	57	GC17M042313	82.1897	https://www.genecards.org/cgi-bin/carddisp.pl?gene=STAT3
MAPK1	Mitogen-Activated Protein Kinase 1	Protein Coding	P28482	57	GC22M021759	81.3597	https://www.genecards.org/cgi-bin/carddisp.pl?gene=MAPK1
KRT7	Keratin 7	Protein Coding	P08729	45	GC12P052232	79.0863	https://www.genecards.org/cgi-bin/carddisp.pl?gene=KRT7
KRT5	Keratin 5	Protein Coding	P13647	50	GC12M052514	78.6796	https://www.genecards.org/cgi-bin/carddisp.pl?gene=KRT5
FGFR3	Fibroblast Growth Factor Receptor 3	Protein Coding	P22607	58	GC04P002600	78.2269	https://www.genecards.org/cgi-bin/carddisp.pl?gene=FGFR3
FANCD2	FA Complementation Group D2	Protein Coding	Q9BXW9	50	GC03P010026	78.1316	https://www.genecards.org/cgi-bin/carddisp.pl?gene=FANCD2
BAP1	BRCA1 Associated Protein 1	Protein Coding	Q92560	51	GC03M052401	77.6872	https://www.genecards.org/cgi-bin/carddisp.pl?gene=BAP1
MUC16	Mucin 16, Cell Surface Associated	Protein Coding	Q8WXI7	42	GC19M008848	76.3299	https://www.genecards.org/cgi-bin/carddisp.pl?gene=MUC16
RECQL4	RecQ Like Helicase 4	Protein Coding	O94761	45	GC08M146353	75.4316	https://www.genecards.org/cgi-bin/carddisp.pl?gene=RECQL4
CASP8	Caspase 8	Protein Coding	Q14790	55	GC02P201233	75.3877	https://www.genecards.org/cgi-bin/carddisp.pl?gene=CASP8
BCL2	BCL2 Apoptosis Regulator	Protein Coding	P10415	54	GC18M063123	74.5886	https://www.genecards.org/cgi-bin/carddisp.pl?gene=BCL2
VEGFA	Vascular Endothelial Growth Factor A	Protein Coding	P15692	53	GC06P043770	74.5447	https://www.genecards.org/cgi-bin/carddisp.pl?gene=VEGFA
FBXW7	F-Box And WD Repeat Domain Containing 7	Protein Coding	Q969H0	49	GC04M152321	74.4959	https://www.genecards.org/cgi-bin/carddisp.pl?gene=FBXW7
KRT8	Keratin 8	Protein Coding	P05787	50	GC12M052897	74.07	https://www.genecards.org/cgi-bin/carddisp.pl?gene=KRT8
SMARCB1	SWI/SNF Related, Matrix Associated, Actin Dependent Regulator Of Chromatin, Subfamily B, Member 1	Protein Coding	Q12824	50	GC22P023786	73.1839	https://www.genecards.org/cgi-bin/carddisp.pl?gene=SMARCB1
KRT18	Keratin 18	Protein Coding	P05783	53	GC12P052948	72.4751	https://www.genecards.org/cgi-bin/carddisp.pl?gene=KRT18
HOXB13	Homeobox B13	Protein Coding	Q92826	46	GC17M068559	71.7407	https://www.genecards.org/cgi-bin/carddisp.pl?gene=HOXB13
ERBB3	Erb-B2 Receptor Tyrosine Kinase 3	Protein Coding	P21860	57	GC12P059071	71.0266	https://www.genecards.org/cgi-bin/carddisp.pl?gene=ERBB3
KRT14	Keratin 14	Protein Coding	P02533	50	GC17M041582	70.7752	https://www.genecards.org/cgi-bin/carddisp.pl?gene=KRT14
TGFB1	Transforming Growth Factor Beta 1	Protein Coding	P01137	56	GC19M041301	70.1696	https://www.genecards.org/cgi-bin/carddisp.pl?gene=TGFB1
TGFBR2	Transforming Growth Factor Beta Receptor 2	Protein Coding	P37173	55	GC03P030623	69.3763	https://www.genecards.org/cgi-bin/carddisp.pl?gene=TGFBR2
ABCG2	ATP Binding Cassette Subfamily G Member 2 (Junior Blood Group)	Protein Coding	Q9UNQ0	52	GC04M088090	69.3312	https://www.genecards.org/cgi-bin/carddisp.pl?gene=ABCG2
ERCC4	ERCC Excision Repair 4, Endonuclease Catalytic Subunit	Protein Coding	Q92889	49	GC16P013920	69.1069	https://www.genecards.org/cgi-bin/carddisp.pl?gene=ERCC4
BAX	BCL2 Associated X, Apoptosis Regulator	Protein Coding	Q07812	54	GC19P048954	69.0639	https://www.genecards.org/cgi-bin/carddisp.pl?gene=BAX
HIF1A	Hypoxia Inducible Factor 1 Subunit Alpha	Protein Coding	Q16665	52	GC14P061695	68.6651	https://www.genecards.org/cgi-bin/carddisp.pl?gene=HIF1A
JUN	Jun Proto-Oncogene, AP-1 Transcription Factor Subunit	Protein Coding	P05412	53	GC01M058780	67.5304	https://www.genecards.org/cgi-bin/carddisp.pl?gene=JUN
VHL	Von Hippel-Lindau Tumor Suppressor	Protein Coding	P40337	51	GC03P019286	66.9305	https://www.genecards.org/cgi-bin/carddisp.pl?gene=VHL
RHOA	Ras Homolog Family Member A	Protein Coding	P61586	53	GC03M049359	66.8376	https://www.genecards.org/cgi-bin/carddisp.pl?gene=RHOA
FSHR	Follicle Stimulating Hormone Receptor	Protein Coding	P23945	51	GC02M048962	66.5302	https://www.genecards.org/cgi-bin/carddisp.pl?gene=FSHR
DHFR	Dihydrofolate Reductase	Protein Coding	P00374	52	GC05M080626	66.0742	https://www.genecards.org/cgi-bin/carddisp.pl?gene=DHFR
HNF1B	HNF1 Homeobox B	Protein Coding	P35680	47	GC17M037686	66.0525	https://www.genecards.org/cgi-bin/carddisp.pl?gene=HNF1B
IL6	Interleukin 6	Protein Coding	P05231	54	GC07P022725	65.8296	https://www.genecards.org/cgi-bin/carddisp.pl?gene=IL6
NFE2L2	NFE2 Like BZIP Transcription Factor 2	Protein Coding	Q16236	54	GC02M177227	65.7693	https://www.genecards.org/cgi-bin/carddisp.pl?gene=NFE2L2
EP300	E1A Binding Protein P300	Protein Coding	Q09472	55	GC22P061007	65.6078	https://www.genecards.org/cgi-bin/carddisp.pl?gene=EP300
ABCC1	ATP Binding Cassette Subfamily C Member 1	Protein Coding	P33527	52	GC16P015949	64.8509	https://www.genecards.org/cgi-bin/carddisp.pl?gene=ABCC1
MDM2	MDM2 Proto-Oncogene	Protein Coding	Q00987	57	GC12P068808	64.7351	https://www.genecards.org/cgi-bin/carddisp.pl?gene=MDM2
RECQL	RecQ Like Helicase	Protein Coding	P46063	45	GC12M021468	64.0431	https://www.genecards.org/cgi-bin/carddisp.pl?gene=RECQL
FAS	Fas Cell Surface Death Receptor	Protein Coding	P25445	53	GC10P104467	62.7371	https://www.genecards.org/cgi-bin/carddisp.pl?gene=FAS
KRT1	Keratin 1	Protein Coding	P04264	51	GC12M052674	62.4841	https://www.genecards.org/cgi-bin/carddisp.pl?gene=KRT1
CYP19A1	Cytochrome P450 Family 19 Subfamily A Member 1	Protein Coding	P11511	52	GC15M051208	62.3924	https://www.genecards.org/cgi-bin/carddisp.pl?gene=CYP19A1
SRC	SRC Proto-Oncogene, Non-Receptor Tyrosine Kinase	Protein Coding	P12931	54	GC20P037344	61.7268	https://www.genecards.org/cgi-bin/carddisp.pl?gene=SRC
ERCC1	ERCC Excision Repair 1, Endonuclease Non-Catalytic Subunit	Protein Coding	P07992	50	GC19M085690	61.4441	https://www.genecards.org/cgi-bin/carddisp.pl?gene=ERCC1
MAP2K1	Mitogen-Activated Protein Kinase Kinase 1	Protein Coding	Q02750	58	GC15P066386	61.4225	https://www.genecards.org/cgi-bin/carddisp.pl?gene=MAP2K1
TNF	Tumor Necrosis Factor	Protein Coding	P01375	55	GC06P118895	61.4136	https://www.genecards.org/cgi-bin/carddisp.pl?gene=TNF
NTRK1	Neurotrophic Receptor Tyrosine Kinase 1	Protein Coding	P04629	53	GC01P156815	61.2349	https://www.genecards.org/cgi-bin/carddisp.pl?gene=NTRK1
ZEB1	Zinc Finger E-Box Binding Homeobox 1	Protein Coding	P37275	52	GC10P031318	59.2323	https://www.genecards.org/cgi-bin/carddisp.pl?gene=ZEB1
CDKN1A	Cyclin Dependent Kinase Inhibitor 1A	Protein Coding	P38936	53	GC06P119063	59.2246	https://www.genecards.org/cgi-bin/carddisp.pl?gene=CDKN1A
GNAS	GNAS Complex Locus	Protein Coding	P84996	53	GC20P058839	58.9521	https://www.genecards.org/cgi-bin/carddisp.pl?gene=GNAS
XPC	XPC Complex Subunit, DNA Damage Recognition And Repair Factor	Protein Coding	Q01831	50	GC03M024965	58.4461	https://www.genecards.org/cgi-bin/carddisp.pl?gene=XPC
ESR2	Estrogen Receptor 2	Protein Coding	Q92731	52	GC14M064084	58.3439	https://www.genecards.org/cgi-bin/carddisp.pl?gene=ESR2
VIM	Vimentin	Protein Coding	P08670	54	GC10P017227	58.3262	https://www.genecards.org/cgi-bin/carddisp.pl?gene=VIM
CDKN2B	Cyclin Dependent Kinase Inhibitor 2B	Protein Coding	P42772	49	GC09M022002	58.308	https://www.genecards.org/cgi-bin/carddisp.pl?gene=CDKN2B
MUC1	Mucin 1, Cell Surface Associated	Protein Coding	P15941	52	GC01M155185	58.2938	https://www.genecards.org/cgi-bin/carddisp.pl?gene=MUC1
BIRC5	Baculoviral IAP Repeat Containing 5	Protein Coding	O15392	50	GC17P078214	58.0303	https://www.genecards.org/cgi-bin/carddisp.pl?gene=BIRC5
TP63	Tumor Protein P63	Protein Coding	Q9H3D4	50	GC03P189598	57.872	https://www.genecards.org/cgi-bin/carddisp.pl?gene=TP63
EGF	Epidermal Growth Factor	Protein Coding	P01133	54	GC04P109912	57.8035	https://www.genecards.org/cgi-bin/carddisp.pl?gene=EGF
PPARG	Peroxisome Proliferator Activated Receptor Gamma	Protein Coding	P37231	56	GC03P012287	57.7927	https://www.genecards.org/cgi-bin/carddisp.pl?gene=PPARG
CEACAM5	CEA Cell Adhesion Molecule 5	Protein Coding	P06731	47	GC19P096057	57.755	https://www.genecards.org/cgi-bin/carddisp.pl?gene=CEACAM5
HNF1A	HNF1 Homeobox A	Protein Coding	P20823	50	GC12P120978	57.7394	https://www.genecards.org/cgi-bin/carddisp.pl?gene=HNF1A
CASP3	Caspase 3	Protein Coding	P42574	53	GC04M184627	57.6653	https://www.genecards.org/cgi-bin/carddisp.pl?gene=CASP3
FASLG	Fas Ligand	Protein Coding	P48023	52	GC01P172659	57.5676	https://www.genecards.org/cgi-bin/carddisp.pl?gene=FASLG
KDR	Kinase Insert Domain Receptor	Protein Coding	P35968	57	GC04M055078	57.3228	https://www.genecards.org/cgi-bin/carddisp.pl?gene=KDR
PGR	Progesterone Receptor	Protein Coding	P06401	52	GC11M117590	57.0345	https://www.genecards.org/cgi-bin/carddisp.pl?gene=PGR
MMP2	Matrix Metallopeptidase 2	Protein Coding	P08253	56	GC16P061423	56.9881	https://www.genecards.org/cgi-bin/carddisp.pl?gene=MMP2
FGFR1	Fibroblast Growth Factor Receptor 1	Protein Coding	P11362	58	GC08M038400	56.8618	https://www.genecards.org/cgi-bin/carddisp.pl?gene=FGFR1
KRT17	Keratin 17	Protein Coding	Q04695	48	GC17M041619	56.7126	https://www.genecards.org/cgi-bin/carddisp.pl?gene=KRT17
RAF1	Raf-1 Proto-Oncogene, Serine/Threonine Kinase	Protein Coding	P04049	58	GC03M012583	56.4118	https://www.genecards.org/cgi-bin/carddisp.pl?gene=RAF1
ATR	ATR Serine/Threonine Kinase	Protein Coding	Q13535	57	GC03M142449	56.3112	https://www.genecards.org/cgi-bin/carddisp.pl?gene=ATR
ITGB1	Integrin Subunit Beta 1	Protein Coding	P05556	53	GC10M035059	56.1053	https://www.genecards.org/cgi-bin/carddisp.pl?gene=ITGB1
SDHB	Succinate Dehydrogenase Complex Iron Sulfur Subunit B	Protein Coding	P21912	52	GC01M018919	56.0338	https://www.genecards.org/cgi-bin/carddisp.pl?gene=SDHB
IDH1	Isocitrate Dehydrogenase (NADP(+)) 1	Protein Coding	O75874	56	GC02M208236	55.949	https://www.genecards.org/cgi-bin/carddisp.pl?gene=IDH1
KRT10	Keratin 10	Protein Coding	P13645	47	GC17M040818	55.9253	https://www.genecards.org/cgi-bin/carddisp.pl?gene=KRT10
GSTP1	Glutathione S-Transferase Pi 1	Protein Coding	P09211	53	GC11P067583	55.8547	https://www.genecards.org/cgi-bin/carddisp.pl?gene=GSTP1
IL2	Interleukin 2	Protein Coding	P60568	49	GC04M122451	55.5678	https://www.genecards.org/cgi-bin/carddisp.pl?gene=IL2
PTGS2	Prostaglandin-Endoperoxide Synthase 2	Protein Coding	P35354	53	GC01M186671	54.9301	https://www.genecards.org/cgi-bin/carddisp.pl?gene=PTGS2
PPP2R1A	Protein Phosphatase 2 Scaffold Subunit Aalpha	Protein Coding	P30153	52	GC19P096484	54.7914	https://www.genecards.org/cgi-bin/carddisp.pl?gene=PPP2R1A
IGF2	Insulin Like Growth Factor 2	Protein Coding	P01344	52	GC11M009655	54.6158	https://www.genecards.org/cgi-bin/carddisp.pl?gene=IGF2
IL1B	Interleukin 1 Beta	Protein Coding	P01584	51	GC02M112829	54.5647	https://www.genecards.org/cgi-bin/carddisp.pl?gene=IL1B
VEGFC	Vascular Endothelial Growth Factor C	Protein Coding	P49767	51	GC04M176683	54.5227	https://www.genecards.org/cgi-bin/carddisp.pl?gene=VEGFC
MKI67	Marker Of Proliferation Ki-67	Protein Coding	P46013	48	GC10M128096	53.9841	https://www.genecards.org/cgi-bin/carddisp.pl?gene=MKI67
SMAD7	SMAD Family Member 7	Protein Coding	O15105	47	GC18M048919	53.5419	https://www.genecards.org/cgi-bin/carddisp.pl?gene=SMAD7
MUC4	Mucin 4, Cell Surface Associated	Protein Coding	Q99102	44	GC03M195746	53.5126	https://www.genecards.org/cgi-bin/carddisp.pl?gene=MUC4
TYMS	Thymidylate Synthetase	Protein Coding	P04818	53	GC18P000657	53.2619	https://www.genecards.org/cgi-bin/carddisp.pl?gene=TYMS
CD44	CD44 Molecule (Indian Blood Group)	Protein Coding	P16070	52	GC11P035139	53.0871	https://www.genecards.org/cgi-bin/carddisp.pl?gene=CD44
MMP9	Matrix Metallopeptidase 9	Protein Coding	P14780	57	GC20P046008	52.8049	https://www.genecards.org/cgi-bin/carddisp.pl?gene=MMP9
PIK3CG	Phosphatidylinositol-4,5-Bisphosphate 3-Kinase Catalytic Subunit Gamma	Protein Coding	P48736	52	GC07P106865	52.6334	https://www.genecards.org/cgi-bin/carddisp.pl?gene=PIK3CG
KRT16	Keratin 16	Protein Coding	P08779	46	GC17M041609	52.3976	https://www.genecards.org/cgi-bin/carddisp.pl?gene=KRT16
AKT2	AKT Serine/Threonine Kinase 2	Protein Coding	P31751	57	GC19M040230	52.3738	https://www.genecards.org/cgi-bin/carddisp.pl?gene=AKT2
PARP1	Poly(ADP-Ribose) Polymerase 1	Protein Coding	P09874	54	GC01M226360	52.1743	https://www.genecards.org/cgi-bin/carddisp.pl?gene=PARP1
NF2	NF2, Moesin-Ezrin-Radixin Like (MERLIN) Tumor Suppressor	Protein Coding	P35240	52	GC22P029603	52.0483	https://www.genecards.org/cgi-bin/carddisp.pl?gene=NF2
CXCL8	C-X-C Motif Chemokine Ligand 8	Protein Coding	P10145	47	GC04P073740	51.863	https://www.genecards.org/cgi-bin/carddisp.pl?gene=CXCL8
CD274	CD274 Molecule	Protein Coding	Q9NZQ7	48	GC09P005450	51.7613	https://www.genecards.org/cgi-bin/carddisp.pl?gene=CD274
CDC73	Cell Division Cycle 73	Protein Coding	Q6P1J9	50	GC01P193121	51.5221	https://www.genecards.org/cgi-bin/carddisp.pl?gene=CDC73
CDK2	Cyclin Dependent Kinase 2	Protein Coding	P24941	54	GC12P055966	51.2518	https://www.genecards.org/cgi-bin/carddisp.pl?gene=CDK2
RECK	Reversion Inducing Cysteine Rich Protein With Kazal Motifs	Protein Coding	O95980	44	GC09P036036	51.1969	https://www.genecards.org/cgi-bin/carddisp.pl?gene=RECK
NOTCH1	Notch Receptor 1	Protein Coding	P46531	55	GC09M138467	50.856	https://www.genecards.org/cgi-bin/carddisp.pl?gene=NOTCH1
ABL1	ABL Proto-Oncogene 1, Non-Receptor Tyrosine Kinase	Protein Coding	P00519	56	GC09P130713	50.8173	https://www.genecards.org/cgi-bin/carddisp.pl?gene=ABL1
ERBB4	Erb-B2 Receptor Tyrosine Kinase 4	Protein Coding	Q15303	58	GC02M211375	49.1657	https://www.genecards.org/cgi-bin/carddisp.pl?gene=ERBB4
BCL2L1	BCL2 Like 1	Protein Coding	Q07817	52	GC20M031664	48.7673	https://www.genecards.org/cgi-bin/carddisp.pl?gene=BCL2L1
IGF1	Insulin Like Growth Factor 1	Protein Coding	P05019	52	GC12M102395	48.6916	https://www.genecards.org/cgi-bin/carddisp.pl?gene=IGF1
TOP2A	DNA Topoisomerase II Alpha	Protein Coding	P11388	54	GC17M040388	48.5792	https://www.genecards.org/cgi-bin/carddisp.pl?gene=TOP2A
DNMT3A	DNA Methyltransferase 3 Alpha	Protein Coding	Q9Y6K1	55	GC02M025228	48.4592	https://www.genecards.org/cgi-bin/carddisp.pl?gene=DNMT3A
PTPN11	Protein Tyrosine Phosphatase Non-Receptor Type 11	Protein Coding	Q06124	57	GC12P112418	48.0661	https://www.genecards.org/cgi-bin/carddisp.pl?gene=PTPN11
NFKB1	Nuclear Factor Kappa B Subunit 1	Protein Coding	P19838	56	GC04P102501	47.8987	https://www.genecards.org/cgi-bin/carddisp.pl?gene=NFKB1
CXCR4	C-X-C Motif Chemokine Receptor 4	Protein Coding	P61073	55	GC02M136114	47.6755	https://www.genecards.org/cgi-bin/carddisp.pl?gene=CXCR4
SOD2	Superoxide Dismutase 2	Protein Coding	P04179	51	GC06M159669	47.4184	https://www.genecards.org/cgi-bin/carddisp.pl?gene=SOD2
ZEB2	Zinc Finger E-Box Binding Homeobox 2	Protein Coding	O60315	51	GC02M144384	47.2546	https://www.genecards.org/cgi-bin/carddisp.pl?gene=ZEB2
YAP1	Yes1 Associated Transcriptional Regulator	Protein Coding	P46937	51	GC11P102110	47.1877	https://www.genecards.org/cgi-bin/carddisp.pl?gene=YAP1
SNAI1	Snail Family Transcriptional Repressor 1	Protein Coding	O95863	47	GC20P049982	46.8898	https://www.genecards.org/cgi-bin/carddisp.pl?gene=SNAI1
BMP6	Bone Morphogenetic Protein 6	Protein Coding	P22004	48	GC06P007726	46.8341	https://www.genecards.org/cgi-bin/carddisp.pl?gene=BMP6
KRT13	Keratin 13	Protein Coding	P13646	46	GC17M041500	46.5358	https://www.genecards.org/cgi-bin/carddisp.pl?gene=KRT13
EZH2	Enhancer Of Zeste 2 Polycomb Repressive Complex 2 Subunit	Protein Coding	Q15910	56	GC07M148807	45.867	https://www.genecards.org/cgi-bin/carddisp.pl?gene=EZH2
AFP	Alpha Fetoprotein	Protein Coding	P02771	51	GC04P073431	45.7036	https://www.genecards.org/cgi-bin/carddisp.pl?gene=AFP
MGMT	O-6-Methylguanine-DNA Methyltransferase	Protein Coding	P16455	53	GC10P129467	45.5739	https://www.genecards.org/cgi-bin/carddisp.pl?gene=MGMT
NRG1	Neuregulin 1	Protein Coding	Q02297	52	GC08P031639	45.4716	https://www.genecards.org/cgi-bin/carddisp.pl?gene=NRG1
PHB1	Prohibitin 1	Protein Coding	P35232	49	GC17M068585	45.3199	https://www.genecards.org/cgi-bin/carddisp.pl?gene=PHB1
MMP1	Matrix Metallopeptidase 1	Protein Coding	P03956	53	GC11M117619	45.2895	https://www.genecards.org/cgi-bin/carddisp.pl?gene=MMP1
IGF1R	Insulin Like Growth Factor 1 Receptor	Protein Coding	P08069	58	GC15P098648	45.2581	https://www.genecards.org/cgi-bin/carddisp.pl?gene=IGF1R
KRT6A	Keratin 6A	Protein Coding	P02538	47	GC12M052488	45.1304	https://www.genecards.org/cgi-bin/carddisp.pl?gene=KRT6A
HSP90AA1	Heat Shock Protein 90 Alpha Family Class A Member 1	Protein Coding	P07900	55	GC14M102080	45.0626	https://www.genecards.org/cgi-bin/carddisp.pl?gene=HSP90AA1
KRT9	Keratin 9	Protein Coding	P35527	45	GC17M041565	44.728	https://www.genecards.org/cgi-bin/carddisp.pl?gene=KRT9
SOX9	SRY-Box Transcription Factor 9	Protein Coding	P48436	49	GC17P072121	44.5302	https://www.genecards.org/cgi-bin/carddisp.pl?gene=SOX9
B2M	Beta-2-Microglobulin	Protein Coding	P61769	53	GC15P044711	44.4403	https://www.genecards.org/cgi-bin/carddisp.pl?gene=B2M
U2AF1	U2 Small Nuclear RNA Auxiliary Factor 1	Protein Coding	Q01081	46	GC21M043092	44.0695	https://www.genecards.org/cgi-bin/carddisp.pl?gene=U2AF1
NKX2-1	NK2 Homeobox 1	Protein Coding	P43699	51	GC14M036516	43.8035	https://www.genecards.org/cgi-bin/carddisp.pl?gene=NKX2-1
XRCC1	X-Ray Repair Cross Complementing 1	Protein Coding	P18887	48	GC19M043543	43.7946	https://www.genecards.org/cgi-bin/carddisp.pl?gene=XRCC1
TNFSF10	TNF Superfamily Member 10	Protein Coding	P50591	48	GC03M172505	43.6375	https://www.genecards.org/cgi-bin/carddisp.pl?gene=TNFSF10
KLK3	Kallikrein Related Peptidase 3	Protein Coding	P07288	51	GC19P050854	43.5266	https://www.genecards.org/cgi-bin/carddisp.pl?gene=KLK3
TWIST1	Twist Family BHLH Transcription Factor 1	Protein Coding	Q15672	49	GC07M019020	43.4763	https://www.genecards.org/cgi-bin/carddisp.pl?gene=TWIST1
MAPK3	Mitogen-Activated Protein Kinase 3	Protein Coding	P27361	52	GC16M042426	43.4037	https://www.genecards.org/cgi-bin/carddisp.pl?gene=MAPK3
MAPK8	Mitogen-Activated Protein Kinase 8	Protein Coding	P45983	53	GC10P048306	43.2546	https://www.genecards.org/cgi-bin/carddisp.pl?gene=MAPK8
FMR1	Fragile X Messenger Ribonucleoprotein 1	Protein Coding	Q06787	48	GC0XP147989	42.9837	https://www.genecards.org/cgi-bin/carddisp.pl?gene=FMR1
MUC2	Mucin 2, Oligomeric Mucus/Gel-Forming	Protein Coding	Q02817	42	GC11P001074	42.7315	https://www.genecards.org/cgi-bin/carddisp.pl?gene=MUC2
SNAI2	Snail Family Transcriptional Repressor 2	Protein Coding	O43623	47	GC08M048917	42.6941	https://www.genecards.org/cgi-bin/carddisp.pl?gene=SNAI2
WWOX	WW Domain Containing Oxidoreductase	Protein Coding	Q9NZC7	49	GC16P078099	42.5648	https://www.genecards.org/cgi-bin/carddisp.pl?gene=WWOX
CREBBP	CREB Binding Protein	Protein Coding	Q92793	57	GC16M014250	42.3124	https://www.genecards.org/cgi-bin/carddisp.pl?gene=CREBBP
CDK1	Cyclin Dependent Kinase 1	Protein Coding	P06493	51	GC10P060772	42.289	https://www.genecards.org/cgi-bin/carddisp.pl?gene=CDK1
VDR	Vitamin D Receptor	Protein Coding	P11473	53	GC12M047841	42.1535	https://www.genecards.org/cgi-bin/carddisp.pl?gene=VDR
PTK2	Protein Tyrosine Kinase 2	Protein Coding	Q05397	51	GC08M140657	42.1136	https://www.genecards.org/cgi-bin/carddisp.pl?gene=PTK2
IFNG	Interferon Gamma	Protein Coding	P01579	54	GC12M068154	42.0845	https://www.genecards.org/cgi-bin/carddisp.pl?gene=IFNG
E2F1	E2F Transcription Factor 1	Protein Coding	Q01094	47	GC20M033675	41.9597	https://www.genecards.org/cgi-bin/carddisp.pl?gene=E2F1
FGFR4	Fibroblast Growth Factor Receptor 4	Protein Coding	P22455	55	GC05P177086	41.5878	https://www.genecards.org/cgi-bin/carddisp.pl?gene=FGFR4
ABCC2	ATP Binding Cassette Subfamily C Member 2	Protein Coding	Q92887	52	GC10P099782	41.4489	https://www.genecards.org/cgi-bin/carddisp.pl?gene=ABCC2
RAC1	Rac Family Small GTPase 1	Protein Coding	P63000	52	GC07P009178	41.0339	https://www.genecards.org/cgi-bin/carddisp.pl?gene=RAC1
MCL1	MCL1 Apoptosis Regulator, BCL2 Family Member	Protein Coding	Q07820	51	GC01M158584	40.9809	https://www.genecards.org/cgi-bin/carddisp.pl?gene=MCL1
SMAD3	SMAD Family Member 3	Protein Coding	P84022	56	GC15P067063	40.8388	https://www.genecards.org/cgi-bin/carddisp.pl?gene=SMAD3
IL10	Interleukin 10	Protein Coding	P22301	51	GC01M206767	40.8184	https://www.genecards.org/cgi-bin/carddisp.pl?gene=IL10
FGF2	Fibroblast Growth Factor 2	Protein Coding	P09038	49	GC04P122826	40.749	https://www.genecards.org/cgi-bin/carddisp.pl?gene=FGF2
GSTM1	Glutathione S-Transferase Mu 1	Protein Coding	P09488	46	GC01P109687	40.4687	https://www.genecards.org/cgi-bin/carddisp.pl?gene=GSTM1
MAPK14	Mitogen-Activated Protein Kinase 14	Protein Coding	Q16539	54	GC06P119053	40.2581	https://www.genecards.org/cgi-bin/carddisp.pl?gene=MAPK14
SP1	Sp1 Transcription Factor	Protein Coding	P08047	49	GC12P053380	40.2559	https://www.genecards.org/cgi-bin/carddisp.pl?gene=SP1
CXCL12	C-X-C Motif Chemokine Ligand 12	Protein Coding	P48061	48	GC10M044370	40.1036	https://www.genecards.org/cgi-bin/carddisp.pl?gene=CXCL12
THBS1	Thrombospondin 1	Protein Coding	P07996	49	GC15P039581	40.082	https://www.genecards.org/cgi-bin/carddisp.pl?gene=THBS1
FLT1	Fms Related Receptor Tyrosine Kinase 1	Protein Coding	P17948	54	GC13M028300	40.0625	https://www.genecards.org/cgi-bin/carddisp.pl?gene=FLT1
XIAP	X-Linked Inhibitor Of Apoptosis	Protein Coding	P98170	55	GC0XP123859	40.0394	https://www.genecards.org/cgi-bin/carddisp.pl?gene=XIAP
TGFA	Transforming Growth Factor Alpha	Protein Coding	P01135	50	GC02M070447	40.0342	https://www.genecards.org/cgi-bin/carddisp.pl?gene=TGFA
GSK3B	Glycogen Synthase Kinase 3 Beta	Protein Coding	P49841	54	GC03M119821	39.8461	https://www.genecards.org/cgi-bin/carddisp.pl?gene=GSK3B
TP73	Tumor Protein P73	Protein Coding	O15350	49	GC01P003652	39.5773	https://www.genecards.org/cgi-bin/carddisp.pl?gene=TP73
CAV1	Caveolin 1	Protein Coding	Q03135	52	GC07P116524	39.4634	https://www.genecards.org/cgi-bin/carddisp.pl?gene=CAV1
DNMT1	DNA Methyltransferase 1	Protein Coding	P26358	56	GC19M010133	39.4519	https://www.genecards.org/cgi-bin/carddisp.pl?gene=DNMT1
NQO1	NAD(P)H Quinone Dehydrogenase 1	Protein Coding	P15559	51	GC16M069706	39.427	https://www.genecards.org/cgi-bin/carddisp.pl?gene=NQO1
HSPB1	Heat Shock Protein Family B (Small) Member 1	Protein Coding	P04792	55	GC07P076302	39.3436	https://www.genecards.org/cgi-bin/carddisp.pl?gene=HSPB1
KRT6B	Keratin 6B	Protein Coding	P04259	45	GC12M052446	39.2559	https://www.genecards.org/cgi-bin/carddisp.pl?gene=KRT6B
PLAU	Plasminogen Activator, Urokinase	Protein Coding	P00749	55	GC10P073909	38.9414	https://www.genecards.org/cgi-bin/carddisp.pl?gene=PLAU
KEAP1	Kelch Like ECH Associated Protein 1	Protein Coding	Q14145	52	GC19M010486	38.9364	https://www.genecards.org/cgi-bin/carddisp.pl?gene=KEAP1
STAT1	Signal Transducer And Activator Of Transcription 1	Protein Coding	P42224	56	GC02M190908	38.8622	https://www.genecards.org/cgi-bin/carddisp.pl?gene=STAT1
KLF6	KLF Transcription Factor 6	Protein Coding	Q99612	47	GC10M003779	38.6864	https://www.genecards.org/cgi-bin/carddisp.pl?gene=KLF6
GLI1	GLI Family Zinc Finger 1	Protein Coding	P08151	52	GC12P059141	38.6846	https://www.genecards.org/cgi-bin/carddisp.pl?gene=GLI1
CSF3	Colony Stimulating Factor 3	Protein Coding	P09919	44	GC17P040015	38.63	https://www.genecards.org/cgi-bin/carddisp.pl?gene=CSF3
IGFBP3	Insulin Like Growth Factor Binding Protein 3	Protein Coding	P17936	50	GC07M045912	38.5991	https://www.genecards.org/cgi-bin/carddisp.pl?gene=IGFBP3
MITF	Melanocyte Inducing Transcription Factor	Protein Coding	O75030	52	GC03P069740	38.5744	https://www.genecards.org/cgi-bin/carddisp.pl?gene=MITF
RELA	RELA Proto-Oncogene, NF-KB Subunit	Protein Coding	Q04206	54	GC11M065653	38.3838	https://www.genecards.org/cgi-bin/carddisp.pl?gene=RELA
BCAR1	BCAR1 Scaffold Protein, Cas Family Member	Protein Coding	P56945	47	GC16M075228	38.2956	https://www.genecards.org/cgi-bin/carddisp.pl?gene=BCAR1
FOS	Fos Proto-Oncogene, AP-1 Transcription Factor Subunit	Protein Coding	P01100	54	GC14P075278	38.1013	https://www.genecards.org/cgi-bin/carddisp.pl?gene=FOS
IDH2	Isocitrate Dehydrogenase (NADP(+)) 2	Protein Coding	P48735	55	GC15M090083	37.9758	https://www.genecards.org/cgi-bin/carddisp.pl?gene=IDH2
INS	Insulin	Protein Coding	P01308	51	GC11M002159	37.589	https://www.genecards.org/cgi-bin/carddisp.pl?gene=INS
PCNA	Proliferating Cell Nuclear Antigen	Protein Coding	P12004	54	GC20M005114	37.5085	https://www.genecards.org/cgi-bin/carddisp.pl?gene=PCNA
POU5F1	POU Class 5 Homeobox 1	Protein Coding	Q01860	50	GC06M087159	37.4808	https://www.genecards.org/cgi-bin/carddisp.pl?gene=POU5F1
TP53BP1	Tumor Protein P53 Binding Protein 1	Protein Coding	Q12888	47	GC15M043403	37.389	https://www.genecards.org/cgi-bin/carddisp.pl?gene=TP53BP1
HGF	Hepatocyte Growth Factor	Protein Coding	P14210	55	GC07M081699	37.3588	https://www.genecards.org/cgi-bin/carddisp.pl?gene=HGF
SERPINE1	Serpin Family E Member 1	Protein Coding	P05121	54	GC07P101127	37.1898	https://www.genecards.org/cgi-bin/carddisp.pl?gene=SERPINE1
CHEK1	Checkpoint Kinase 1	Protein Coding	O14757	54	GC11P125625	37.0713	https://www.genecards.org/cgi-bin/carddisp.pl?gene=CHEK1
TGFBR1	Transforming Growth Factor Beta Receptor 1	Protein Coding	P36897	57	GC09P099104	37.0322	https://www.genecards.org/cgi-bin/carddisp.pl?gene=TGFBR1
CDKN3	Cyclin Dependent Kinase Inhibitor 3	Protein Coding	Q16667	45	GC14P054398	36.9807	https://www.genecards.org/cgi-bin/carddisp.pl?gene=CDKN3
ALB	Albumin	Protein Coding	P02768	52	GC04P073397	36.9076	https://www.genecards.org/cgi-bin/carddisp.pl?gene=ALB
FOXO3	Forkhead Box O3	Protein Coding	O43524	51	GC06P108559	36.8601	https://www.genecards.org/cgi-bin/carddisp.pl?gene=FOXO3
RASSF1	Ras Association Domain Family Member 1	Protein Coding	Q9NS23	46	GC03M050329	36.8122	https://www.genecards.org/cgi-bin/carddisp.pl?gene=RASSF1
SPP1	Secreted Phosphoprotein 1	Protein Coding	P10451	49	GC04P087975	36.7849	https://www.genecards.org/cgi-bin/carddisp.pl?gene=SPP1
MMP14	Matrix Metallopeptidase 14	Protein Coding	P50281	54	GC14P041738	36.3604	https://www.genecards.org/cgi-bin/carddisp.pl?gene=MMP14
MSLN	Mesothelin	Protein Coding	Q13421	47	GC16P059755	36.1627	https://www.genecards.org/cgi-bin/carddisp.pl?gene=MSLN
SLC2A1	Solute Carrier Family 2 Member 1	Protein Coding	P11166	56	GC01M042925	36.1489	https://www.genecards.org/cgi-bin/carddisp.pl?gene=SLC2A1
DPYD	Dihydropyrimidine Dehydrogenase	Protein Coding	Q12882	55	GC01M097015	35.8463	https://www.genecards.org/cgi-bin/carddisp.pl?gene=DPYD
FN1	Fibronectin 1	Protein Coding	P02751	54	GC02M215360	35.7703	https://www.genecards.org/cgi-bin/carddisp.pl?gene=FN1
FOXM1	Forkhead Box M1	Protein Coding	Q08050	47	GC12M002857	35.5345	https://www.genecards.org/cgi-bin/carddisp.pl?gene=FOXM1
CCNA2	Cyclin A2	Protein Coding	P20248	48	GC04M121816	35.5097	https://www.genecards.org/cgi-bin/carddisp.pl?gene=CCNA2
PROM1	Prominin 1	Protein Coding	O43490	50	GC04M015965	35.28	https://www.genecards.org/cgi-bin/carddisp.pl?gene=PROM1
TYMP	Thymidine Phosphorylase	Protein Coding	P19971	51	GC22M050525	35.2594	https://www.genecards.org/cgi-bin/carddisp.pl?gene=TYMP
NCOA3	Nuclear Receptor Coactivator 3	Protein Coding	Q9Y6Q9	51	GC20P047501	35.1764	https://www.genecards.org/cgi-bin/carddisp.pl?gene=NCOA3
YBX1	Y-Box Binding Protein 1	Protein Coding	P67809	44	GC01P042682	35.1546	https://www.genecards.org/cgi-bin/carddisp.pl?gene=YBX1
AIP	Aryl Hydrocarbon Receptor Interacting Protein	Protein Coding	O00170	47	GC11P067468	35.0932	https://www.genecards.org/cgi-bin/carddisp.pl?gene=AIP
CDX2	Caudal Type Homeobox 2	Protein Coding	Q99626	45	GC13M027962	35.0761	https://www.genecards.org/cgi-bin/carddisp.pl?gene=CDX2
SOS1	SOS Ras/Rac Guanine Nucleotide Exchange Factor 1	Protein Coding	Q07889	54	GC02M039197	35.0203	https://www.genecards.org/cgi-bin/carddisp.pl?gene=SOS1
ENO2	Enolase 2	Protein Coding	P09104	51	GC12P006913	34.963	https://www.genecards.org/cgi-bin/carddisp.pl?gene=ENO2
AMH	Anti-Mullerian Hormone	Protein Coding	P03971	48	GC19P094826	34.9564	https://www.genecards.org/cgi-bin/carddisp.pl?gene=AMH
JUP	Junction Plakoglobin	Protein Coding	P14923	52	GC17M041754	34.9375	https://www.genecards.org/cgi-bin/carddisp.pl?gene=JUP
PRKCA	Protein Kinase C Alpha	Protein Coding	P17252	54	GC17P066302	34.9371	https://www.genecards.org/cgi-bin/carddisp.pl?gene=PRKCA
BMP4	Bone Morphogenetic Protein 4	Protein Coding	P12644	53	GC14M053949	34.9146	https://www.genecards.org/cgi-bin/carddisp.pl?gene=BMP4
LGALS3	Galectin 3	Protein Coding	P17931	48	GC14P055124	34.8743	https://www.genecards.org/cgi-bin/carddisp.pl?gene=LGALS3
GGPS1	Geranylgeranyl Diphosphate Synthase 1	Protein Coding	O95749	48	GC01P235327	34.8652	https://www.genecards.org/cgi-bin/carddisp.pl?gene=GGPS1
PDGFRB	Platelet Derived Growth Factor Receptor Beta	Protein Coding	P09619	57	GC05M150113	34.7778	https://www.genecards.org/cgi-bin/carddisp.pl?gene=PDGFRB
H1-3	H1.3 Linker Histone, Cluster Member	Protein Coding	P16402	41	GC06M088274	34.7236	https://www.genecards.org/cgi-bin/carddisp.pl?gene=H1-3
MMP7	Matrix Metallopeptidase 7	Protein Coding	P09237	51	GC11M117615	34.4266	https://www.genecards.org/cgi-bin/carddisp.pl?gene=MMP7
LEP	Leptin	Protein Coding	P41159	50	GC07P128241	34.3811	https://www.genecards.org/cgi-bin/carddisp.pl?gene=LEP
CCNB1	Cyclin B1	Protein Coding	P14635	51	GC05P069167	34.3743	https://www.genecards.org/cgi-bin/carddisp.pl?gene=CCNB1
AREG	Amphiregulin	Protein Coding	P15514	47	GC04P074445	34.3656	https://www.genecards.org/cgi-bin/carddisp.pl?gene=AREG
SETD2	SET Domain Containing 2, Histone Lysine Methyltransferase	Protein Coding	Q9BYW2	51	GC03M047033	34.3363	https://www.genecards.org/cgi-bin/carddisp.pl?gene=SETD2
GJA1	Gap Junction Protein Alpha 1	Protein Coding	P17302	54	GC06P123193	34.254	https://www.genecards.org/cgi-bin/carddisp.pl?gene=GJA1
SMAD2	SMAD Family Member 2	Protein Coding	Q15796	55	GC18M047809	34.2362	https://www.genecards.org/cgi-bin/carddisp.pl?gene=SMAD2
APEX1	Apurinic/Apyrimidinic Endodeoxyribonuclease 1	Protein Coding	P27695	49	GC14P020455	34.1265	https://www.genecards.org/cgi-bin/carddisp.pl?gene=APEX1
CCND2	Cyclin D2	Protein Coding	P30279	52	GC12P033680	34.0866	https://www.genecards.org/cgi-bin/carddisp.pl?gene=CCND2
TIMP1	TIMP Metallopeptidase Inhibitor 1	Protein Coding	P01033	48	GC0XP053104	33.9954	https://www.genecards.org/cgi-bin/carddisp.pl?gene=TIMP1
FASN	Fatty Acid Synthase	Protein Coding	P49327	52	GC17M082078	33.9888	https://www.genecards.org/cgi-bin/carddisp.pl?gene=FASN
RARB	Retinoic Acid Receptor Beta	Protein Coding	P10826	53	GC03P024689	33.9016	https://www.genecards.org/cgi-bin/carddisp.pl?gene=RARB
HSPA5	Heat Shock Protein Family A (Hsp70) Member 5	Protein Coding	P11021	52	GC09M125234	33.7601	https://www.genecards.org/cgi-bin/carddisp.pl?gene=HSPA5
PLK1	Polo Like Kinase 1	Protein Coding	P53350	54	GC16P060461	33.6612	https://www.genecards.org/cgi-bin/carddisp.pl?gene=PLK1
TLR4	Toll Like Receptor 4	Protein Coding	O00206	54	GC09P117704	33.6249	https://www.genecards.org/cgi-bin/carddisp.pl?gene=TLR4
ICAM1	Intercellular Adhesion Molecule 1	Protein Coding	P05362	53	GC19P095217	33.5511	https://www.genecards.org/cgi-bin/carddisp.pl?gene=ICAM1
LCP1	Lymphocyte Cytosolic Protein 1	Protein Coding	P13796	46	GC13M046132	33.5423	https://www.genecards.org/cgi-bin/carddisp.pl?gene=LCP1
ANXA5	Annexin A5	Protein Coding	P08758	50	GC04M121667	33.2774	https://www.genecards.org/cgi-bin/carddisp.pl?gene=ANXA5
EPHB2	EPH Receptor B2	Protein Coding	P29323	55	GC01P022710	33.2516	https://www.genecards.org/cgi-bin/carddisp.pl?gene=EPHB2
PDCD1	Programmed Cell Death 1	Protein Coding	Q15116	51	GC02M241849	33.2017	https://www.genecards.org/cgi-bin/carddisp.pl?gene=PDCD1
CTSD	Cathepsin D	Protein Coding	P07339	56	GC11M001752	33.1269	https://www.genecards.org/cgi-bin/carddisp.pl?gene=CTSD
IL1RN	Interleukin 1 Receptor Antagonist	Protein Coding	P18510	53	GC02P128885	33.0889	https://www.genecards.org/cgi-bin/carddisp.pl?gene=IL1RN
TGFB2	Transforming Growth Factor Beta 2	Protein Coding	P61812	54	GC01P218345	33.0442	https://www.genecards.org/cgi-bin/carddisp.pl?gene=TGFB2
GPC3	Glypican 3	Protein Coding	P51654	50	GC0XM133535	32.8925	https://www.genecards.org/cgi-bin/carddisp.pl?gene=GPC3
TFF1	Trefoil Factor 1	Protein Coding	P04155	46	GC21M042362	32.8885	https://www.genecards.org/cgi-bin/carddisp.pl?gene=TFF1
NFKBIA	NFKB Inhibitor Alpha	Protein Coding	P25963	54	GC14M035401	32.7905	https://www.genecards.org/cgi-bin/carddisp.pl?gene=NFKBIA
IL1A	Interleukin 1 Alpha	Protein Coding	P01583	49	GC02M112773	32.5297	https://www.genecards.org/cgi-bin/carddisp.pl?gene=IL1A
CTLA4	Cytotoxic T-Lymphocyte Associated Protein 4	Protein Coding	P16410	52	GC02P203854	32.5082	https://www.genecards.org/cgi-bin/carddisp.pl?gene=CTLA4
IL17A	Interleukin 17A	Protein Coding	Q16552	47	GC06P052186	32.4461	https://www.genecards.org/cgi-bin/carddisp.pl?gene=IL17A
CCL2	C-C Motif Chemokine Ligand 2	Protein Coding	P13500	52	GC17P034255	32.4402	https://www.genecards.org/cgi-bin/carddisp.pl?gene=CCL2
BUB1	BUB1 Mitotic Checkpoint Serine/Threonine Kinase	Protein Coding	O43683	52	GC02M110637	32.4324	https://www.genecards.org/cgi-bin/carddisp.pl?gene=BUB1
CDH2	Cadherin 2	Protein Coding	P19022	55	GC18M032084	32.4004	https://www.genecards.org/cgi-bin/carddisp.pl?gene=CDH2
KRT6C	Keratin 6C	Protein Coding	P48668	42	GC12M052468	32.3784	https://www.genecards.org/cgi-bin/carddisp.pl?gene=KRT6C
PRKDC	Protein Kinase, DNA-Activated, Catalytic Subunit	Protein Coding	P78527	54	GC08M047773	32.3586	https://www.genecards.org/cgi-bin/carddisp.pl?gene=PRKDC
ROS1	ROS Proto-Oncogene 1, Receptor Tyrosine Kinase	Protein Coding	P08922	50	GC06M117287	32.2959	https://www.genecards.org/cgi-bin/carddisp.pl?gene=ROS1
RBBP8	RB Binding Protein 8, Endonuclease	Protein Coding	Q99708	48	GC18P022798	32.2958	https://www.genecards.org/cgi-bin/carddisp.pl?gene=RBBP8
SIRT1	Sirtuin 1	Protein Coding	Q96EB6	52	GC10P067884	32.1195	https://www.genecards.org/cgi-bin/carddisp.pl?gene=SIRT1
BSG	Basigin (Ok Blood Group)	Protein Coding	P35613	48	GC19P000571	32.0148	https://www.genecards.org/cgi-bin/carddisp.pl?gene=BSG
HMGB1	High Mobility Group Box 1	Protein Coding	P09429	52	GC13M030456	31.9688	https://www.genecards.org/cgi-bin/carddisp.pl?gene=HMGB1
ALDH1A1	Aldehyde Dehydrogenase 1 Family Member A1	Protein Coding	P00352	51	GC09M072900	31.9677	https://www.genecards.org/cgi-bin/carddisp.pl?gene=ALDH1A1
ANXA2	Annexin A2	Protein Coding	P07355	51	GC15M060347	31.9312	https://www.genecards.org/cgi-bin/carddisp.pl?gene=ANXA2
PLAUR	Plasminogen Activator, Urokinase Receptor	Protein Coding	Q03405	48	GC19M043646	31.8263	https://www.genecards.org/cgi-bin/carddisp.pl?gene=PLAUR
CSF1R	Colony Stimulating Factor 1 Receptor	Protein Coding	P07333	55	GC05M150053	31.8171	https://www.genecards.org/cgi-bin/carddisp.pl?gene=CSF1R
TUBB	Tubulin Beta Class I	Protein Coding	P07437	53	GC06P118873	31.7959	https://www.genecards.org/cgi-bin/carddisp.pl?gene=TUBB
HSPA4	Heat Shock Protein Family A (Hsp70) Member 4	Protein Coding	P34932	46	GC05P133062	31.7613	https://www.genecards.org/cgi-bin/carddisp.pl?gene=HSPA4
SF3B1	Splicing Factor 3b Subunit 1	Protein Coding	O75533	48	GC02M197453	31.716	https://www.genecards.org/cgi-bin/carddisp.pl?gene=SF3B1
SOX2	SRY-Box Transcription Factor 2	Protein Coding	P48431	49	GC03P181711	31.7149	https://www.genecards.org/cgi-bin/carddisp.pl?gene=SOX2
CSF2	Colony Stimulating Factor 2	Protein Coding	P04141	48	GC05P132073	31.6873	https://www.genecards.org/cgi-bin/carddisp.pl?gene=CSF2
WFDC2	WAP Four-Disulfide Core Domain 2	Protein Coding	Q14508	41	GC20P045469	31.6669	https://www.genecards.org/cgi-bin/carddisp.pl?gene=WFDC2
RIPK1	Receptor Interacting Serine/Threonine Kinase 1	Protein Coding	Q13546	53	GC06P003825	31.5963	https://www.genecards.org/cgi-bin/carddisp.pl?gene=RIPK1
DNMT3B	DNA Methyltransferase 3 Beta	Protein Coding	Q9UBC3	54	GC20P032762	31.3811	https://www.genecards.org/cgi-bin/carddisp.pl?gene=DNMT3B
NPM1	Nucleophosmin 1	Protein Coding	P06748	54	GC05P171387	31.2779	https://www.genecards.org/cgi-bin/carddisp.pl?gene=NPM1
ITGB4	Integrin Subunit Beta 4	Protein Coding	P16144	53	GC17P075721	31.2609	https://www.genecards.org/cgi-bin/carddisp.pl?gene=ITGB4
JAK1	Janus Kinase 1	Protein Coding	P23458	57	GC01M064833	31.2488	https://www.genecards.org/cgi-bin/carddisp.pl?gene=JAK1
HDAC1	Histone Deacetylase 1	Protein Coding	Q13547	53	GC01P032292	31.246	https://www.genecards.org/cgi-bin/carddisp.pl?gene=HDAC1
GATA3	GATA Binding Protein 3	Protein Coding	P23771	53	GC10P008045	31.2428	https://www.genecards.org/cgi-bin/carddisp.pl?gene=GATA3
NME1	NME/NM23 Nucleoside Diphosphate Kinase 1	Protein Coding	P15531	48	GC17P093982	31.2362	https://www.genecards.org/cgi-bin/carddisp.pl?gene=NME1
RPS6KB1	Ribosomal Protein S6 Kinase B1	Protein Coding	P23443	53	GC17P059893	31.1071	https://www.genecards.org/cgi-bin/carddisp.pl?gene=RPS6KB1
BMP2	Bone Morphogenetic Protein 2	Protein Coding	P12643	50	GC20P006767	31.0775	https://www.genecards.org/cgi-bin/carddisp.pl?gene=BMP2
MUC5AC	Mucin 5AC, Oligomeric Mucus/Gel-Forming	Protein Coding	P98088	43	GC11P005752	31.0033	https://www.genecards.org/cgi-bin/carddisp.pl?gene=MUC5AC
ELAVL1	ELAV Like RNA Binding Protein 1	Protein Coding	Q15717	45	GC19M007958	30.9509	https://www.genecards.org/cgi-bin/carddisp.pl?gene=ELAVL1
NOTCH2	Notch Receptor 2	Protein Coding	Q04721	54	GC01M119911	30.8821	https://www.genecards.org/cgi-bin/carddisp.pl?gene=NOTCH2
TIMP2	TIMP Metallopeptidase Inhibitor 2	Protein Coding	P16035	45	GC17M078852	30.7711	https://www.genecards.org/cgi-bin/carddisp.pl?gene=TIMP2
EZR	Ezrin	Protein Coding	P15311	50	GC06M158765	30.7192	https://www.genecards.org/cgi-bin/carddisp.pl?gene=EZR
ITGA6	Integrin Subunit Alpha 6	Protein Coding	P23229	53	GC02P172427	30.7129	https://www.genecards.org/cgi-bin/carddisp.pl?gene=ITGA6
HDAC9	Histone Deacetylase 9	Protein Coding	Q9UKV0	52	GC07P018086	30.6115	https://www.genecards.org/cgi-bin/carddisp.pl?gene=HDAC9
RARA	Retinoic Acid Receptor Alpha	Protein Coding	P10276	53	GC17P040309	30.4783	https://www.genecards.org/cgi-bin/carddisp.pl?gene=RARA
ITGAV	Integrin Subunit Alpha V	Protein Coding	P06756	51	GC02P186589	30.4147	https://www.genecards.org/cgi-bin/carddisp.pl?gene=ITGAV
SF3B2	Splicing Factor 3b Subunit 2	Protein Coding	Q13435	45	GC11P066050	30.3682	https://www.genecards.org/cgi-bin/carddisp.pl?gene=SF3B2
IL4	Interleukin 4	Protein Coding	P05112	50	GC05P132673	30.3522	https://www.genecards.org/cgi-bin/carddisp.pl?gene=IL4
GAPDH	Glyceraldehyde-3-Phosphate Dehydrogenase	Protein Coding	P04406	54	GC12P033726	30.1754	https://www.genecards.org/cgi-bin/carddisp.pl?gene=GAPDH
ITGB3	Integrin Subunit Beta 3	Protein Coding	P05106	55	GC17P093864	30.1618	https://www.genecards.org/cgi-bin/carddisp.pl?gene=ITGB3
CLU	Clusterin	Protein Coding	P10909	51	GC08M027596	30.1401	https://www.genecards.org/cgi-bin/carddisp.pl?gene=CLU
ABCA1	ATP Binding Cassette Subfamily A Member 1	Protein Coding	O95477	51	GC09M104781	30.0438	https://www.genecards.org/cgi-bin/carddisp.pl?gene=ABCA1
IGFBP1	Insulin Like Growth Factor Binding Protein 1	Protein Coding	P08833	47	GC07P049076	29.9688	https://www.genecards.org/cgi-bin/carddisp.pl?gene=IGFBP1
WNT5A	Wnt Family Member 5A	Protein Coding	P41221	54	GC03M055465	29.9469	https://www.genecards.org/cgi-bin/carddisp.pl?gene=WNT5A
BMI1	BMI1 Proto-Oncogene, Polycomb Ring Finger	Protein Coding	P35226	46	GC10P022326	29.9223	https://www.genecards.org/cgi-bin/carddisp.pl?gene=BMI1
ABCC3	ATP Binding Cassette Subfamily C Member 3	Protein Coding	O15438	48	GC17P050634	29.9148	https://www.genecards.org/cgi-bin/carddisp.pl?gene=ABCC3
LGALS1	Galectin 1	Protein Coding	P09382	47	GC22P037675	29.8855	https://www.genecards.org/cgi-bin/carddisp.pl?gene=LGALS1
MMP3	Matrix Metallopeptidase 3	Protein Coding	P08254	53	GC11M102835	29.8853	https://www.genecards.org/cgi-bin/carddisp.pl?gene=MMP3
FHIT	Fragile Histidine Triad Diadenosine Triphosphatase	Protein Coding	P49789	47	GC03M059747	29.8756	https://www.genecards.org/cgi-bin/carddisp.pl?gene=FHIT
CSF1	Colony Stimulating Factor 1	Protein Coding	P09603	48	GC01P109911	29.7679	https://www.genecards.org/cgi-bin/carddisp.pl?gene=CSF1
PAK1	P21 (RAC1) Activated Kinase 1	Protein Coding	Q13153	54	GC11M117322	29.6812	https://www.genecards.org/cgi-bin/carddisp.pl?gene=PAK1
TGM2	Transglutaminase 2	Protein Coding	P21980	51	GC20M038127	29.5883	https://www.genecards.org/cgi-bin/carddisp.pl?gene=TGM2
IGFBP2	Insulin Like Growth Factor Binding Protein 2	Protein Coding	P18065	47	GC02P216632	29.5813	https://www.genecards.org/cgi-bin/carddisp.pl?gene=IGFBP2
ILK	Integrin Linked Kinase	Protein Coding	Q13418	48	GC11P007159	29.478	https://www.genecards.org/cgi-bin/carddisp.pl?gene=ILK
INSR	Insulin Receptor	Protein Coding	P06213	57	GC19M007112	29.4616	https://www.genecards.org/cgi-bin/carddisp.pl?gene=INSR
FOXO1	Forkhead Box O1	Protein Coding	Q12778	55	GC13M040555	29.4521	https://www.genecards.org/cgi-bin/carddisp.pl?gene=FOXO1
KITLG	KIT Ligand	Protein Coding	P21583	51	GC12M088492	29.3951	https://www.genecards.org/cgi-bin/carddisp.pl?gene=KITLG
GPER1	G Protein-Coupled Estrogen Receptor 1	Protein Coding	Q99527	44	GC07P008764	29.3898	https://www.genecards.org/cgi-bin/carddisp.pl?gene=GPER1
IRS1	Insulin Receptor Substrate 1	Protein Coding	P35568	51	GC02M226731	29.3663	https://www.genecards.org/cgi-bin/carddisp.pl?gene=IRS1
MAP2K2	Mitogen-Activated Protein Kinase Kinase 2	Protein Coding	P36507	58	GC19M004090	29.3105	https://www.genecards.org/cgi-bin/carddisp.pl?gene=MAP2K2
IL18	Interleukin 18	Protein Coding	Q14116	47	GC11M112143	29.2936	https://www.genecards.org/cgi-bin/carddisp.pl?gene=IL18
TIMP3	TIMP Metallopeptidase Inhibitor 3	Protein Coding	P35625	47	GC22P060747	29.2575	https://www.genecards.org/cgi-bin/carddisp.pl?gene=TIMP3
CCN2	Cellular Communication Network Factor 2	Protein Coding	P29279	50	GC06M131948	29.2474	https://www.genecards.org/cgi-bin/carddisp.pl?gene=CCN2
SHH	Sonic Hedgehog Signaling Molecule	Protein Coding	Q15465	54	GC07M155799	29.2443	https://www.genecards.org/cgi-bin/carddisp.pl?gene=SHH
NRP1	Neuropilin 1	Protein Coding	O14786	51	GC10M033177	29.0704	https://www.genecards.org/cgi-bin/carddisp.pl?gene=NRP1
GDF15	Growth Differentiation Factor 15	Protein Coding	Q99988	46	GC19P095553	29.061	https://www.genecards.org/cgi-bin/carddisp.pl?gene=GDF15
RB1CC1	RB1 Inducible Coiled-Coil 1	Protein Coding	Q8TDY2	47	GC08M052622	29.0162	https://www.genecards.org/cgi-bin/carddisp.pl?gene=RB1CC1
ST14	ST14 Transmembrane Serine Protease Matriptase	Protein Coding	Q9Y5Y6	51	GC11P130159	28.8231	https://www.genecards.org/cgi-bin/carddisp.pl?gene=ST14
ETS1	ETS Proto-Oncogene 1, Transcription Factor	Protein Coding	P14921	51	GC11M128458	28.6877	https://www.genecards.org/cgi-bin/carddisp.pl?gene=ETS1
SERPINA3	Serpin Family A Member 3	Protein Coding	P01011	47	GC14P094612	28.6842	https://www.genecards.org/cgi-bin/carddisp.pl?gene=SERPINA3
MUC3A	Mucin 3A, Cell Surface Associated	Protein Coding	Q02505	39	GC07P100949	28.6799	https://www.genecards.org/cgi-bin/carddisp.pl?gene=MUC3A
MTA1	Metastasis Associated 1	Protein Coding	Q13330	46	GC14P105419	28.6537	https://www.genecards.org/cgi-bin/carddisp.pl?gene=MTA1
MAPK10	Mitogen-Activated Protein Kinase 10	Protein Coding	P53779	52	GC04M085990	28.625	https://www.genecards.org/cgi-bin/carddisp.pl?gene=MAPK10
CCND3	Cyclin D3	Protein Coding	P30281	50	GC06M041934	28.6154	https://www.genecards.org/cgi-bin/carddisp.pl?gene=CCND3
TLR2	Toll Like Receptor 2	Protein Coding	O60603	55	GC04P153684	28.5742	https://www.genecards.org/cgi-bin/carddisp.pl?gene=TLR2
NLRP3	NLR Family Pyrin Domain Containing 3	Protein Coding	Q96P20	52	GC01P247416	28.5483	https://www.genecards.org/cgi-bin/carddisp.pl?gene=NLRP3
CEACAM3	CEA Cell Adhesion Molecule 3	Protein Coding	P40198	46	GC19P041796	28.4972	https://www.genecards.org/cgi-bin/carddisp.pl?gene=CEACAM3
HMGA2	High Mobility Group AT-Hook 2	Protein Coding	P52926	47	GC12P065824	28.3387	https://www.genecards.org/cgi-bin/carddisp.pl?gene=HMGA2
KRT80	Keratin 80	Protein Coding	Q6KB66	39	GC12M052168	28.3235	https://www.genecards.org/cgi-bin/carddisp.pl?gene=KRT80
HBEGF	Heparin Binding EGF Like Growth Factor	Protein Coding	Q99075	48	GC05M140332	28.2567	https://www.genecards.org/cgi-bin/carddisp.pl?gene=HBEGF
ENG	Endoglin	Protein Coding	P17813	52	GC09M127815	28.2425	https://www.genecards.org/cgi-bin/carddisp.pl?gene=ENG
CDH3	Cadherin 3	Protein Coding	P22223	51	GC16P069005	28.1856	https://www.genecards.org/cgi-bin/carddisp.pl?gene=CDH3
LMNA	Lamin A/C	Protein Coding	P02545	53	GC01P156082	28.1613	https://www.genecards.org/cgi-bin/carddisp.pl?gene=LMNA
CA9	Carbonic Anhydrase 9	Protein Coding	Q16790	50	GC09P035673	28.1538	https://www.genecards.org/cgi-bin/carddisp.pl?gene=CA9
SERPINB5	Serpin Family B Member 5	Protein Coding	P36952	47	GC18P063476	28.0913	https://www.genecards.org/cgi-bin/carddisp.pl?gene=SERPINB5
CRP	C-Reactive Protein	Protein Coding	P02741	49	GC01M159734	27.8655	https://www.genecards.org/cgi-bin/carddisp.pl?gene=CRP
HFE	Homeostatic Iron Regulator	Protein Coding	Q30201	49	GC06P026087	27.8082	https://www.genecards.org/cgi-bin/carddisp.pl?gene=HFE
RUNX3	RUNX Family Transcription Factor 3	Protein Coding	Q13761	47	GC01M024899	27.7813	https://www.genecards.org/cgi-bin/carddisp.pl?gene=RUNX3
SPARC	Secreted Protein Acidic And Cysteine Rich	Protein Coding	P09486	52	GC05M151661	27.7777	https://www.genecards.org/cgi-bin/carddisp.pl?gene=SPARC
FGF7	Fibroblast Growth Factor 7	Protein Coding	P21781	47	GC15P049423	27.6946	https://www.genecards.org/cgi-bin/carddisp.pl?gene=FGF7
PTHLH	Parathyroid Hormone Like Hormone	Protein Coding	P12272	50	GC12M027959	27.6894	https://www.genecards.org/cgi-bin/carddisp.pl?gene=PTHLH
PRKCD	Protein Kinase C Delta	Protein Coding	Q05655	55	GC03P053156	27.6472	https://www.genecards.org/cgi-bin/carddisp.pl?gene=PRKCD
EIF4E	Eukaryotic Translation Initiation Factor 4E	Protein Coding	P06730	53	GC04M098879	27.5763	https://www.genecards.org/cgi-bin/carddisp.pl?gene=EIF4E
IL6R	Interleukin 6 Receptor	Protein Coding	P08887	54	GC01P154405	27.5138	https://www.genecards.org/cgi-bin/carddisp.pl?gene=IL6R
NR3C1	Nuclear Receptor Subfamily 3 Group C Member 1	Protein Coding	P04150	53	GC05M143277	27.4866	https://www.genecards.org/cgi-bin/carddisp.pl?gene=NR3C1
CREB1	CAMP Responsive Element Binding Protein 1	Protein Coding	P16220	53	GC02P207529	27.4534	https://www.genecards.org/cgi-bin/carddisp.pl?gene=CREB1
CXCL1	C-X-C Motif Chemokine Ligand 1	Protein Coding	P09341	46	GC04P073869	27.3498	https://www.genecards.org/cgi-bin/carddisp.pl?gene=CXCL1
CLDN4	Claudin 4	Protein Coding	O14493	45	GC07P073799	27.258	https://www.genecards.org/cgi-bin/carddisp.pl?gene=CLDN4
NCAM1	Neural Cell Adhesion Molecule 1	Protein Coding	P13591	52	GC11P112961	27.1949	https://www.genecards.org/cgi-bin/carddisp.pl?gene=NCAM1
ADAR	Adenosine Deaminase RNA Specific	Protein Coding	P55265	49	GC01M158791	27.1543	https://www.genecards.org/cgi-bin/carddisp.pl?gene=ADAR
EDN1	Endothelin 1	Protein Coding	P05305	52	GC06P012236	27.141	https://www.genecards.org/cgi-bin/carddisp.pl?gene=EDN1
LDHA	Lactate Dehydrogenase A	Protein Coding	P00338	54	GC11P018394	26.9569	https://www.genecards.org/cgi-bin/carddisp.pl?gene=LDHA
HSPA8	Heat Shock Protein Family A (Hsp70) Member 8	Protein Coding	P11142	53	GC11M123057	26.9349	https://www.genecards.org/cgi-bin/carddisp.pl?gene=HSPA8
CDC42	Cell Division Cycle 42	Protein Coding	P60953	54	GC01P022052	26.8664	https://www.genecards.org/cgi-bin/carddisp.pl?gene=CDC42
ANGPT2	Angiopoietin 2	Protein Coding	O15123	52	GC08M006499	26.7918	https://www.genecards.org/cgi-bin/carddisp.pl?gene=ANGPT2
CHGA	Chromogranin A	Protein Coding	P10645	47	GC14P092972	26.7887	https://www.genecards.org/cgi-bin/carddisp.pl?gene=CHGA
CGA	Glycoprotein Hormones, Alpha Polypeptide	Protein Coding	P01215	49	GC06M087085	26.7709	https://www.genecards.org/cgi-bin/carddisp.pl?gene=CGA
TEK	TEK Receptor Tyrosine Kinase	Protein Coding	Q02763	55	GC09P027109	26.7645	https://www.genecards.org/cgi-bin/carddisp.pl?gene=TEK
KMT2D	Lysine Methyltransferase 2D	Protein Coding	O14686	47	GC12M049018	26.6342	https://www.genecards.org/cgi-bin/carddisp.pl?gene=KMT2D
KLF4	KLF Transcription Factor 4	Protein Coding	O43474	50	GC09M107484	26.5342	https://www.genecards.org/cgi-bin/carddisp.pl?gene=KLF4
NANOG	Nanog Homeobox	Protein Coding	Q9H9S0	41	GC12P007787	26.4308	https://www.genecards.org/cgi-bin/carddisp.pl?gene=NANOG
LOX	Lysyl Oxidase	Protein Coding	P28300	51	GC05M122063	26.3402	https://www.genecards.org/cgi-bin/carddisp.pl?gene=LOX
ITGA5	Integrin Subunit Alpha 5	Protein Coding	P08648	52	GC12M055460	26.2739	https://www.genecards.org/cgi-bin/carddisp.pl?gene=ITGA5
DDB2	Damage Specific DNA Binding Protein 2	Protein Coding	Q92466	50	GC11P047312	26.2456	https://www.genecards.org/cgi-bin/carddisp.pl?gene=DDB2
TCF7L2	Transcription Factor 7 Like 2	Protein Coding	Q9NQB0	50	GC10P112950	26.2303	https://www.genecards.org/cgi-bin/carddisp.pl?gene=TCF7L2
NOS2	Nitric Oxide Synthase 2	Protein Coding	P35228	53	GC17M027756	26.2122	https://www.genecards.org/cgi-bin/carddisp.pl?gene=NOS2
SERPINB3	Serpin Family B Member 3	Protein Coding	P29508	44	GC18M063655	26.2057	https://www.genecards.org/cgi-bin/carddisp.pl?gene=SERPINB3
TCF7	Transcription Factor 7	Protein Coding	P36402	46	GC05P134141	26.0647	https://www.genecards.org/cgi-bin/carddisp.pl?gene=TCF7
RPS20	Ribosomal Protein S20	Protein Coding	P60866	47	GC08M056067	26.0519	https://www.genecards.org/cgi-bin/carddisp.pl?gene=RPS20
DUSP1	Dual Specificity Phosphatase 1	Protein Coding	P28562	49	GC05M172768	26.0205	https://www.genecards.org/cgi-bin/carddisp.pl?gene=DUSP1
SQSTM1	Sequestosome 1	Protein Coding	Q13501	53	GC05P179806	25.9918	https://www.genecards.org/cgi-bin/carddisp.pl?gene=SQSTM1
PKM	Pyruvate Kinase M1/2	Protein Coding	P14618	53	GC15M072199	25.973	https://www.genecards.org/cgi-bin/carddisp.pl?gene=PKM
E2F3	E2F Transcription Factor 3	Protein Coding	O00716	46	GC06P020410	25.8883	https://www.genecards.org/cgi-bin/carddisp.pl?gene=E2F3
FSCN1	Fascin Actin-Bundling Protein 1	Protein Coding	Q16658	47	GC07P005592	25.8814	https://www.genecards.org/cgi-bin/carddisp.pl?gene=FSCN1
CCR7	C-C Motif Chemokine Receptor 7	Protein Coding	P32248	48	GC17M067978	25.7732	https://www.genecards.org/cgi-bin/carddisp.pl?gene=CCR7
CD40	CD40 Molecule	Protein Coding	P25942	54	GC20P046118	25.7479	https://www.genecards.org/cgi-bin/carddisp.pl?gene=CD40
TFRC	Transferrin Receptor	Protein Coding	P02786	54	GC03M196207	25.7305	https://www.genecards.org/cgi-bin/carddisp.pl?gene=TFRC
SFN	Stratifin	Protein Coding	P31947	49	GC01P031745	25.6885	https://www.genecards.org/cgi-bin/carddisp.pl?gene=SFN
HSPD1	Heat Shock Protein Family D (Hsp60) Member 1	Protein Coding	P10809	52	GC02M197486	25.6662	https://www.genecards.org/cgi-bin/carddisp.pl?gene=HSPD1
SLC25A5	Solute Carrier Family 25 Member 5	Protein Coding	P05141	47	GC0XP119468	25.617	https://www.genecards.org/cgi-bin/carddisp.pl?gene=SLC25A5
FGF1	Fibroblast Growth Factor 1	Protein Coding	P05230	51	GC05M142555	25.5887	https://www.genecards.org/cgi-bin/carddisp.pl?gene=FGF1
CFTR	CF Transmembrane Conductance Regulator	Protein Coding	P13569	54	GC07P117287	25.5821	https://www.genecards.org/cgi-bin/carddisp.pl?gene=CFTR
STAT5A	Signal Transducer And Activator Of Transcription 5A	Protein Coding	P42229	52	GC17P042287	25.5557	https://www.genecards.org/cgi-bin/carddisp.pl?gene=STAT5A
CLDN3	Claudin 3	Protein Coding	O15551	44	GC07M073768	25.5247	https://www.genecards.org/cgi-bin/carddisp.pl?gene=CLDN3
TXN	Thioredoxin	Protein Coding	P10599	49	GC09M110243	25.5149	https://www.genecards.org/cgi-bin/carddisp.pl?gene=TXN
STMN1	Stathmin 1	Protein Coding	P16949	48	GC01M025884	25.4642	https://www.genecards.org/cgi-bin/carddisp.pl?gene=STMN1
PTK2B	Protein Tyrosine Kinase 2 Beta	Protein Coding	Q14289	53	GC08P027311	25.3483	https://www.genecards.org/cgi-bin/carddisp.pl?gene=PTK2B
CD34	CD34 Molecule	Protein Coding	P28906	49	GC01M207880	25.3476	https://www.genecards.org/cgi-bin/carddisp.pl?gene=CD34
PDGFB	Platelet Derived Growth Factor Subunit B	Protein Coding	P01127	54	GC22M073492	25.308	https://www.genecards.org/cgi-bin/carddisp.pl?gene=PDGFB
PDPN	Podoplanin	Protein Coding	Q86YL7	45	GC01P013583	25.2584	https://www.genecards.org/cgi-bin/carddisp.pl?gene=PDPN
EGR1	Early Growth Response 1	Protein Coding	P18146	48	GC05P138465	25.2504	https://www.genecards.org/cgi-bin/carddisp.pl?gene=EGR1
DSP	Desmoplakin	Protein Coding	P15924	54	GC06P007541	25.1278	https://www.genecards.org/cgi-bin/carddisp.pl?gene=DSP
CTSB	Cathepsin B	Protein Coding	P07858	54	GC08M011842	25.0983	https://www.genecards.org/cgi-bin/carddisp.pl?gene=CTSB
TNFRSF1A	TNF Receptor Superfamily Member 1A	Protein Coding	P19438	53	GC12M006328	25.0952	https://www.genecards.org/cgi-bin/carddisp.pl?gene=TNFRSF1A
FLT3	Fms Related Receptor Tyrosine Kinase 3	Protein Coding	P36888	57	GC13M028003	25.0721	https://www.genecards.org/cgi-bin/carddisp.pl?gene=FLT3
HPSE	Heparanase	Protein Coding	Q9Y251	48	GC04M083292	24.9851	https://www.genecards.org/cgi-bin/carddisp.pl?gene=HPSE
DAB2	DAB Adaptor Protein 2	Protein Coding	P98082	47	GC05M039371	24.9388	https://www.genecards.org/cgi-bin/carddisp.pl?gene=DAB2
SST	Somatostatin	Protein Coding	P61278	44	GC03M187668	24.8848	https://www.genecards.org/cgi-bin/carddisp.pl?gene=SST
ARID2	AT-Rich Interaction Domain 2	Protein Coding	Q68CP9	44	GC12P045729	24.8385	https://www.genecards.org/cgi-bin/carddisp.pl?gene=ARID2
GNAQ	G Protein Subunit Alpha Q	Protein Coding	P50148	52	GC09M077716	24.7203	https://www.genecards.org/cgi-bin/carddisp.pl?gene=GNAQ
MIF	Macrophage Migration Inhibitory Factor	Protein Coding	P14174	51	GC22P023894	24.6903	https://www.genecards.org/cgi-bin/carddisp.pl?gene=MIF
H2AX	H2A.X Variant Histone	Protein Coding	P16104	47	GC11M120780	24.5919	https://www.genecards.org/cgi-bin/carddisp.pl?gene=H2AX
DKK1	Dickkopf WNT Signaling Pathway Inhibitor 1	Protein Coding	O94907	48	GC10P052314	24.533	https://www.genecards.org/cgi-bin/carddisp.pl?gene=DKK1
CD24	CD24 Molecule	Protein Coding	P25063	38	GC06M106969	24.4716	https://www.genecards.org/cgi-bin/carddisp.pl?gene=CD24
LEF1	Lymphoid Enhancer Binding Factor 1	Protein Coding	Q9UJU2	52	GC04M108047	24.4666	https://www.genecards.org/cgi-bin/carddisp.pl?gene=LEF1
HSPA1A	Heat Shock Protein Family A (Hsp70) Member 1A	Protein Coding	P0DMV8	50	GC06P118924	24.4436	https://www.genecards.org/cgi-bin/carddisp.pl?gene=HSPA1A
MMP13	Matrix Metallopeptidase 13	Protein Coding	P45452	53	GC11M102942	24.4417	https://www.genecards.org/cgi-bin/carddisp.pl?gene=MMP13
LCN2	Lipocalin 2	Protein Coding	P80188	48	GC09P128149	24.2997	https://www.genecards.org/cgi-bin/carddisp.pl?gene=LCN2
ENO1	Enolase 1	Protein Coding	P06733	51	GC01M008861	24.2809	https://www.genecards.org/cgi-bin/carddisp.pl?gene=ENO1
ADIPOQ	Adiponectin, C1Q And Collagen Domain Containing	Protein Coding	Q15848	50	GC03P186842	24.1456	https://www.genecards.org/cgi-bin/carddisp.pl?gene=ADIPOQ
S100A4	S100 Calcium Binding Protein A4	Protein Coding	P26447	48	GC01M153543	24.0562	https://www.genecards.org/cgi-bin/carddisp.pl?gene=S100A4
IDO1	Indoleamine 2,3-Dioxygenase 1	Protein Coding	P14902	50	GC08P039891	24.0267	https://www.genecards.org/cgi-bin/carddisp.pl?gene=IDO1
ING1	Inhibitor Of Growth Family Member 1	Protein Coding	Q9UK53	47	GC13P110712	24.0212	https://www.genecards.org/cgi-bin/carddisp.pl?gene=ING1
PTTG1	PTTG1 Regulator Of Sister Chromatid Separation, Securin	Protein Coding	O95997	45	GC05P160422	24.0052	https://www.genecards.org/cgi-bin/carddisp.pl?gene=PTTG1
IL11	Interleukin 11	Protein Coding	P20809	45	GC19M055364	23.9701	https://www.genecards.org/cgi-bin/carddisp.pl?gene=IL11
PRKD1	Protein Kinase D1	Protein Coding	Q15139	52	GC14M029576	23.9331	https://www.genecards.org/cgi-bin/carddisp.pl?gene=PRKD1
ERG	ETS Transcription Factor ERG	Protein Coding	P11308	51	GC21M038367	23.7213	https://www.genecards.org/cgi-bin/carddisp.pl?gene=ERG
CYP2E1	Cytochrome P450 Family 2 Subfamily E Member 1	Protein Coding	P05181	49	GC10P133520	23.7004	https://www.genecards.org/cgi-bin/carddisp.pl?gene=CYP2E1
MME	Membrane Metalloendopeptidase	Protein Coding	P08473	53	GC03P155024	23.6837	https://www.genecards.org/cgi-bin/carddisp.pl?gene=MME
MAGEA3	MAGE Family Member A3	Protein Coding	P43357	40	GC0XP152698	23.6054	https://www.genecards.org/cgi-bin/carddisp.pl?gene=MAGEA3
FAP	Fibroblast Activation Protein Alpha	Protein Coding	Q12884	50	GC02M162170	23.6038	https://www.genecards.org/cgi-bin/carddisp.pl?gene=FAP
XRCC5	X-Ray Repair Cross Complementing 5	Protein Coding	P13010	48	GC02P216107	23.5931	https://www.genecards.org/cgi-bin/carddisp.pl?gene=XRCC5
IGFBP5	Insulin Like Growth Factor Binding Protein 5	Protein Coding	P24593	46	GC02M216672	23.5846	https://www.genecards.org/cgi-bin/carddisp.pl?gene=IGFBP5
HLA-G	Major Histocompatibility Complex, Class I, G	Protein Coding	P17693	47	GC06P118842	23.5783	https://www.genecards.org/cgi-bin/carddisp.pl?gene=HLA-G
TUBB3	Tubulin Beta 3 Class III	Protein Coding	Q13509	52	GC16P092506	23.5717	https://www.genecards.org/cgi-bin/carddisp.pl?gene=TUBB3
POSTN	Periostin	Protein Coding	Q15063	46	GC13M037562	23.3516	https://www.genecards.org/cgi-bin/carddisp.pl?gene=POSTN
IL7	Interleukin 7	Protein Coding	P13232	47	GC08M078689	23.3455	https://www.genecards.org/cgi-bin/carddisp.pl?gene=IL7
ACTA2	Actin Alpha 2, Smooth Muscle	Protein Coding	P62736	51	GC10M088935	23.3406	https://www.genecards.org/cgi-bin/carddisp.pl?gene=ACTA2
CHUK	Component Of Inhibitor Of Nuclear Factor Kappa B Kinase Complex	Protein Coding	O15111	53	GC10M100328	23.3274	https://www.genecards.org/cgi-bin/carddisp.pl?gene=CHUK
FOXP3	Forkhead Box P3	Protein Coding	Q9BZS1	51	GC0XM049250	23.3251	https://www.genecards.org/cgi-bin/carddisp.pl?gene=FOXP3
VTN	Vitronectin	Protein Coding	P04004	47	GC17M067441	23.2962	https://www.genecards.org/cgi-bin/carddisp.pl?gene=VTN
ITGA2	Integrin Subunit Alpha 2	Protein Coding	P17301	49	GC05P052989	23.2637	https://www.genecards.org/cgi-bin/carddisp.pl?gene=ITGA2
CTNND1	Catenin Delta 1	Protein Coding	O60716	48	GC11P058457	23.247	https://www.genecards.org/cgi-bin/carddisp.pl?gene=CTNND1
TUBA1B	Tubulin Alpha 1b	Protein Coding	P68363	47	GC12M049127	23.2033	https://www.genecards.org/cgi-bin/carddisp.pl?gene=TUBA1B
GATA4	GATA Binding Protein 4	Protein Coding	P43694	52	GC08P011676	23.1088	https://www.genecards.org/cgi-bin/carddisp.pl?gene=GATA4
ABCC4	ATP Binding Cassette Subfamily C Member 4	Protein Coding	O15439	49	GC13M095019	23.1032	https://www.genecards.org/cgi-bin/carddisp.pl?gene=ABCC4
TGFB3	Transforming Growth Factor Beta 3	Protein Coding	P10600	51	GC14M075958	23.07	https://www.genecards.org/cgi-bin/carddisp.pl?gene=TGFB3
EDNRA	Endothelin Receptor Type A	Protein Coding	P25101	53	GC04P147480	23.0634	https://www.genecards.org/cgi-bin/carddisp.pl?gene=EDNRA
EPO	Erythropoietin	Protein Coding	P01588	46	GC07P100720	23.0568	https://www.genecards.org/cgi-bin/carddisp.pl?gene=EPO
DPP4	Dipeptidyl Peptidase 4	Protein Coding	P27487	53	GC02M161992	23.0022	https://www.genecards.org/cgi-bin/carddisp.pl?gene=DPP4
HLA-DRB1	Major Histocompatibility Complex, Class II, DR Beta 1	Protein Coding	P01911	50	GC06M087309	22.9186	https://www.genecards.org/cgi-bin/carddisp.pl?gene=HLA-DRB1
KLK6	Kallikrein Related Peptidase 6	Protein Coding	Q92876	48	GC19M050958	22.8637	https://www.genecards.org/cgi-bin/carddisp.pl?gene=KLK6
CDC25A	Cell Division Cycle 25A	Protein Coding	P30304	51	GC03M048270	22.7273	https://www.genecards.org/cgi-bin/carddisp.pl?gene=CDC25A
JAG1	Jagged Canonical Notch Ligand 1	Protein Coding	P78504	54	GC20M010637	22.7124	https://www.genecards.org/cgi-bin/carddisp.pl?gene=JAG1
GRB2	Growth Factor Receptor Bound Protein 2	Protein Coding	P62993	50	GC17M075318	22.6868	https://www.genecards.org/cgi-bin/carddisp.pl?gene=GRB2
MST1R	Macrophage Stimulating 1 Receptor	Protein Coding	Q04912	52	GC03M053172	22.6313	https://www.genecards.org/cgi-bin/carddisp.pl?gene=MST1R
IL24	Interleukin 24	Protein Coding	Q13007	45	GC01P206897	22.5685	https://www.genecards.org/cgi-bin/carddisp.pl?gene=IL24
TNFSF11	TNF Superfamily Member 11	Protein Coding	O14788	53	GC13P042562	22.5613	https://www.genecards.org/cgi-bin/carddisp.pl?gene=TNFSF11
CDK7	Cyclin Dependent Kinase 7	Protein Coding	P50613	49	GC05P069585	22.449	https://www.genecards.org/cgi-bin/carddisp.pl?gene=CDK7
CD36	CD36 Molecule	Protein Coding	P16671	53	GC07P080369	22.4477	https://www.genecards.org/cgi-bin/carddisp.pl?gene=CD36
ACTB	Actin Beta	Protein Coding	P60709	53	GC07M005527	22.445	https://www.genecards.org/cgi-bin/carddisp.pl?gene=ACTB
ABCB4	ATP Binding Cassette Subfamily B Member 4	Protein Coding	P21439	51	GC07M087365	22.4363	https://www.genecards.org/cgi-bin/carddisp.pl?gene=ABCB4
PLAG1	PLAG1 Zinc Finger	Protein Coding	Q6DJT9	44	GC08M056554	22.4134	https://www.genecards.org/cgi-bin/carddisp.pl?gene=PLAG1
ARNT	Aryl Hydrocarbon Receptor Nuclear Translocator	Protein Coding	P27540	49	GC01M150809	22.3536	https://www.genecards.org/cgi-bin/carddisp.pl?gene=ARNT
LIF	LIF Interleukin 6 Family Cytokine	Protein Coding	P15018	47	GC22M030240	22.2848	https://www.genecards.org/cgi-bin/carddisp.pl?gene=LIF
XRCC6	X-Ray Repair Cross Complementing 6	Protein Coding	P12956	48	GC22P061039	22.2366	https://www.genecards.org/cgi-bin/carddisp.pl?gene=XRCC6
CEBPB	CCAAT Enhancer Binding Protein Beta	Protein Coding	P17676	47	GC20P050190	22.2212	https://www.genecards.org/cgi-bin/carddisp.pl?gene=CEBPB
ODC1	Ornithine Decarboxylase 1	Protein Coding	P11926	52	GC02M010432	22.199	https://www.genecards.org/cgi-bin/carddisp.pl?gene=ODC1
GJB2	Gap Junction Protein Beta 2	Protein Coding	P29033	49	GC13M020187	22.1719	https://www.genecards.org/cgi-bin/carddisp.pl?gene=GJB2
NGFR	Nerve Growth Factor Receptor	Protein Coding	P08138	51	GC17P049495	22.1569	https://www.genecards.org/cgi-bin/carddisp.pl?gene=NGFR
NR1H2	Nuclear Receptor Subfamily 1 Group H Member 2	Protein Coding	P55055	50	GC19P050329	22.1422	https://www.genecards.org/cgi-bin/carddisp.pl?gene=NR1H2
S100A6	S100 Calcium Binding Protein A6	Protein Coding	P06703	46	GC01M158715	22.127	https://www.genecards.org/cgi-bin/carddisp.pl?gene=S100A6
CTSL	Cathepsin L	Protein Coding	P07711	51	GC09P087725	22.0813	https://www.genecards.org/cgi-bin/carddisp.pl?gene=CTSL
ANXA1	Annexin A1	Protein Coding	P04083	51	GC09P073151	21.9918	https://www.genecards.org/cgi-bin/carddisp.pl?gene=ANXA1
AGO2	Argonaute RISC Catalytic Component 2	Protein Coding	Q9UKV8	47	GC08M140522	21.9553	https://www.genecards.org/cgi-bin/carddisp.pl?gene=AGO2
FGF3	Fibroblast Growth Factor 3	Protein Coding	P11487	48	GC11M117077	21.8752	https://www.genecards.org/cgi-bin/carddisp.pl?gene=FGF3
CEBPA	CCAAT Enhancer Binding Protein Alpha	Protein Coding	P49715	50	GC19M033299	21.8563	https://www.genecards.org/cgi-bin/carddisp.pl?gene=CEBPA
PTPN1	Protein Tyrosine Phosphatase Non-Receptor Type 1	Protein Coding	P18031	53	GC20P050510	21.8553	https://www.genecards.org/cgi-bin/carddisp.pl?gene=PTPN1
BIRC3	Baculoviral IAP Repeat Containing 3	Protein Coding	Q13489	50	GC11P102317	21.8363	https://www.genecards.org/cgi-bin/carddisp.pl?gene=BIRC3
NTRK2	Neurotrophic Receptor Tyrosine Kinase 2	Protein Coding	Q16620	57	GC09P084668	21.8108	https://www.genecards.org/cgi-bin/carddisp.pl?gene=NTRK2
PRSS1	Serine Protease 1	Protein Coding	P07477	48	GC07P154297	21.7951	https://www.genecards.org/cgi-bin/carddisp.pl?gene=PRSS1
INHBA	Inhibin Subunit Beta A	Protein Coding	P08476	49	GC07M041670	21.7732	https://www.genecards.org/cgi-bin/carddisp.pl?gene=INHBA
TACSTD2	Tumor Associated Calcium Signal Transducer 2	Protein Coding	P09758	48	GC01M058575	21.7505	https://www.genecards.org/cgi-bin/carddisp.pl?gene=TACSTD2
S100A8	S100 Calcium Binding Protein A8	Protein Coding	P05109	46	GC01M158702	21.6062	https://www.genecards.org/cgi-bin/carddisp.pl?gene=S100A8
ATF3	Activating Transcription Factor 3	Protein Coding	P18847	48	GC01P212565	21.6003	https://www.genecards.org/cgi-bin/carddisp.pl?gene=ATF3
PPARA	Peroxisome Proliferator Activated Receptor Alpha	Protein Coding	Q07869	48	GC22P046150	21.5759	https://www.genecards.org/cgi-bin/carddisp.pl?gene=PPARA
F2R	Coagulation Factor II Thrombin Receptor	Protein Coding	P25116	50	GC05P076716	21.5585	https://www.genecards.org/cgi-bin/carddisp.pl?gene=F2R
PRKACA	Protein Kinase CAMP-Activated Catalytic Subunit Alpha	Protein Coding	P17612	55	GC19M017498	21.4726	https://www.genecards.org/cgi-bin/carddisp.pl?gene=PRKACA
TFAP2A	Transcription Factor AP-2 Alpha	Protein Coding	P05549	51	GC06M010393	21.3622	https://www.genecards.org/cgi-bin/carddisp.pl?gene=TFAP2A
CD82	CD82 Molecule	Protein Coding	P27701	47	GC11P044586	21.3598	https://www.genecards.org/cgi-bin/carddisp.pl?gene=CD82
NTRK3	Neurotrophic Receptor Tyrosine Kinase 3	Protein Coding	Q16288	56	GC15M087859	21.339	https://www.genecards.org/cgi-bin/carddisp.pl?gene=NTRK3
TNFRSF10C	TNF Receptor Superfamily Member 10c	Protein Coding	O14798	43	GC08P023102	21.3291	https://www.genecards.org/cgi-bin/carddisp.pl?gene=TNFRSF10C
CDKN1C	Cyclin Dependent Kinase Inhibitor 1C	Protein Coding	P49918	48	GC11M009679	21.2629	https://www.genecards.org/cgi-bin/carddisp.pl?gene=CDKN1C
ID1	Inhibitor Of DNA Binding 1	Protein Coding	P41134	44	GC20P031605	21.2405	https://www.genecards.org/cgi-bin/carddisp.pl?gene=ID1
WNT1	Wnt Family Member 1	Protein Coding	P04628	51	GC12P051005	21.2151	https://www.genecards.org/cgi-bin/carddisp.pl?gene=WNT1
DDR2	Discoidin Domain Receptor Tyrosine Kinase 2	Protein Coding	Q16832	55	GC01P162631	21.1916	https://www.genecards.org/cgi-bin/carddisp.pl?gene=DDR2
EREG	Epiregulin	Protein Coding	O14944	46	GC04P074366	21.1521	https://www.genecards.org/cgi-bin/carddisp.pl?gene=EREG
FOXA1	Forkhead Box A1	Protein Coding	P55317	47	GC14M037589	21.1247	https://www.genecards.org/cgi-bin/carddisp.pl?gene=FOXA1
RPSA	Ribosomal Protein SA	Protein Coding	P08865	50	GC03P039406	21.119	https://www.genecards.org/cgi-bin/carddisp.pl?gene=RPSA
GRN	Granulin Precursor	Protein Coding	P28799	51	GC17P044345	21.1173	https://www.genecards.org/cgi-bin/carddisp.pl?gene=GRN
BIRC2	Baculoviral IAP Repeat Containing 2	Protein Coding	Q13490	51	GC11P102347	21.1129	https://www.genecards.org/cgi-bin/carddisp.pl?gene=BIRC2
AHR	Aryl Hydrocarbon Receptor	Protein Coding	P35869	50	GC07P016916	21.0942	https://www.genecards.org/cgi-bin/carddisp.pl?gene=AHR
HP	Haptoglobin	Protein Coding	P00738	49	GC16P074037	21.0723	https://www.genecards.org/cgi-bin/carddisp.pl?gene=HP
XBP1	X-Box Binding Protein 1	Protein Coding	P17861	49	GC22M028794	21.0707	https://www.genecards.org/cgi-bin/carddisp.pl?gene=XBP1
WNT4	Wnt Family Member 4	Protein Coding	P56705	51	GC01M022190	21.0417	https://www.genecards.org/cgi-bin/carddisp.pl?gene=WNT4
FOLH1	Folate Hydrolase 1	Protein Coding	Q04609	51	GC11M116517	20.8904	https://www.genecards.org/cgi-bin/carddisp.pl?gene=FOLH1
MSN	Moesin	Protein Coding	P26038	51	GC0XP065588	20.869	https://www.genecards.org/cgi-bin/carddisp.pl?gene=MSN
RUNX2	RUNX Family Transcription Factor 2	Protein Coding	Q13950	50	GC06P119146	20.8196	https://www.genecards.org/cgi-bin/carddisp.pl?gene=RUNX2
HMOX1	Heme Oxygenase 1	Protein Coding	P09601	55	GC22P035380	20.7647	https://www.genecards.org/cgi-bin/carddisp.pl?gene=HMOX1
HMGA1	High Mobility Group AT-Hook 1	Protein Coding	P17096	50	GC06P119025	20.7368	https://www.genecards.org/cgi-bin/carddisp.pl?gene=HMGA1
AKR1C1	Aldo-Keto Reductase Family 1 Member C1	Protein Coding	Q04828	47	GC10P004963	20.7269	https://www.genecards.org/cgi-bin/carddisp.pl?gene=AKR1C1
ALOX5	Arachidonate 5-Lipoxygenase	Protein Coding	P09917	51	GC10P045374	20.714	https://www.genecards.org/cgi-bin/carddisp.pl?gene=ALOX5
KLK4	Kallikrein Related Peptidase 4	Protein Coding	Q9Y5K2	48	GC19M085945	20.6937	https://www.genecards.org/cgi-bin/carddisp.pl?gene=KLK4
CDH5	Cadherin 5	Protein Coding	P33151	50	GC16P066366	20.649	https://www.genecards.org/cgi-bin/carddisp.pl?gene=CDH5
KLF5	KLF Transcription Factor 5	Protein Coding	Q13887	49	GC13P073054	20.6474	https://www.genecards.org/cgi-bin/carddisp.pl?gene=KLF5
PLEC	Plectin	Protein Coding	Q15149	47	GC08M146323	20.6382	https://www.genecards.org/cgi-bin/carddisp.pl?gene=PLEC
IGFBP4	Insulin Like Growth Factor Binding Protein 4	Protein Coding	P22692	47	GC17P040443	20.6381	https://www.genecards.org/cgi-bin/carddisp.pl?gene=IGFBP4
SERPINA1	Serpin Family A Member 1	Protein Coding	P01009	53	GC14M094376	20.5756	https://www.genecards.org/cgi-bin/carddisp.pl?gene=SERPINA1
VCAN	Versican	Protein Coding	P13611	51	GC05P083471	20.5719	https://www.genecards.org/cgi-bin/carddisp.pl?gene=VCAN
SMO	Smoothened, Frizzled Class Receptor	Protein Coding	Q99835	54	GC07P134476	20.5625	https://www.genecards.org/cgi-bin/carddisp.pl?gene=SMO
KLK5	Kallikrein Related Peptidase 5	Protein Coding	Q9Y337	45	GC19M050943	20.4598	https://www.genecards.org/cgi-bin/carddisp.pl?gene=KLK5
PRKCE	Protein Kinase C Epsilon	Protein Coding	Q02156	52	GC02P045651	20.459	https://www.genecards.org/cgi-bin/carddisp.pl?gene=PRKCE
PLG	Plasminogen	Protein Coding	P00747	53	GC06P160702	20.4386	https://www.genecards.org/cgi-bin/carddisp.pl?gene=PLG
TNFRSF1B	TNF Receptor Superfamily Member 1B	Protein Coding	P20333	52	GC01P012599	20.3907	https://www.genecards.org/cgi-bin/carddisp.pl?gene=TNFRSF1B
HK2	Hexokinase 2	Protein Coding	P52789	50	GC02P074833	20.3546	https://www.genecards.org/cgi-bin/carddisp.pl?gene=HK2
CYP2D6	Cytochrome P450 Family 2 Subfamily D Member 6	Protein Coding	P10635	50	GC22M042126	20.3411	https://www.genecards.org/cgi-bin/carddisp.pl?gene=CYP2D6
NOTCH4	Notch Receptor 4	Protein Coding	Q99466	50	GC06M087292	20.3315	https://www.genecards.org/cgi-bin/carddisp.pl?gene=NOTCH4
FEN1	Flap Structure-Specific Endonuclease 1	Protein Coding	P39748	50	GC11P061793	20.3149	https://www.genecards.org/cgi-bin/carddisp.pl?gene=FEN1
DES	Desmin	Protein Coding	P17661	51	GC02P219418	20.2864	https://www.genecards.org/cgi-bin/carddisp.pl?gene=DES
SALL4	Spalt Like Transcription Factor 4	Protein Coding	Q9UJQ4	47	GC20M051784	20.2631	https://www.genecards.org/cgi-bin/carddisp.pl?gene=SALL4
HNF4A	Hepatocyte Nuclear Factor 4 Alpha	Protein Coding	P41235	53	GC20P044355	20.2521	https://www.genecards.org/cgi-bin/carddisp.pl?gene=HNF4A
CLDN7	Claudin 7	Protein Coding	O95471	44	GC17M007259	20.2453	https://www.genecards.org/cgi-bin/carddisp.pl?gene=CLDN7
CXCR2	C-X-C Motif Chemokine Receptor 2	Protein Coding	P25025	54	GC02P218125	20.2279	https://www.genecards.org/cgi-bin/carddisp.pl?gene=CXCR2
POMC	Proopiomelanocortin	Protein Coding	P01189	51	GC02M025160	20.1488	https://www.genecards.org/cgi-bin/carddisp.pl?gene=POMC
EPAS1	Endothelial PAS Domain Protein 1	Protein Coding	Q99814	54	GC02P046293	20.1045	https://www.genecards.org/cgi-bin/carddisp.pl?gene=EPAS1
IVL	Involucrin	Protein Coding	P07476	42	GC01P158682	20.0577	https://www.genecards.org/cgi-bin/carddisp.pl?gene=IVL
NES	Nestin	Protein Coding	P48681	44	GC01M156668	20.0405	https://www.genecards.org/cgi-bin/carddisp.pl?gene=NES
IGF2BP3	Insulin Like Growth Factor 2 MRNA Binding Protein 3	Protein Coding	O00425	45	GC07M023517	20.0161	https://www.genecards.org/cgi-bin/carddisp.pl?gene=IGF2BP3
XRCC4	X-Ray Repair Cross Complementing 4	Protein Coding	Q13426	47	GC05P083077	19.9072	https://www.genecards.org/cgi-bin/carddisp.pl?gene=XRCC4
LEPR	Leptin Receptor	Protein Coding	P48357	53	GC01P065431	19.8686	https://www.genecards.org/cgi-bin/carddisp.pl?gene=LEPR
RACK1	Receptor For Activated C Kinase 1	Protein Coding	P63244	47	GC05M182417	19.717	https://www.genecards.org/cgi-bin/carddisp.pl?gene=RACK1
L1CAM	L1 Cell Adhesion Molecule	Protein Coding	P32004	51	GC0XM153864	19.5472	https://www.genecards.org/cgi-bin/carddisp.pl?gene=L1CAM
CXADR	CXADR Ig-Like Cell Adhesion Molecule	Protein Coding	P78310	47	GC21P017513	19.4776	https://www.genecards.org/cgi-bin/carddisp.pl?gene=CXADR
TYR	Tyrosinase	Protein Coding	P14679	52	GC11P089177	19.3138	https://www.genecards.org/cgi-bin/carddisp.pl?gene=TYR
F3	Coagulation Factor III, Tissue Factor	Protein Coding	P13726	49	GC01M094782	19.2771	https://www.genecards.org/cgi-bin/carddisp.pl?gene=F3
SELENBP1	Selenium Binding Protein 1	Protein Coding	Q13228	47	GC01M151364	19.2619	https://www.genecards.org/cgi-bin/carddisp.pl?gene=SELENBP1
LOXL2	Lysyl Oxidase Like 2	Protein Coding	Q9Y4K0	50	GC08M023296	19.1395	https://www.genecards.org/cgi-bin/carddisp.pl?gene=LOXL2
CTTN	Cortactin	Protein Coding	Q14247	47	GC11P070398	19.1339	https://www.genecards.org/cgi-bin/carddisp.pl?gene=CTTN
SOD1	Superoxide Dismutase 1	Protein Coding	P00441	56	GC21P031659	19.1242	https://www.genecards.org/cgi-bin/carddisp.pl?gene=SOD1
TET2	Tet Methylcytosine Dioxygenase 2	Protein Coding	Q6N021	50	GC04P105145	19.091	https://www.genecards.org/cgi-bin/carddisp.pl?gene=TET2
ANXA3	Annexin A3	Protein Coding	P12429	46	GC04P078551	19.0417	https://www.genecards.org/cgi-bin/carddisp.pl?gene=ANXA3
THY1	Thy-1 Cell Surface Antigen	Protein Coding	P04216	46	GC11M119505	18.9566	https://www.genecards.org/cgi-bin/carddisp.pl?gene=THY1
JUND	JunD Proto-Oncogene, AP-1 Transcription Factor Subunit	Protein Coding	P17535	45	GC19M018279	18.9457	https://www.genecards.org/cgi-bin/carddisp.pl?gene=JUND
NCOR2	Nuclear Receptor Corepressor 2	Protein Coding	Q9Y618	47	GC12M124324	18.933	https://www.genecards.org/cgi-bin/carddisp.pl?gene=NCOR2
CD28	CD28 Molecule	Protein Coding	P10747	51	GC02P203706	18.8708	https://www.genecards.org/cgi-bin/carddisp.pl?gene=CD28
DCN	Decorin	Protein Coding	P07585	51	GC12M091140	18.8157	https://www.genecards.org/cgi-bin/carddisp.pl?gene=DCN
SPINT1	Serine Peptidase Inhibitor, Kunitz Type 1	Protein Coding	O43278	45	GC15P040844	18.8049	https://www.genecards.org/cgi-bin/carddisp.pl?gene=SPINT1
SOCS3	Suppressor Of Cytokine Signaling 3	Protein Coding	O14543	47	GC17M078356	18.6981	https://www.genecards.org/cgi-bin/carddisp.pl?gene=SOCS3
CCN1	Cellular Communication Network Factor 1	Protein Coding	O00622	44	GC01P085585	18.6852	https://www.genecards.org/cgi-bin/carddisp.pl?gene=CCN1
CHKA	Choline Kinase Alpha	Protein Coding	P35790	47	GC11M068052	18.6766	https://www.genecards.org/cgi-bin/carddisp.pl?gene=CHKA
MPO	Myeloperoxidase	Protein Coding	P05164	56	GC17M058269	18.6632	https://www.genecards.org/cgi-bin/carddisp.pl?gene=MPO
NR1I2	Nuclear Receptor Subfamily 1 Group I Member 2	Protein Coding	O75469	47	GC03P119780	18.6038	https://www.genecards.org/cgi-bin/carddisp.pl?gene=NR1I2
SFRP1	Secreted Frizzled Related Protein 1	Protein Coding	Q8N474	47	GC08M041262	18.5188	https://www.genecards.org/cgi-bin/carddisp.pl?gene=SFRP1
TNC	Tenascin C	Protein Coding	P24821	53	GC09M115019	18.4287	https://www.genecards.org/cgi-bin/carddisp.pl?gene=TNC
AKR1C3	Aldo-Keto Reductase Family 1 Member C3	Protein Coding	P42330	50	GC10P005035	18.4022	https://www.genecards.org/cgi-bin/carddisp.pl?gene=AKR1C3
COL1A1	Collagen Type I Alpha 1 Chain	Protein Coding	P02452	53	GC17M068598	18.335	https://www.genecards.org/cgi-bin/carddisp.pl?gene=COL1A1
RAN	RAN, Member RAS Oncogene Family	Protein Coding	P62826	47	GC12P130893	18.325	https://www.genecards.org/cgi-bin/carddisp.pl?gene=RAN
HOXA13	Homeobox A13	Protein Coding	P31271	45	GC07M027911	18.3242	https://www.genecards.org/cgi-bin/carddisp.pl?gene=HOXA13
CALR	Calreticulin	Protein Coding	P27797	55	GC19P012938	18.3166	https://www.genecards.org/cgi-bin/carddisp.pl?gene=CALR
PRDX1	Peroxiredoxin 1	Protein Coding	Q06830	52	GC01M045683	18.3148	https://www.genecards.org/cgi-bin/carddisp.pl?gene=PRDX1
NGF	Nerve Growth Factor	Protein Coding	P01138	54	GC01M115285	18.2018	https://www.genecards.org/cgi-bin/carddisp.pl?gene=NGF
CTCF	CCCTC-Binding Factor	Protein Coding	P49711	51	GC16P067563	18.1931	https://www.genecards.org/cgi-bin/carddisp.pl?gene=CTCF
HELLS	Helicase, Lymphoid Specific	Protein Coding	Q9NRZ9	48	GC10P104594	18.1267	https://www.genecards.org/cgi-bin/carddisp.pl?gene=HELLS
S100A9	S100 Calcium Binding Protein A9	Protein Coding	P06702	47	GC01P153357	18.0857	https://www.genecards.org/cgi-bin/carddisp.pl?gene=S100A9
HSPB2	Heat Shock Protein Family B (Small) Member 2	Protein Coding	Q16082	43	GC11P112309	18.0824	https://www.genecards.org/cgi-bin/carddisp.pl?gene=HSPB2
EWSR1	EWS RNA Binding Protein 1	Protein Coding	Q01844	48	GC22P060611	18.0609	https://www.genecards.org/cgi-bin/carddisp.pl?gene=EWSR1
FOSL1	FOS Like 1, AP-1 Transcription Factor Subunit	Protein Coding	P15407	48	GC11M116911	18.0188	https://www.genecards.org/cgi-bin/carddisp.pl?gene=FOSL1
CADM1	Cell Adhesion Molecule 1	Protein Coding	Q9BY67	48	GC11M115169	18.0079	https://www.genecards.org/cgi-bin/carddisp.pl?gene=CADM1
EPHA3	EPH Receptor A3	Protein Coding	P29320	50	GC03P089077	17.9161	https://www.genecards.org/cgi-bin/carddisp.pl?gene=EPHA3
HPGD	15-Hydroxyprostaglandin Dehydrogenase	Protein Coding	P15428	50	GC04M174490	17.8653	https://www.genecards.org/cgi-bin/carddisp.pl?gene=HPGD
CYP24A1	Cytochrome P450 Family 24 Subfamily A Member 1	Protein Coding	Q07973	50	GC20M054153	17.8585	https://www.genecards.org/cgi-bin/carddisp.pl?gene=CYP24A1
CXCL10	C-X-C Motif Chemokine Ligand 10	Protein Coding	P02778	48	GC04M076021	17.8156	https://www.genecards.org/cgi-bin/carddisp.pl?gene=CXCL10
LAMC2	Laminin Subunit Gamma 2	Protein Coding	Q13753	51	GC01P183186	17.8089	https://www.genecards.org/cgi-bin/carddisp.pl?gene=LAMC2
PEBP1	Phosphatidylethanolamine Binding Protein 1	Protein Coding	P30086	50	GC12P118143	17.8034	https://www.genecards.org/cgi-bin/carddisp.pl?gene=PEBP1
HDAC6	Histone Deacetylase 6	Protein Coding	Q9UBN7	57	GC0XP048801	17.796	https://www.genecards.org/cgi-bin/carddisp.pl?gene=HDAC6
TCF4	Transcription Factor 4	Protein Coding	P15884	51	GC18M055222	17.7773	https://www.genecards.org/cgi-bin/carddisp.pl?gene=TCF4
RPS27A	Ribosomal Protein S27a	Protein Coding	P62979	46	GC02P055231	17.6978	https://www.genecards.org/cgi-bin/carddisp.pl?gene=RPS27A
NCL	Nucleolin	Protein Coding	P19338	47	GC02M231453	17.6627	https://www.genecards.org/cgi-bin/carddisp.pl?gene=NCL
CGB5	Chorionic Gonadotropin Subunit Beta 5	Protein Coding	P0DN86	34	GC19P049043	17.601	https://www.genecards.org/cgi-bin/carddisp.pl?gene=CGB5
BMP7	Bone Morphogenetic Protein 7	Protein Coding	P18075	50	GC20M057168	17.596	https://www.genecards.org/cgi-bin/carddisp.pl?gene=BMP7
PGRMC1	Progesterone Receptor Membrane Component 1	Protein Coding	O00264	48	GC0XP119236	17.5553	https://www.genecards.org/cgi-bin/carddisp.pl?gene=PGRMC1
CLEC3B	C-Type Lectin Domain Family 3 Member B	Protein Coding	P05452	45	GC03P054774	17.5484	https://www.genecards.org/cgi-bin/carddisp.pl?gene=CLEC3B
CD59	CD59 Molecule (CD59 Blood Group)	Protein Coding	P13987	50	GC11M033709	17.5272	https://www.genecards.org/cgi-bin/carddisp.pl?gene=CD59
IL6ST	Interleukin 6 Cytokine Family Signal Transducer	Protein Coding	P40189	54	GC05M055935	17.5269	https://www.genecards.org/cgi-bin/carddisp.pl?gene=IL6ST
GH1	Growth Hormone 1	Protein Coding	P01241	47	GC17M063917	17.5266	https://www.genecards.org/cgi-bin/carddisp.pl?gene=GH1
CLDN1	Claudin 1	Protein Coding	O95832	50	GC03M190305	17.5175	https://www.genecards.org/cgi-bin/carddisp.pl?gene=CLDN1
IL13	Interleukin 13	Protein Coding	P35225	47	GC05P132656	17.461	https://www.genecards.org/cgi-bin/carddisp.pl?gene=IL13
PRKAA1	Protein Kinase AMP-Activated Catalytic Subunit Alpha 1	Protein Coding	Q13131	50	GC05M040759	17.4475	https://www.genecards.org/cgi-bin/carddisp.pl?gene=PRKAA1
TJP1	Tight Junction Protein 1	Protein Coding	Q07157	48	GC15M029699	17.4448	https://www.genecards.org/cgi-bin/carddisp.pl?gene=TJP1
GSN	Gelsolin	Protein Coding	P06396	52	GC09P121201	17.4262	https://www.genecards.org/cgi-bin/carddisp.pl?gene=GSN
BCL6	BCL6 Transcription Repressor	Protein Coding	P41182	50	GC03M187721	17.3916	https://www.genecards.org/cgi-bin/carddisp.pl?gene=BCL6
IFNB1	Interferon Beta 1	Protein Coding	P01574	47	GC09M021077	17.3249	https://www.genecards.org/cgi-bin/carddisp.pl?gene=IFNB1
ITGA3	Integrin Subunit Alpha 3	Protein Coding	P26006	52	GC17P050055	17.3034	https://www.genecards.org/cgi-bin/carddisp.pl?gene=ITGA3
WEE1	WEE1 G2 Checkpoint Kinase	Protein Coding	P30291	52	GC11P009573	17.2902	https://www.genecards.org/cgi-bin/carddisp.pl?gene=WEE1
NT5E	5'-Nucleotidase Ecto	Protein Coding	P21589	55	GC06P085449	17.2865	https://www.genecards.org/cgi-bin/carddisp.pl?gene=NT5E
PRKCI	Protein Kinase C Iota	Protein Coding	P41743	51	GC03P170222	17.2023	https://www.genecards.org/cgi-bin/carddisp.pl?gene=PRKCI
HNRNPA2B1	Heterogeneous Nuclear Ribonucleoprotein A2/B1	Protein Coding	P22626	50	GC07M026174	17.1633	https://www.genecards.org/cgi-bin/carddisp.pl?gene=HNRNPA2B1
MCM2	Minichromosome Maintenance Complex Component 2	Protein Coding	P49736	51	GC03P127598	17.1614	https://www.genecards.org/cgi-bin/carddisp.pl?gene=MCM2
FBN1	Fibrillin 1	Protein Coding	P35555	51	GC15M048408	17.0846	https://www.genecards.org/cgi-bin/carddisp.pl?gene=FBN1
RARS1	Arginyl-TRNA Synthetase 1	Protein Coding	P54136	48	GC05P168487	17.065	https://www.genecards.org/cgi-bin/carddisp.pl?gene=RARS1
MYB	MYB Proto-Oncogene, Transcription Factor	Protein Coding	P10242	52	GC06P135180	17.044	https://www.genecards.org/cgi-bin/carddisp.pl?gene=MYB
YWHAZ	Tyrosine 3-Monooxygenase/Tryptophan 5-Monooxygenase Activation Protein Zeta	Protein Coding	P63104	51	GC08M100917	17.0364	https://www.genecards.org/cgi-bin/carddisp.pl?gene=YWHAZ
PRSS8	Serine Protease 8	Protein Coding	Q16651	48	GC16M042533	17.0324	https://www.genecards.org/cgi-bin/carddisp.pl?gene=PRSS8
ADAM10	ADAM Metallopeptidase Domain 10	Protein Coding	O14672	57	GC15M058588	16.8411	https://www.genecards.org/cgi-bin/carddisp.pl?gene=ADAM10
ALCAM	Activated Leukocyte Cell Adhesion Molecule	Protein Coding	Q13740	46	GC03P105366	16.7935	https://www.genecards.org/cgi-bin/carddisp.pl?gene=ALCAM
KLK2	Kallikrein Related Peptidase 2	Protein Coding	P20151	49	GC19P050861	16.7046	https://www.genecards.org/cgi-bin/carddisp.pl?gene=KLK2
STUB1	STIP1 Homology And U-Box Containing Protein 1	Protein Coding	Q9UNE7	49	GC16P059753	16.6924	https://www.genecards.org/cgi-bin/carddisp.pl?gene=STUB1
AGER	Advanced Glycosylation End-Product Specific Receptor	Protein Coding	Q15109	50	GC06M032180	16.6471	https://www.genecards.org/cgi-bin/carddisp.pl?gene=AGER
BIRC7	Baculoviral IAP Repeat Containing 7	Protein Coding	Q96CA5	43	GC20P063235	16.6431	https://www.genecards.org/cgi-bin/carddisp.pl?gene=BIRC7
ACVR1B	Activin A Receptor Type 1B	Protein Coding	P36896	51	GC12P051951	16.6369	https://www.genecards.org/cgi-bin/carddisp.pl?gene=ACVR1B
CD151	CD151 Molecule (Raph Blood Group)	Protein Coding	P48509	47	GC11P005728	16.5376	https://www.genecards.org/cgi-bin/carddisp.pl?gene=CD151
HSP90AB1	Heat Shock Protein 90 Alpha Family Class B Member 1	Protein Coding	P08238	52	GC06P044246	16.4829	https://www.genecards.org/cgi-bin/carddisp.pl?gene=HSP90AB1
SASH1	SAM And SH3 Domain Containing 1	Protein Coding	O94885	44	GC06P148193	16.4807	https://www.genecards.org/cgi-bin/carddisp.pl?gene=SASH1
LGR5	Leucine Rich Repeat Containing G Protein-Coupled Receptor 5	Protein Coding	O75473	47	GC12P071439	16.4725	https://www.genecards.org/cgi-bin/carddisp.pl?gene=LGR5
PIK3R3	Phosphoinositide-3-Kinase Regulatory Subunit 3	Protein Coding	Q92569	48	GC01M046041	16.4523	https://www.genecards.org/cgi-bin/carddisp.pl?gene=PIK3R3
GSTM3	Glutathione S-Transferase Mu 3	Protein Coding	P21266	50	GC01M109733	16.4282	https://www.genecards.org/cgi-bin/carddisp.pl?gene=GSTM3
ANPEP	Alanyl Aminopeptidase, Membrane	Protein Coding	P15144	53	GC15M089784	16.3774	https://www.genecards.org/cgi-bin/carddisp.pl?gene=ANPEP
ALDOA	Aldolase, Fructose-Bisphosphate A	Protein Coding	P04075	52	GC16P030064	16.282	https://www.genecards.org/cgi-bin/carddisp.pl?gene=ALDOA
RHOD	Ras Homolog Family Member D	Protein Coding	O00212	41	GC11P082069	16.2804	https://www.genecards.org/cgi-bin/carddisp.pl?gene=RHOD
GLI2	GLI Family Zinc Finger 2	Protein Coding	P10070	52	GC02P120735	16.2336	https://www.genecards.org/cgi-bin/carddisp.pl?gene=GLI2
TGIF1	TGFB Induced Factor Homeobox 1	Protein Coding	Q15583	50	GC18P003411	16.2106	https://www.genecards.org/cgi-bin/carddisp.pl?gene=TGIF1
SDC1	Syndecan 1	Protein Coding	P18827	46	GC02M020200	16.1514	https://www.genecards.org/cgi-bin/carddisp.pl?gene=SDC1
VCAM1	Vascular Cell Adhesion Molecule 1	Protein Coding	P19320	50	GC01P100719	16.149	https://www.genecards.org/cgi-bin/carddisp.pl?gene=VCAM1
CXCR1	C-X-C Motif Chemokine Receptor 1	Protein Coding	P25024	47	GC02M218162	16.1294	https://www.genecards.org/cgi-bin/carddisp.pl?gene=CXCR1
DSG2	Desmoglein 2	Protein Coding	Q14126	49	GC18P031498	16.0921	https://www.genecards.org/cgi-bin/carddisp.pl?gene=DSG2
CTBP1	C-Terminal Binding Protein 1	Protein Coding	Q13363	51	GC04M001211	16.0591	https://www.genecards.org/cgi-bin/carddisp.pl?gene=CTBP1
HAS2	Hyaluronan Synthase 2	Protein Coding	Q92819	46	GC08M121612	15.9994	https://www.genecards.org/cgi-bin/carddisp.pl?gene=HAS2
SYK	Spleen Associated Tyrosine Kinase	Protein Coding	P43405	53	GC09P096881	15.9714	https://www.genecards.org/cgi-bin/carddisp.pl?gene=SYK
NCOA1	Nuclear Receptor Coactivator 1	Protein Coding	Q15788	48	GC02P024492	15.9539	https://www.genecards.org/cgi-bin/carddisp.pl?gene=NCOA1
HNRNPK	Heterogeneous Nuclear Ribonucleoprotein K	Protein Coding	P61978	48	GC09M105580	15.9193	https://www.genecards.org/cgi-bin/carddisp.pl?gene=HNRNPK
SELE	Selectin E	Protein Coding	P16581	47	GC01M169722	15.8682	https://www.genecards.org/cgi-bin/carddisp.pl?gene=SELE
HSP90B1	Heat Shock Protein 90 Beta Family Member 1	Protein Coding	P14625	51	GC12P103930	15.8589	https://www.genecards.org/cgi-bin/carddisp.pl?gene=HSP90B1
PGF	Placental Growth Factor	Protein Coding	P49763	48	GC14M074941	15.8375	https://www.genecards.org/cgi-bin/carddisp.pl?gene=PGF
NCOA2	Nuclear Receptor Coactivator 2	Protein Coding	Q15596	48	GC08M070109	15.7937	https://www.genecards.org/cgi-bin/carddisp.pl?gene=NCOA2
SPDEF	SAM Pointed Domain Containing ETS Transcription Factor	Protein Coding	O95238	42	GC06M087396	15.7827	https://www.genecards.org/cgi-bin/carddisp.pl?gene=SPDEF
FLNA	Filamin A	Protein Coding	P21333	52	GC0XM154348	15.7401	https://www.genecards.org/cgi-bin/carddisp.pl?gene=FLNA
IL15	Interleukin 15	Protein Coding	P40933	46	GC04P141636	15.7381	https://www.genecards.org/cgi-bin/carddisp.pl?gene=IL15
MYH9	Myosin Heavy Chain 9	Protein Coding	P35579	51	GC22M036281	15.738	https://www.genecards.org/cgi-bin/carddisp.pl?gene=MYH9
TF	Transferrin	Protein Coding	P02787	54	GC03P137489	15.7101	https://www.genecards.org/cgi-bin/carddisp.pl?gene=TF
FURIN	Furin, Paired Basic Amino Acid Cleaving Enzyme	Protein Coding	P09958	51	GC15P090868	15.5963	https://www.genecards.org/cgi-bin/carddisp.pl?gene=FURIN
NAPSA	Napsin A Aspartic Peptidase	Protein Coding	O96009	44	GC19M085919	15.4973	https://www.genecards.org/cgi-bin/carddisp.pl?gene=NAPSA
PAX2	Paired Box 2	Protein Coding	Q02962	50	GC10P100735	15.4879	https://www.genecards.org/cgi-bin/carddisp.pl?gene=PAX2
GZMB	Granzyme B	Protein Coding	P10144	51	GC14M024630	15.4865	https://www.genecards.org/cgi-bin/carddisp.pl?gene=GZMB
EIF5A	Eukaryotic Translation Initiation Factor 5A	Protein Coding	P63241	48	GC17P007306	15.486	https://www.genecards.org/cgi-bin/carddisp.pl?gene=EIF5A
JAK3	Janus Kinase 3	Protein Coding	P52333	54	GC19M017824	15.4848	https://www.genecards.org/cgi-bin/carddisp.pl?gene=JAK3
CYLD	CYLD Lysine 63 Deubiquitinase	Protein Coding	Q9NQC7	51	GC16P050742	15.4789	https://www.genecards.org/cgi-bin/carddisp.pl?gene=CYLD
VEGFB	Vascular Endothelial Growth Factor B	Protein Coding	P49765	47	GC11P064234	15.4787	https://www.genecards.org/cgi-bin/carddisp.pl?gene=VEGFB
G6PD	Glucose-6-Phosphate Dehydrogenase	Protein Coding	P11413	54	GC0XM154588	15.4454	https://www.genecards.org/cgi-bin/carddisp.pl?gene=G6PD
TFF3	Trefoil Factor 3	Protein Coding	Q07654	44	GC21M042311	15.4401	https://www.genecards.org/cgi-bin/carddisp.pl?gene=TFF3
AGR2	Anterior Gradient 2, Protein Disulphide Isomerase Family Member	Protein Coding	O95994	44	GC07M017302	15.4241	https://www.genecards.org/cgi-bin/carddisp.pl?gene=AGR2
FGF8	Fibroblast Growth Factor 8	Protein Coding	P55075	52	GC10M101770	15.3903	https://www.genecards.org/cgi-bin/carddisp.pl?gene=FGF8
PTGER4	Prostaglandin E Receptor 4	Protein Coding	P35408	50	GC05P040679	15.3892	https://www.genecards.org/cgi-bin/carddisp.pl?gene=PTGER4
FGF9	Fibroblast Growth Factor 9	Protein Coding	P31371	48	GC13P021671	15.3659	https://www.genecards.org/cgi-bin/carddisp.pl?gene=FGF9
SFRP4	Secreted Frizzled Related Protein 4	Protein Coding	Q6FHJ7	47	GC07M037912	15.3441	https://www.genecards.org/cgi-bin/carddisp.pl?gene=SFRP4
OSM	Oncostatin M	Protein Coding	P13725	47	GC22M030262	15.3236	https://www.genecards.org/cgi-bin/carddisp.pl?gene=OSM
CCL20	C-C Motif Chemokine Ligand 20	Protein Coding	P78556	46	GC02P227846	15.3137	https://www.genecards.org/cgi-bin/carddisp.pl?gene=CCL20
WIF1	WNT Inhibitory Factor 1	Protein Coding	Q9Y5W5	47	GC12M065050	15.3001	https://www.genecards.org/cgi-bin/carddisp.pl?gene=WIF1
REST	RE1 Silencing Transcription Factor	Protein Coding	Q13127	47	GC04P056907	15.2959	https://www.genecards.org/cgi-bin/carddisp.pl?gene=REST
CEMIP	Cell Migration Inducing Hyaluronidase 1	Protein Coding	Q8WUJ3	41	GC15P080779	15.1684	https://www.genecards.org/cgi-bin/carddisp.pl?gene=CEMIP
TRAF6	TNF Receptor Associated Factor 6	Protein Coding	Q9Y4K3	50	GC11M036467	15.1664	https://www.genecards.org/cgi-bin/carddisp.pl?gene=TRAF6
CYP27B1	Cytochrome P450 Family 27 Subfamily B Member 1	Protein Coding	O15528	50	GC12M058991	15.1596	https://www.genecards.org/cgi-bin/carddisp.pl?gene=CYP27B1
TGFBR3	Transforming Growth Factor Beta Receptor 3	Protein Coding	Q03167	51	GC01M091680	15.1518	https://www.genecards.org/cgi-bin/carddisp.pl?gene=TGFBR3
DKK3	Dickkopf WNT Signaling Pathway Inhibitor 3	Protein Coding	Q9UBP4	45	GC11M011962	15.091	https://www.genecards.org/cgi-bin/carddisp.pl?gene=DKK3
FGA	Fibrinogen Alpha Chain	Protein Coding	P02671	53	GC04M154583	15.073	https://www.genecards.org/cgi-bin/carddisp.pl?gene=FGA
CEACAM6	CEA Cell Adhesion Molecule 6	Protein Coding	P40199	44	GC19P041750	15.0321	https://www.genecards.org/cgi-bin/carddisp.pl?gene=CEACAM6
GPX4	Glutathione Peroxidase 4	Protein Coding	P36969	51	GC19P001103	15.0089	https://www.genecards.org/cgi-bin/carddisp.pl?gene=GPX4
SHMT1	Serine Hydroxymethyltransferase 1	Protein Coding	P34896	48	GC17M067171	14.9911	https://www.genecards.org/cgi-bin/carddisp.pl?gene=SHMT1
SFRP2	Secreted Frizzled Related Protein 2	Protein Coding	Q96HF1	43	GC04M153780	14.989	https://www.genecards.org/cgi-bin/carddisp.pl?gene=SFRP2
COL7A1	Collagen Type VII Alpha 1 Chain	Protein Coding	Q02388	47	GC03M048564	14.9745	https://www.genecards.org/cgi-bin/carddisp.pl?gene=COL7A1
ATF2	Activating Transcription Factor 2	Protein Coding	P15336	51	GC02M175072	14.9423	https://www.genecards.org/cgi-bin/carddisp.pl?gene=ATF2
RHOB	Ras Homolog Family Member B	Protein Coding	P62745	48	GC02P020447	14.9385	https://www.genecards.org/cgi-bin/carddisp.pl?gene=RHOB
FOXC1	Forkhead Box C1	Protein Coding	Q12948	47	GC06P001610	14.8932	https://www.genecards.org/cgi-bin/carddisp.pl?gene=FOXC1
TK1	Thymidine Kinase 1	Protein Coding	P04183	49	GC17M078175	14.8879	https://www.genecards.org/cgi-bin/carddisp.pl?gene=TK1
ALOX12	Arachidonate 12-Lipoxygenase, 12S Type	Protein Coding	P18054	48	GC17P092317	14.8756	https://www.genecards.org/cgi-bin/carddisp.pl?gene=ALOX12
NR4A1	Nuclear Receptor Subfamily 4 Group A Member 1	Protein Coding	P22736	51	GC12P052022	14.8675	https://www.genecards.org/cgi-bin/carddisp.pl?gene=NR4A1
NTS	Neurotensin	Protein Coding	P30990	45	GC12P085876	14.8671	https://www.genecards.org/cgi-bin/carddisp.pl?gene=NTS
VCL	Vinculin	Protein Coding	P18206	51	GC10P073995	14.8549	https://www.genecards.org/cgi-bin/carddisp.pl?gene=VCL
TACC3	Transforming Acidic Coiled-Coil Containing Protein 3	Protein Coding	Q9Y6A5	46	GC04P002594	14.8154	https://www.genecards.org/cgi-bin/carddisp.pl?gene=TACC3
ITK	IL2 Inducible T Cell Kinase	Protein Coding	Q08881	55	GC05P157158	14.8134	https://www.genecards.org/cgi-bin/carddisp.pl?gene=ITK
GPI	Glucose-6-Phosphate Isomerase	Protein Coding	P06744	51	GC19P034359	14.7975	https://www.genecards.org/cgi-bin/carddisp.pl?gene=GPI
S100A2	S100 Calcium Binding Protein A2	Protein Coding	P29034	45	GC01M153561	14.7957	https://www.genecards.org/cgi-bin/carddisp.pl?gene=S100A2
POLH	DNA Polymerase Eta	Protein Coding	Q9Y253	51	GC06P043576	14.7931	https://www.genecards.org/cgi-bin/carddisp.pl?gene=POLH
MCM7	Minichromosome Maintenance Complex Component 7	Protein Coding	P33993	50	GC07M100092	14.7847	https://www.genecards.org/cgi-bin/carddisp.pl?gene=MCM7
PTK6	Protein Tyrosine Kinase 6	Protein Coding	Q13882	50	GC20M063528	14.7155	https://www.genecards.org/cgi-bin/carddisp.pl?gene=PTK6
LTA	Lymphotoxin Alpha	Protein Coding	P01374	46	GC06P118891	14.7108	https://www.genecards.org/cgi-bin/carddisp.pl?gene=LTA
UBE2C	Ubiquitin Conjugating Enzyme E2 C	Protein Coding	O00762	47	GC20P045812	14.7015	https://www.genecards.org/cgi-bin/carddisp.pl?gene=UBE2C
F2RL1	F2R Like Trypsin Receptor 1	Protein Coding	P55085	47	GC05P076818	14.6975	https://www.genecards.org/cgi-bin/carddisp.pl?gene=F2RL1
LCK	LCK Proto-Oncogene, Src Family Tyrosine Kinase	Protein Coding	P06239	55	GC01P032251	14.6526	https://www.genecards.org/cgi-bin/carddisp.pl?gene=LCK
EIF2S1	Eukaryotic Translation Initiation Factor 2 Subunit Alpha	Protein Coding	P05198	48	GC14P067359	14.6001	https://www.genecards.org/cgi-bin/carddisp.pl?gene=EIF2S1
DUSP6	Dual Specificity Phosphatase 6	Protein Coding	Q16828	51	GC12M089347	14.5957	https://www.genecards.org/cgi-bin/carddisp.pl?gene=DUSP6
CUL3	Cullin 3	Protein Coding	Q13618	52	GC02M224470	14.5848	https://www.genecards.org/cgi-bin/carddisp.pl?gene=CUL3
CEACAM1	CEA Cell Adhesion Molecule 1	Protein Coding	P13688	48	GC19M042507	14.5677	https://www.genecards.org/cgi-bin/carddisp.pl?gene=CEACAM1
FZD7	Frizzled Class Receptor 7	Protein Coding	O75084	48	GC02P202319	14.5599	https://www.genecards.org/cgi-bin/carddisp.pl?gene=FZD7
CBS	Cystathionine Beta-Synthase	Protein Coding	P35520	54	GC21M043053	14.5468	https://www.genecards.org/cgi-bin/carddisp.pl?gene=CBS
IL1R1	Interleukin 1 Receptor Type 1	Protein Coding	P14778	50	GC02P102136	14.523	https://www.genecards.org/cgi-bin/carddisp.pl?gene=IL1R1
CCNH	Cyclin H	Protein Coding	P51946	49	GC05M087311	14.5207	https://www.genecards.org/cgi-bin/carddisp.pl?gene=CCNH
HNRNPA1	Heterogeneous Nuclear Ribonucleoprotein A1	Protein Coding	P09651	51	GC12P054280	14.4978	https://www.genecards.org/cgi-bin/carddisp.pl?gene=HNRNPA1
PRMT1	Protein Arginine Methyltransferase 1	Protein Coding	Q99873	52	GC19P049675	14.4626	https://www.genecards.org/cgi-bin/carddisp.pl?gene=PRMT1
EEF1A1	Eukaryotic Translation Elongation Factor 1 Alpha 1	Protein Coding	P68104	48	GC06M087895	14.4176	https://www.genecards.org/cgi-bin/carddisp.pl?gene=EEF1A1
SIX1	SIX Homeobox 1	Protein Coding	Q15475	47	GC14M060643	14.3914	https://www.genecards.org/cgi-bin/carddisp.pl?gene=SIX1
PRKCB	Protein Kinase C Beta	Protein Coding	P05771	52	GC16P060465	14.391	https://www.genecards.org/cgi-bin/carddisp.pl?gene=PRKCB
TNFRSF11B	TNF Receptor Superfamily Member 11b	Protein Coding	O00300	51	GC08M118923	14.3096	https://www.genecards.org/cgi-bin/carddisp.pl?gene=TNFRSF11B
STAT6	Signal Transducer And Activator Of Transcription 6	Protein Coding	P42226	54	GC12M057095	14.2913	https://www.genecards.org/cgi-bin/carddisp.pl?gene=STAT6
WNT3	Wnt Family Member 3	Protein Coding	P56703	51	GC17M046762	14.2545	https://www.genecards.org/cgi-bin/carddisp.pl?gene=WNT3
RPS6	Ribosomal Protein S6	Protein Coding	P62753	47	GC09M019375	14.2299	https://www.genecards.org/cgi-bin/carddisp.pl?gene=RPS6
SREBF1	Sterol Regulatory Element Binding Transcription Factor 1	Protein Coding	P36956	52	GC17M017810	14.2258	https://www.genecards.org/cgi-bin/carddisp.pl?gene=SREBF1
NRP2	Neuropilin 2	Protein Coding	O60462	49	GC02P205681	14.2237	https://www.genecards.org/cgi-bin/carddisp.pl?gene=NRP2
S100A7	S100 Calcium Binding Protein A7	Protein Coding	P31151	43	GC01M153457	14.21	https://www.genecards.org/cgi-bin/carddisp.pl?gene=S100A7
ETS2	ETS Proto-Oncogene 2, Transcription Factor	Protein Coding	P15036	45	GC21P038805	14.1645	https://www.genecards.org/cgi-bin/carddisp.pl?gene=ETS2
MCM3	Minichromosome Maintenance Complex Component 3	Protein Coding	P25205	49	GC06M052264	14.1445	https://www.genecards.org/cgi-bin/carddisp.pl?gene=MCM3
F2	Coagulation Factor II, Thrombin	Protein Coding	P00734	53	GC11P047208	14.1279	https://www.genecards.org/cgi-bin/carddisp.pl?gene=F2
ACTN4	Actinin Alpha 4	Protein Coding	O43707	50	GC19P038647	14.1218	https://www.genecards.org/cgi-bin/carddisp.pl?gene=ACTN4
LAMC1	Laminin Subunit Gamma 1	Protein Coding	P11047	47	GC01P183023	14.1174	https://www.genecards.org/cgi-bin/carddisp.pl?gene=LAMC1
NSD1	Nuclear Receptor Binding SET Domain Protein 1	Protein Coding	Q96L73	48	GC05P184983	14.1013	https://www.genecards.org/cgi-bin/carddisp.pl?gene=NSD1
RELB	RELB Proto-Oncogene, NF-KB Subunit	Protein Coding	Q01201	48	GC19P096175	14.0785	https://www.genecards.org/cgi-bin/carddisp.pl?gene=RELB
MDK	Midkine	Protein Coding	P21741	47	GC11P046380	14.0462	https://www.genecards.org/cgi-bin/carddisp.pl?gene=MDK
LRP1	LDL Receptor Related Protein 1	Protein Coding	Q07954	52	GC12P057128	13.9772	https://www.genecards.org/cgi-bin/carddisp.pl?gene=LRP1
DDX5	DEAD-Box Helicase 5	Protein Coding	P17844	49	GC17M064498	13.9513	https://www.genecards.org/cgi-bin/carddisp.pl?gene=DDX5
HES1	Hes Family BHLH Transcription Factor 1	Protein Coding	Q14469	48	GC03P194136	13.9285	https://www.genecards.org/cgi-bin/carddisp.pl?gene=HES1
YWHAE	Tyrosine 3-Monooxygenase/Tryptophan 5-Monooxygenase Activation Protein Epsilon	Protein Coding	P62258	53	GC17M014951	13.9254	https://www.genecards.org/cgi-bin/carddisp.pl?gene=YWHAE
PDGFA	Platelet Derived Growth Factor Subunit A	Protein Coding	P04085	47	GC07M000497	13.9187	https://www.genecards.org/cgi-bin/carddisp.pl?gene=PDGFA
ELF3	E74 Like ETS Transcription Factor 3	Protein Coding	P78545	43	GC01P202007	13.871	https://www.genecards.org/cgi-bin/carddisp.pl?gene=ELF3
LAMB3	Laminin Subunit Beta 3	Protein Coding	Q13751	50	GC01M209614	13.8243	https://www.genecards.org/cgi-bin/carddisp.pl?gene=LAMB3
JUNB	JunB Proto-Oncogene, AP-1 Transcription Factor Subunit	Protein Coding	P17275	45	GC19P012791	13.8214	https://www.genecards.org/cgi-bin/carddisp.pl?gene=JUNB
GNA11	G Protein Subunit Alpha 11	Protein Coding	P29992	50	GC19P003094	13.8077	https://www.genecards.org/cgi-bin/carddisp.pl?gene=GNA11
PTP4A1	Protein Tyrosine Phosphatase 4A1	Protein Coding	Q93096	46	GC06P119335	13.7684	https://www.genecards.org/cgi-bin/carddisp.pl?gene=PTP4A1
EEF2	Eukaryotic Translation Elongation Factor 2	Protein Coding	P13639	52	GC19M003976	13.75	https://www.genecards.org/cgi-bin/carddisp.pl?gene=EEF2
PRKCZ	Protein Kinase C Zeta	Protein Coding	Q05513	52	GC01P008428	13.7311	https://www.genecards.org/cgi-bin/carddisp.pl?gene=PRKCZ
PTP4A3	Protein Tyrosine Phosphatase 4A3	Protein Coding	O75365	45	GC08P141391	13.7261	https://www.genecards.org/cgi-bin/carddisp.pl?gene=PTP4A3
MMP12	Matrix Metallopeptidase 12	Protein Coding	P39900	50	GC11M102862	13.7061	https://www.genecards.org/cgi-bin/carddisp.pl?gene=MMP12
GGT1	Gamma-Glutamyltransferase 1	Protein Coding	P19440	52	GC22P024583	13.6506	https://www.genecards.org/cgi-bin/carddisp.pl?gene=GGT1
GATA6	GATA Binding Protein 6	Protein Coding	Q92908	51	GC18P022169	13.6276	https://www.genecards.org/cgi-bin/carddisp.pl?gene=GATA6
CXCL9	C-X-C Motif Chemokine Ligand 9	Protein Coding	Q07325	43	GC04M076001	13.6196	https://www.genecards.org/cgi-bin/carddisp.pl?gene=CXCL9
TNS4	Tensin 4	Protein Coding	Q8IZW8	42	GC17M040475	13.5906	https://www.genecards.org/cgi-bin/carddisp.pl?gene=TNS4
PLAT	Plasminogen Activator, Tissue Type	Protein Coding	P00750	52	GC08M042174	13.5905	https://www.genecards.org/cgi-bin/carddisp.pl?gene=PLAT
EIF3A	Eukaryotic Translation Initiation Factor 3 Subunit A	Protein Coding	Q14152	47	GC10M119034	13.5113	https://www.genecards.org/cgi-bin/carddisp.pl?gene=EIF3A
UBC	Ubiquitin C	Protein Coding	P0CG48	47	GC12M124911	13.5033	https://www.genecards.org/cgi-bin/carddisp.pl?gene=UBC
MAPK12	Mitogen-Activated Protein Kinase 12	Protein Coding	P53778	51	GC22M072793	13.4915	https://www.genecards.org/cgi-bin/carddisp.pl?gene=MAPK12
NNMT	Nicotinamide N-Methyltransferase	Protein Coding	P40261	47	GC11P114257	13.4733	https://www.genecards.org/cgi-bin/carddisp.pl?gene=NNMT
BOK	BCL2 Family Apoptosis Regulator BOK	Protein Coding	Q9UMX3	43	GC02P241558	13.4576	https://www.genecards.org/cgi-bin/carddisp.pl?gene=BOK
WNT7A	Wnt Family Member 7A	Protein Coding	O00755	52	GC03M024962	13.3777	https://www.genecards.org/cgi-bin/carddisp.pl?gene=WNT7A
TIAM1	TIAM Rac1 Associated GEF 1	Protein Coding	Q13009	48	GC21M031118	13.3729	https://www.genecards.org/cgi-bin/carddisp.pl?gene=TIAM1
CLIC1	Chloride Intracellular Channel 1	Protein Coding	O00299	45	GC06M087222	13.3008	https://www.genecards.org/cgi-bin/carddisp.pl?gene=CLIC1
THBD	Thrombomodulin	Protein Coding	P07204	50	GC20M023026	13.2966	https://www.genecards.org/cgi-bin/carddisp.pl?gene=THBD
WWTR1	WW Domain Containing Transcription Regulator 1	Protein Coding	Q9GZV5	44	GC03M149517	13.272	https://www.genecards.org/cgi-bin/carddisp.pl?gene=WWTR1
TNFRSF11A	TNF Receptor Superfamily Member 11a	Protein Coding	Q9Y6Q6	51	GC18P062325	13.2579	https://www.genecards.org/cgi-bin/carddisp.pl?gene=TNFRSF11A
PELP1	Proline, Glutamate And Leucine Rich Protein 1	Protein Coding	Q8IZL8	42	GC17M004669	13.2201	https://www.genecards.org/cgi-bin/carddisp.pl?gene=PELP1
PAX5	Paired Box 5	Protein Coding	Q02548	50	GC09M036993	13.1481	https://www.genecards.org/cgi-bin/carddisp.pl?gene=PAX5
BAG3	BAG Cochaperone 3	Protein Coding	O95817	46	GC10P119651	13.1157	https://www.genecards.org/cgi-bin/carddisp.pl?gene=BAG3
HSPA9	Heat Shock Protein Family A (Hsp70) Member 9	Protein Coding	P38646	51	GC05M138554	13.0838	https://www.genecards.org/cgi-bin/carddisp.pl?gene=HSPA9
TNFRSF6B	TNF Receptor Superfamily Member 6b	Protein Coding	O95407	45	GC20P063696	13.0651	https://www.genecards.org/cgi-bin/carddisp.pl?gene=TNFRSF6B
ECM1	Extracellular Matrix Protein 1	Protein Coding	Q16610	48	GC01P150508	13.0613	https://www.genecards.org/cgi-bin/carddisp.pl?gene=ECM1
RPA1	Replication Protein A1	Protein Coding	P27694	51	GC17P001829	13.0578	https://www.genecards.org/cgi-bin/carddisp.pl?gene=RPA1
KPNA2	Karyopherin Subunit Alpha 2	Protein Coding	P52292	48	GC17P068035	13.0551	https://www.genecards.org/cgi-bin/carddisp.pl?gene=KPNA2
VCP	Valosin Containing Protein	Protein Coding	P55072	53	GC09M035056	12.9843	https://www.genecards.org/cgi-bin/carddisp.pl?gene=VCP
GLS	Glutaminase	Protein Coding	O94925	53	GC02P190880	12.9556	https://www.genecards.org/cgi-bin/carddisp.pl?gene=GLS
GPT	Glutamic--Pyruvic Transaminase	Protein Coding	P24298	45	GC08P144502	12.8752	https://www.genecards.org/cgi-bin/carddisp.pl?gene=GPT
ADA	Adenosine Deaminase	Protein Coding	P00813	54	GC20M044620	12.8221	https://www.genecards.org/cgi-bin/carddisp.pl?gene=ADA
HLA-C	Major Histocompatibility Complex, Class I, C	Protein Coding	P10321	47	GC06M087164	12.8214	https://www.genecards.org/cgi-bin/carddisp.pl?gene=HLA-C
ATF1	Activating Transcription Factor 1	Protein Coding	P18846	49	GC12P050763	12.7894	https://www.genecards.org/cgi-bin/carddisp.pl?gene=ATF1
CDK5	Cyclin Dependent Kinase 5	Protein Coding	Q00535	56	GC07M151053	12.7671	https://www.genecards.org/cgi-bin/carddisp.pl?gene=CDK5
CRABP2	Cellular Retinoic Acid Binding Protein 2	Protein Coding	P29373	47	GC01M158899	12.6745	https://www.genecards.org/cgi-bin/carddisp.pl?gene=CRABP2
PLK4	Polo Like Kinase 4	Protein Coding	O00444	51	GC04P127880	12.6663	https://www.genecards.org/cgi-bin/carddisp.pl?gene=PLK4
ACP1	Acid Phosphatase 1	Protein Coding	P24666	47	GC02P000619	12.591	https://www.genecards.org/cgi-bin/carddisp.pl?gene=ACP1
OSMR	Oncostatin M Receptor	Protein Coding	Q99650	49	GC05P038845	12.5355	https://www.genecards.org/cgi-bin/carddisp.pl?gene=OSMR
CP	Ceruloplasmin	Protein Coding	P00450	52	GC03M149162	12.5088	https://www.genecards.org/cgi-bin/carddisp.pl?gene=CP
PGK1	Phosphoglycerate Kinase 1	Protein Coding	P00558	53	GC0XP078104	12.4768	https://www.genecards.org/cgi-bin/carddisp.pl?gene=PGK1
RAP1A	RAP1A, Member Of RAS Oncogene Family	Protein Coding	P62834	48	GC01P111542	12.4672	https://www.genecards.org/cgi-bin/carddisp.pl?gene=RAP1A
TFAP2C	Transcription Factor AP-2 Gamma	Protein Coding	Q92754	46	GC20P056629	12.4564	https://www.genecards.org/cgi-bin/carddisp.pl?gene=TFAP2C
AIFM1	Apoptosis Inducing Factor Mitochondria Associated 1	Protein Coding	O95831	53	GC0XM130129	12.4541	https://www.genecards.org/cgi-bin/carddisp.pl?gene=AIFM1
FYN	FYN Proto-Oncogene, Src Family Tyrosine Kinase	Protein Coding	P06241	51	GC06M111660	12.4049	https://www.genecards.org/cgi-bin/carddisp.pl?gene=FYN
SATB2	SATB Homeobox 2	Protein Coding	Q9UPW6	48	GC02M199269	12.3922	https://www.genecards.org/cgi-bin/carddisp.pl?gene=SATB2
HTRA3	HtrA Serine Peptidase 3	Protein Coding	P83110	42	GC04P008269	12.3847	https://www.genecards.org/cgi-bin/carddisp.pl?gene=HTRA3
MTHFD1	Methylenetetrahydrofolate Dehydrogenase, Cyclohydrolase And Formyltetrahydrofolate Synthetase 1	Protein Coding	P11586	48	GC14P064388	12.3797	https://www.genecards.org/cgi-bin/carddisp.pl?gene=MTHFD1
ATF4	Activating Transcription Factor 4	Protein Coding	P18848	50	GC22P039519	12.3784	https://www.genecards.org/cgi-bin/carddisp.pl?gene=ATF4
FOXA2	Forkhead Box A2	Protein Coding	Q9Y261	50	GC20M022581	12.3622	https://www.genecards.org/cgi-bin/carddisp.pl?gene=FOXA2
DEK	DEK Proto-Oncogene	Protein Coding	P35659	45	GC06M018224	12.362	https://www.genecards.org/cgi-bin/carddisp.pl?gene=DEK
PA2G4	Proliferation-Associated 2G4	Protein Coding	Q9UQ80	45	GC12P059070	12.3549	https://www.genecards.org/cgi-bin/carddisp.pl?gene=PA2G4
AZGP1	Alpha-2-Glycoprotein 1, Zinc-Binding	Protein Coding	P25311	47	GC07M099967	12.3202	https://www.genecards.org/cgi-bin/carddisp.pl?gene=AZGP1
MCAM	Melanoma Cell Adhesion Molecule	Protein Coding	P43121	45	GC11M119308	12.3173	https://www.genecards.org/cgi-bin/carddisp.pl?gene=MCAM
SYNE1	Spectrin Repeat Containing Nuclear Envelope Protein 1	Protein Coding	Q8NF91	44	GC06M152121	12.283	https://www.genecards.org/cgi-bin/carddisp.pl?gene=SYNE1
PTGES	Prostaglandin E Synthase	Protein Coding	O14684	45	GC09M129738	12.2331	https://www.genecards.org/cgi-bin/carddisp.pl?gene=PTGES
MMP10	Matrix Metallopeptidase 10	Protein Coding	P09238	48	GC11M102770	12.1929	https://www.genecards.org/cgi-bin/carddisp.pl?gene=MMP10
LIFR	LIF Receptor Subunit Alpha	Protein Coding	P42702	50	GC05M038475	12.0913	https://www.genecards.org/cgi-bin/carddisp.pl?gene=LIFR
RPL6	Ribosomal Protein L6	Protein Coding	Q02878	43	GC12M112320	12.0892	https://www.genecards.org/cgi-bin/carddisp.pl?gene=RPL6
RBL2	RB Transcriptional Corepressor Like 2	Protein Coding	Q08999	49	GC16P053433	12.0848	https://www.genecards.org/cgi-bin/carddisp.pl?gene=RBL2
CRK	CRK Proto-Oncogene, Adaptor Protein	Protein Coding	P46108	48	GC17M001420	12.0722	https://www.genecards.org/cgi-bin/carddisp.pl?gene=CRK
PARD3	Par-3 Family Cell Polarity Regulator	Protein Coding	Q8TEW0	45	GC10M035078	11.9871	https://www.genecards.org/cgi-bin/carddisp.pl?gene=PARD3
GSR	Glutathione-Disulfide Reductase	Protein Coding	P00390	53	GC08M030678	11.9813	https://www.genecards.org/cgi-bin/carddisp.pl?gene=GSR
HSPG2	Heparan Sulfate Proteoglycan 2	Protein Coding	P98160	52	GC01M021822	11.9788	https://www.genecards.org/cgi-bin/carddisp.pl?gene=HSPG2
FLI1	Fli-1 Proto-Oncogene, ETS Transcription Factor	Protein Coding	Q01543	51	GC11P128686	11.9756	https://www.genecards.org/cgi-bin/carddisp.pl?gene=FLI1
ISG15	ISG15 Ubiquitin Like Modifier	Protein Coding	P05161	50	GC01P001001	11.8265	https://www.genecards.org/cgi-bin/carddisp.pl?gene=ISG15
IL16	Interleukin 16	Protein Coding	Q14005	45	GC15P081159	11.8097	https://www.genecards.org/cgi-bin/carddisp.pl?gene=IL16
BACH1	BTB Domain And CNC Homolog 1	Protein Coding	O14867	45	GC21P029194	11.7769	https://www.genecards.org/cgi-bin/carddisp.pl?gene=BACH1
SERPINF1	Serpin Family F Member 1	Protein Coding	P36955	49	GC17P015403	11.7712	https://www.genecards.org/cgi-bin/carddisp.pl?gene=SERPINF1
KDM5B	Lysine Demethylase 5B	Protein Coding	Q9UGL1	49	GC01M202696	11.7618	https://www.genecards.org/cgi-bin/carddisp.pl?gene=KDM5B
GLI3	GLI Family Zinc Finger 3	Protein Coding	P10071	52	GC07M041960	11.7346	https://www.genecards.org/cgi-bin/carddisp.pl?gene=GLI3
COL1A2	Collagen Type I Alpha 2 Chain	Protein Coding	P08123	51	GC07P094394	11.6872	https://www.genecards.org/cgi-bin/carddisp.pl?gene=COL1A2
TRAF3	TNF Receptor Associated Factor 3	Protein Coding	Q13114	51	GC14P113792	11.6817	https://www.genecards.org/cgi-bin/carddisp.pl?gene=TRAF3
CKB	Creatine Kinase B	Protein Coding	P12277	48	GC14M103519	11.6806	https://www.genecards.org/cgi-bin/carddisp.pl?gene=CKB
PTGER2	Prostaglandin E Receptor 2	Protein Coding	P43116	51	GC14P052314	11.6704	https://www.genecards.org/cgi-bin/carddisp.pl?gene=PTGER2
PRDX6	Peroxiredoxin 6	Protein Coding	P30041	50	GC01P173477	11.6476	https://www.genecards.org/cgi-bin/carddisp.pl?gene=PRDX6
PRKAA2	Protein Kinase AMP-Activated Catalytic Subunit Alpha 2	Protein Coding	P54646	53	GC01P056645	11.6378	https://www.genecards.org/cgi-bin/carddisp.pl?gene=PRKAA2
FDPS	Farnesyl Diphosphate Synthase	Protein Coding	P14324	50	GC01P155308	11.6291	https://www.genecards.org/cgi-bin/carddisp.pl?gene=FDPS
CFL1	Cofilin 1	Protein Coding	P23528	50	GC11M065823	11.5625	https://www.genecards.org/cgi-bin/carddisp.pl?gene=CFL1
PHGDH	Phosphoglycerate Dehydrogenase	Protein Coding	O43175	54	GC01P119660	11.5608	https://www.genecards.org/cgi-bin/carddisp.pl?gene=PHGDH
CXCR3	C-X-C Motif Chemokine Receptor 3	Protein Coding	P49682	47	GC0XM071615	11.5584	https://www.genecards.org/cgi-bin/carddisp.pl?gene=CXCR3
HK1	Hexokinase 1	Protein Coding	P19367	53	GC10P069269	11.5492	https://www.genecards.org/cgi-bin/carddisp.pl?gene=HK1
TBXT	T-Box Transcription Factor T	Protein Coding	O15178	47	GC06M166158	11.5124	https://www.genecards.org/cgi-bin/carddisp.pl?gene=TBXT
PRDX2	Peroxiredoxin 2	Protein Coding	P32119	50	GC19M012796	11.5093	https://www.genecards.org/cgi-bin/carddisp.pl?gene=PRDX2
LAMA5	Laminin Subunit Alpha 5	Protein Coding	O15230	48	GC20M062307	11.4961	https://www.genecards.org/cgi-bin/carddisp.pl?gene=LAMA5
NR3C2	Nuclear Receptor Subfamily 3 Group C Member 2	Protein Coding	P08235	50	GC04M148078	11.4607	https://www.genecards.org/cgi-bin/carddisp.pl?gene=NR3C2
MAP2K5	Mitogen-Activated Protein Kinase Kinase 5	Protein Coding	Q13163	48	GC15P142877	11.445	https://www.genecards.org/cgi-bin/carddisp.pl?gene=MAP2K5
FABP4	Fatty Acid Binding Protein 4	Protein Coding	P15090	46	GC08M081478	11.4296	https://www.genecards.org/cgi-bin/carddisp.pl?gene=FABP4
AGTR1	Angiotensin II Receptor Type 1	Protein Coding	P30556	54	GC03P148697	11.4272	https://www.genecards.org/cgi-bin/carddisp.pl?gene=AGTR1
FAM83H	Family With Sequence Similarity 83 Member H	Protein Coding	Q6ZRV2	39	GC08M143723	11.3859	https://www.genecards.org/cgi-bin/carddisp.pl?gene=FAM83H
SMAD6	SMAD Family Member 6	Protein Coding	O43541	50	GC15P066702	11.3673	https://www.genecards.org/cgi-bin/carddisp.pl?gene=SMAD6
DSC3	Desmocollin 3	Protein Coding	Q14574	46	GC18M032107	11.315	https://www.genecards.org/cgi-bin/carddisp.pl?gene=DSC3
TUBA1A	Tubulin Alpha 1a	Protein Coding	Q71U36	52	GC12M049184	11.3006	https://www.genecards.org/cgi-bin/carddisp.pl?gene=TUBA1A
PSAT1	Phosphoserine Aminotransferase 1	Protein Coding	Q9Y617	50	GC09P078297	11.2826	https://www.genecards.org/cgi-bin/carddisp.pl?gene=PSAT1
CTSK	Cathepsin K	Protein Coding	P43235	53	GC01M158614	11.2693	https://www.genecards.org/cgi-bin/carddisp.pl?gene=CTSK
PRAME	PRAME Nuclear Receptor Transcriptional Regulator	Protein Coding	P78395	41	GC22M022547	11.2684	https://www.genecards.org/cgi-bin/carddisp.pl?gene=PRAME
AKR1C2	Aldo-Keto Reductase Family 1 Member C2	Protein Coding	P52895	49	GC10M004987	11.2099	https://www.genecards.org/cgi-bin/carddisp.pl?gene=AKR1C2
PDCD1LG2	Programmed Cell Death 1 Ligand 2	Protein Coding	Q9BQ51	46	GC09P005510	11.1324	https://www.genecards.org/cgi-bin/carddisp.pl?gene=PDCD1LG2
OPRM1	Opioid Receptor Mu 1	Protein Coding	P35372	51	GC06P154221	11.0988	https://www.genecards.org/cgi-bin/carddisp.pl?gene=OPRM1
COL4A1	Collagen Type IV Alpha 1 Chain	Protein Coding	P02462	51	GC13M110148	11.0857	https://www.genecards.org/cgi-bin/carddisp.pl?gene=COL4A1
MT2A	Metallothionein 2A	Protein Coding	P02795	45	GC16P061455	10.9818	https://www.genecards.org/cgi-bin/carddisp.pl?gene=MT2A
CXCR5	C-X-C Motif Chemokine Receptor 5	Protein Coding	P32302	45	GC11P121256	10.9521	https://www.genecards.org/cgi-bin/carddisp.pl?gene=CXCR5
MAP3K7	Mitogen-Activated Protein Kinase Kinase Kinase 7	Protein Coding	O43318	54	GC06M090513	10.9062	https://www.genecards.org/cgi-bin/carddisp.pl?gene=MAP3K7
PAX6	Paired Box 6	Protein Coding	P26367	51	GC11M031784	10.9029	https://www.genecards.org/cgi-bin/carddisp.pl?gene=PAX6
PPP2CA	Protein Phosphatase 2 Catalytic Subunit Alpha	Protein Coding	P67775	53	GC05M134194	10.8199	https://www.genecards.org/cgi-bin/carddisp.pl?gene=PPP2CA
IL22	Interleukin 22	Protein Coding	Q9GZX6	46	GC12M068248	10.7947	https://www.genecards.org/cgi-bin/carddisp.pl?gene=IL22
SPRY4	Sprouty RTK Signaling Antagonist 4	Protein Coding	Q9C004	47	GC05M142310	10.7616	https://www.genecards.org/cgi-bin/carddisp.pl?gene=SPRY4
SATB1	SATB Homeobox 1	Protein Coding	Q01826	48	GC03M025064	10.7578	https://www.genecards.org/cgi-bin/carddisp.pl?gene=SATB1
GNL3	G Protein Nucleolar 3	Protein Coding	Q9BVP2	46	GC03P052681	10.7248	https://www.genecards.org/cgi-bin/carddisp.pl?gene=GNL3
CD163	CD163 Molecule	Protein Coding	Q86VB7	48	GC12M009089	10.7155	https://www.genecards.org/cgi-bin/carddisp.pl?gene=CD163
ERN1	Endoplasmic Reticulum To Nucleus Signaling 1	Protein Coding	O75460	51	GC17M064039	10.7003	https://www.genecards.org/cgi-bin/carddisp.pl?gene=ERN1
SERPINH1	Serpin Family H Member 1	Protein Coding	P50454	50	GC11P075562	10.6143	https://www.genecards.org/cgi-bin/carddisp.pl?gene=SERPINH1
ADM	Adrenomedullin	Protein Coding	P35318	48	GC11P010304	10.5834	https://www.genecards.org/cgi-bin/carddisp.pl?gene=ADM
IL33	Interleukin 33	Protein Coding	O95760	42	GC09P008651	10.5662	https://www.genecards.org/cgi-bin/carddisp.pl?gene=IL33
MS4A1	Membrane Spanning 4-Domains A1	Protein Coding	P11836	51	GC11P060761	10.5047	https://www.genecards.org/cgi-bin/carddisp.pl?gene=MS4A1
CDK8	Cyclin Dependent Kinase 8	Protein Coding	P49336	51	GC13P026254	10.4374	https://www.genecards.org/cgi-bin/carddisp.pl?gene=CDK8
PSMD10	Proteasome 26S Subunit, Non-ATPase 10	Protein Coding	O75832	44	GC0XM108084	10.4022	https://www.genecards.org/cgi-bin/carddisp.pl?gene=PSMD10
TAGLN	Transgelin	Protein Coding	Q01995	47	GC11P117199	10.3947	https://www.genecards.org/cgi-bin/carddisp.pl?gene=TAGLN
TPM1	Tropomyosin 1	Protein Coding	P09493	52	GC15P147347	10.3198	https://www.genecards.org/cgi-bin/carddisp.pl?gene=TPM1
TGFBI	Transforming Growth Factor Beta Induced	Protein Coding	Q15582	50	GC05P136027	10.2871	https://www.genecards.org/cgi-bin/carddisp.pl?gene=TGFBI
PRDX5	Peroxiredoxin 5	Protein Coding	P30044	47	GC11P081830	10.2694	https://www.genecards.org/cgi-bin/carddisp.pl?gene=PRDX5
ITGA1	Integrin Subunit Alpha 1	Protein Coding	P56199	47	GC05P052788	10.2498	https://www.genecards.org/cgi-bin/carddisp.pl?gene=ITGA1
TLR3	Toll Like Receptor 3	Protein Coding	O15455	54	GC04P186059	10.2359	https://www.genecards.org/cgi-bin/carddisp.pl?gene=TLR3
RSPO1	R-Spondin 1	Protein Coding	Q2MKA7	47	GC01M037612	10.2128	https://www.genecards.org/cgi-bin/carddisp.pl?gene=RSPO1
CD81	CD81 Molecule	Protein Coding	P60033	50	GC11P005810	10.2104	https://www.genecards.org/cgi-bin/carddisp.pl?gene=CD81
STIM1	Stromal Interaction Molecule 1	Protein Coding	Q13586	53	GC11P005883	10.1849	https://www.genecards.org/cgi-bin/carddisp.pl?gene=STIM1
ABCC6	ATP Binding Cassette Subfamily C Member 6	Protein Coding	O95255	51	GC16M017062	10.1745	https://www.genecards.org/cgi-bin/carddisp.pl?gene=ABCC6
GBA1	Glucosylceramidase Beta 1	Protein Coding	P04062	53	GC01M158826	10.1734	https://www.genecards.org/cgi-bin/carddisp.pl?gene=GBA1
FUT8	Fucosyltransferase 8	Protein Coding	Q9BYC5	47	GC14P065411	10.1697	https://www.genecards.org/cgi-bin/carddisp.pl?gene=FUT8
PLD2	Phospholipase D2	Protein Coding	O14939	51	GC17P092233	10.1608	https://www.genecards.org/cgi-bin/carddisp.pl?gene=PLD2
DLK1	Delta Like Non-Canonical Notch Ligand 1	Protein Coding	P80370	48	GC14P113877	10.108	https://www.genecards.org/cgi-bin/carddisp.pl?gene=DLK1
IL5	Interleukin 5	Protein Coding	P05113	48	GC05M132541	10.0764	https://www.genecards.org/cgi-bin/carddisp.pl?gene=IL5
UBB	Ubiquitin B	Protein Coding	P0CG47	48	GC17P016380	10.0636	https://www.genecards.org/cgi-bin/carddisp.pl?gene=UBB
MICA	MHC Class I Polypeptide-Related Sequence A	Protein Coding	Q29983	42	GC06P031399	10.0339	https://www.genecards.org/cgi-bin/carddisp.pl?gene=MICA
DDB1	Damage Specific DNA Binding Protein 1	Protein Coding	Q16531	50	GC11M116669	10.0152	https://www.genecards.org/cgi-bin/carddisp.pl?gene=DDB1
PITX2	Paired Like Homeodomain 2	Protein Coding	Q99697	50	GC04M110617	9.99348	https://www.genecards.org/cgi-bin/carddisp.pl?gene=PITX2
CTNNBIP1	Catenin Beta Interacting Protein 1	Protein Coding	Q9NSA3	44	GC01M009848	9.96543	https://www.genecards.org/cgi-bin/carddisp.pl?gene=CTNNBIP1
FZD6	Frizzled Class Receptor 6	Protein Coding	O60353	50	GC08P103298	9.95876	https://www.genecards.org/cgi-bin/carddisp.pl?gene=FZD6
YES1	YES Proto-Oncogene 1, Src Family Tyrosine Kinase	Protein Coding	P07947	51	GC18M000721	9.94469	https://www.genecards.org/cgi-bin/carddisp.pl?gene=YES1
NECTIN4	Nectin Cell Adhesion Molecule 4	Protein Coding	Q96NY8	48	GC01M161089	9.936	https://www.genecards.org/cgi-bin/carddisp.pl?gene=NECTIN4
CLTC	Clathrin Heavy Chain	Protein Coding	Q00610	49	GC17P059619	9.93162	https://www.genecards.org/cgi-bin/carddisp.pl?gene=CLTC
ST3GAL1	ST3 Beta-Galactoside Alpha-2,3-Sialyltransferase 1	Protein Coding	Q11201	46	GC08M133454	9.88956	https://www.genecards.org/cgi-bin/carddisp.pl?gene=ST3GAL1
CCR3	C-C Motif Chemokine Receptor 3	Protein Coding	P51677	48	GC03P054794	9.88872	https://www.genecards.org/cgi-bin/carddisp.pl?gene=CCR3
DHPS	Deoxyhypusine Synthase	Protein Coding	P49366	47	GC19M017344	9.88308	https://www.genecards.org/cgi-bin/carddisp.pl?gene=DHPS
GJB1	Gap Junction Protein Beta 1	Protein Coding	P08034	50	GC0XP071212	9.8479	https://www.genecards.org/cgi-bin/carddisp.pl?gene=GJB1
FUS	FUS RNA Binding Protein	Protein Coding	P35637	48	GC16P031180	9.84431	https://www.genecards.org/cgi-bin/carddisp.pl?gene=FUS
DNTT	DNA Nucleotidylexotransferase	Protein Coding	P04053	45	GC10P096304	9.84366	https://www.genecards.org/cgi-bin/carddisp.pl?gene=DNTT
SKIL	SKI Like Proto-Oncogene	Protein Coding	P12757	46	GC03P170357	9.83664	https://www.genecards.org/cgi-bin/carddisp.pl?gene=SKIL
PFN1	Profilin 1	Protein Coding	P07737	50	GC17M004945	9.81649	https://www.genecards.org/cgi-bin/carddisp.pl?gene=PFN1
PTH1R	Parathyroid Hormone 1 Receptor	Protein Coding	Q03431	54	GC03P046877	9.76384	https://www.genecards.org/cgi-bin/carddisp.pl?gene=PTH1R
ACTG1	Actin Gamma 1	Protein Coding	P63261	51	GC17M081509	9.74285	https://www.genecards.org/cgi-bin/carddisp.pl?gene=ACTG1
TPM4	Tropomyosin 4	Protein Coding	P67936	44	GC19P095506	9.72505	https://www.genecards.org/cgi-bin/carddisp.pl?gene=TPM4
HHIP	Hedgehog Interacting Protein	Protein Coding	Q96QV1	45	GC04P144645	9.68205	https://www.genecards.org/cgi-bin/carddisp.pl?gene=HHIP
LTF	Lactotransferrin	Protein Coding	P02788	49	GC03M046435	9.67536	https://www.genecards.org/cgi-bin/carddisp.pl?gene=LTF
RETN	Resistin	Protein Coding	Q9HD89	46	GC19P007669	9.58727	https://www.genecards.org/cgi-bin/carddisp.pl?gene=RETN
ACSL4	Acyl-CoA Synthetase Long Chain Family Member 4	Protein Coding	O60488	49	GC0XM109624	9.58549	https://www.genecards.org/cgi-bin/carddisp.pl?gene=ACSL4
PER2	Period Circadian Regulator 2	Protein Coding	O15055	47	GC02M238244	9.57163	https://www.genecards.org/cgi-bin/carddisp.pl?gene=PER2
DHX9	DExH-Box Helicase 9	Protein Coding	Q08211	46	GC01P182839	9.57053	https://www.genecards.org/cgi-bin/carddisp.pl?gene=DHX9
CUL4B	Cullin 4B	Protein Coding	Q13620	47	GC0XM120524	9.52394	https://www.genecards.org/cgi-bin/carddisp.pl?gene=CUL4B
MIEN1	Migration And Invasion Enhancer 1	Protein Coding	Q9BRT3	38	GC17M039728	9.51196	https://www.genecards.org/cgi-bin/carddisp.pl?gene=MIEN1
IL2RB	Interleukin 2 Receptor Subunit Beta	Protein Coding	P14784	54	GC22M072637	9.50759	https://www.genecards.org/cgi-bin/carddisp.pl?gene=IL2RB
HOXB9	Homeobox B9	Protein Coding	P17482	42	GC17M048621	9.47353	https://www.genecards.org/cgi-bin/carddisp.pl?gene=HOXB9
FOXQ1	Forkhead Box Q1	Protein Coding	Q9C009	38	GC06P001312	9.46889	https://www.genecards.org/cgi-bin/carddisp.pl?gene=FOXQ1
SERPINB4	Serpin Family B Member 4	Protein Coding	P48594	40	GC18M063637	9.45398	https://www.genecards.org/cgi-bin/carddisp.pl?gene=SERPINB4
MRTFA	Myocardin Related Transcription Factor A	Protein Coding	Q969V6	45	GC22M073485	9.4455	https://www.genecards.org/cgi-bin/carddisp.pl?gene=MRTFA
TGM3	Transglutaminase 3	Protein Coding	Q08188	45	GC20P002296	9.44138	https://www.genecards.org/cgi-bin/carddisp.pl?gene=TGM3
S100P	S100 Calcium Binding Protein P	Protein Coding	P25815	44	GC04P006723	9.44135	https://www.genecards.org/cgi-bin/carddisp.pl?gene=S100P
ARF6	ADP Ribosylation Factor 6	Protein Coding	P62330	47	GC14P049938	9.38987	https://www.genecards.org/cgi-bin/carddisp.pl?gene=ARF6
RPS6KA1	Ribosomal Protein S6 Kinase A1	Protein Coding	Q15418	54	GC01P031698	9.38973	https://www.genecards.org/cgi-bin/carddisp.pl?gene=RPS6KA1
NOX1	NADPH Oxidase 1	Protein Coding	Q9Y5S8	46	GC0XM100843	9.3685	https://www.genecards.org/cgi-bin/carddisp.pl?gene=NOX1
ARG1	Arginase 1	Protein Coding	P05089	53	GC06P131473	9.36843	https://www.genecards.org/cgi-bin/carddisp.pl?gene=ARG1
PTBP1	Polypyrimidine Tract Binding Protein 1	Protein Coding	P26599	46	GC19P000797	9.36101	https://www.genecards.org/cgi-bin/carddisp.pl?gene=PTBP1
FXYD5	FXYD Domain Containing Ion Transport Regulator 5	Protein Coding	Q96DB9	39	GC19P035154	9.33284	https://www.genecards.org/cgi-bin/carddisp.pl?gene=FXYD5
SOX10	SRY-Box Transcription Factor 10	Protein Coding	P56693	49	GC22M074371	9.32179	https://www.genecards.org/cgi-bin/carddisp.pl?gene=SOX10
FABP5	Fatty Acid Binding Protein 5	Protein Coding	Q01469	45	GC08P081282	9.29896	https://www.genecards.org/cgi-bin/carddisp.pl?gene=FABP5
CTSE	Cathepsin E	Protein Coding	P14091	45	GC01M206009	9.26349	https://www.genecards.org/cgi-bin/carddisp.pl?gene=CTSE
DCLK1	Doublecortin Like Kinase 1	Protein Coding	O15075	49	GC13M035768	9.23849	https://www.genecards.org/cgi-bin/carddisp.pl?gene=DCLK1
ROMO1	Reactive Oxygen Species Modulator 1	Protein Coding	P60602	39	GC20P035699	9.23538	https://www.genecards.org/cgi-bin/carddisp.pl?gene=ROMO1
MSI1	Musashi RNA Binding Protein 1	Protein Coding	O43347	44	GC12M120341	9.20853	https://www.genecards.org/cgi-bin/carddisp.pl?gene=MSI1
RPS3	Ribosomal Protein S3	Protein Coding	P23396	47	GC11P082439	9.20355	https://www.genecards.org/cgi-bin/carddisp.pl?gene=RPS3
SLCO1B3	Solute Carrier Organic Anion Transporter Family Member 1B3	Protein Coding	Q9NPD5	48	GC12P020810	9.20162	https://www.genecards.org/cgi-bin/carddisp.pl?gene=SLCO1B3
GSK3A	Glycogen Synthase Kinase 3 Alpha	Protein Coding	P49840	52	GC19M085600	9.17988	https://www.genecards.org/cgi-bin/carddisp.pl?gene=GSK3A
TARS1	Threonyl-TRNA Synthetase 1	Protein Coding	P26639	46	GC05P033455	9.16259	https://www.genecards.org/cgi-bin/carddisp.pl?gene=TARS1
PIGR	Polymeric Immunoglobulin Receptor	Protein Coding	P01833	45	GC01M206928	9.08933	https://www.genecards.org/cgi-bin/carddisp.pl?gene=PIGR
RPL3	Ribosomal Protein L3	Protein Coding	P39023	46	GC22M072659	9.05746	https://www.genecards.org/cgi-bin/carddisp.pl?gene=RPL3
CAD	Carbamoyl-Phosphate Synthetase 2, Aspartate Transcarbamylase, And Dihydroorotase	Protein Coding	P27708	53	GC02P027217	9.05467	https://www.genecards.org/cgi-bin/carddisp.pl?gene=CAD
RPS4X	Ribosomal Protein S4 X-Linked	Protein Coding	P62701	42	GC0XM072255	9.04007	https://www.genecards.org/cgi-bin/carddisp.pl?gene=RPS4X
RIPK2	Receptor Interacting Serine/Threonine Kinase 2	Protein Coding	O43353	50	GC08P089876	8.98212	https://www.genecards.org/cgi-bin/carddisp.pl?gene=RIPK2
MFGE8	Milk Fat Globule EGF And Factor V/VIII Domain Containing	Protein Coding	Q08431	46	GC15M088898	8.95548	https://www.genecards.org/cgi-bin/carddisp.pl?gene=MFGE8
PTX3	Pentraxin 3	Protein Coding	P26022	46	GC03P157436	8.92835	https://www.genecards.org/cgi-bin/carddisp.pl?gene=PTX3
SOX11	SRY-Box Transcription Factor 11	Protein Coding	P35716	45	GC02P005707	8.92587	https://www.genecards.org/cgi-bin/carddisp.pl?gene=SOX11
DNM1L	Dynamin 1 Like	Protein Coding	O00429	52	GC12P032679	8.91923	https://www.genecards.org/cgi-bin/carddisp.pl?gene=DNM1L
ID3	Inhibitor Of DNA Binding 3	Protein Coding	Q02535	44	GC01M023557	8.8628	https://www.genecards.org/cgi-bin/carddisp.pl?gene=ID3
CAP1	Cyclase Associated Actin Cytoskeleton Regulatory Protein 1	Protein Coding	Q01518	45	GC01P040288	8.83557	https://www.genecards.org/cgi-bin/carddisp.pl?gene=CAP1
CAMP	Cathelicidin Antimicrobial Peptide	Protein Coding	P49913	43	GC03P054909	8.79839	https://www.genecards.org/cgi-bin/carddisp.pl?gene=CAMP
LAMA3	Laminin Subunit Alpha 3	Protein Coding	Q16787	49	GC18P023689	8.79358	https://www.genecards.org/cgi-bin/carddisp.pl?gene=LAMA3
TMSB4X	Thymosin Beta 4 X-Linked	Protein Coding	P62328	44	GC0XP012975	8.78271	https://www.genecards.org/cgi-bin/carddisp.pl?gene=TMSB4X
EFNB2	Ephrin B2	Protein Coding	P52799	48	GC13M106489	8.74311	https://www.genecards.org/cgi-bin/carddisp.pl?gene=EFNB2
HSPB8	Heat Shock Protein Family B (Small) Member 8	Protein Coding	Q9UJY1	48	GC12P119173	8.73614	https://www.genecards.org/cgi-bin/carddisp.pl?gene=HSPB8
AQP5	Aquaporin 5	Protein Coding	P55064	50	GC12P049961	8.67232	https://www.genecards.org/cgi-bin/carddisp.pl?gene=AQP5
ID2	Inhibitor Of DNA Binding 2	Protein Coding	Q02363	47	GC02P008678	8.64848	https://www.genecards.org/cgi-bin/carddisp.pl?gene=ID2
NR1H4	Nuclear Receptor Subfamily 1 Group H Member 4	Protein Coding	Q96RI1	51	GC12P100473	8.63505	https://www.genecards.org/cgi-bin/carddisp.pl?gene=NR1H4
BMAL1	Basic Helix-Loop-Helix ARNT Like 1	Protein Coding	O00327	45	GC11P013277	8.5933	https://www.genecards.org/cgi-bin/carddisp.pl?gene=BMAL1
RPS10	Ribosomal Protein S10	Protein Coding	P46783	47	GC06M087395	8.59122	https://www.genecards.org/cgi-bin/carddisp.pl?gene=RPS10
RPS6KA3	Ribosomal Protein S6 Kinase A3	Protein Coding	P51812	56	GC0XM020149	8.58309	https://www.genecards.org/cgi-bin/carddisp.pl?gene=RPS6KA3
LMNB1	Lamin B1	Protein Coding	P20700	50	GC05P126776	8.56515	https://www.genecards.org/cgi-bin/carddisp.pl?gene=LMNB1
S100A11	S100 Calcium Binding Protein A11	Protein Coding	P31949	47	GC01M152032	8.49551	https://www.genecards.org/cgi-bin/carddisp.pl?gene=S100A11
YWHAQ	Tyrosine 3-Monooxygenase/Tryptophan 5-Monooxygenase Activation Protein Theta	Protein Coding	P27348	50	GC02M009583	8.4686	https://www.genecards.org/cgi-bin/carddisp.pl?gene=YWHAQ
MYBL2	MYB Proto-Oncogene Like 2	Protein Coding	P10244	46	GC20P043667	8.42001	https://www.genecards.org/cgi-bin/carddisp.pl?gene=MYBL2
APOA1	Apolipoprotein A1	Protein Coding	P02647	54	GC11M116835	8.39848	https://www.genecards.org/cgi-bin/carddisp.pl?gene=APOA1
TLE1	TLE Family Member 1, Transcriptional Corepressor	Protein Coding	Q04724	48	GC09M081583	8.35388	https://www.genecards.org/cgi-bin/carddisp.pl?gene=TLE1
TUBG1	Tubulin Gamma 1	Protein Coding	P23258	52	GC17P042609	8.33726	https://www.genecards.org/cgi-bin/carddisp.pl?gene=TUBG1
MALT1	MALT1 Paracaspase	Protein Coding	Q9UDY8	52	GC18P058671	8.32234	https://www.genecards.org/cgi-bin/carddisp.pl?gene=MALT1
MAPK13	Mitogen-Activated Protein Kinase 13	Protein Coding	O15264	51	GC06P119054	8.30398	https://www.genecards.org/cgi-bin/carddisp.pl?gene=MAPK13
HNRNPM	Heterogeneous Nuclear Ribonucleoprotein M	Protein Coding	P52272	43	GC19P008444	8.29736	https://www.genecards.org/cgi-bin/carddisp.pl?gene=HNRNPM
MBNL1	Muscleblind Like Splicing Regulator 1	Protein Coding	Q9NR56	42	GC03P152243	8.29306	https://www.genecards.org/cgi-bin/carddisp.pl?gene=MBNL1
IL23A	Interleukin 23 Subunit Alpha	Protein Coding	Q9NPF7	42	GC12P059099	8.29007	https://www.genecards.org/cgi-bin/carddisp.pl?gene=IL23A
HNRNPC	Heterogeneous Nuclear Ribonucleoprotein C	Protein Coding	P07910	45	GC14M026085	8.28658	https://www.genecards.org/cgi-bin/carddisp.pl?gene=HNRNPC
SRSF1	Serine And Arginine Rich Splicing Factor 1	Protein Coding	Q07955	46	GC17M068735	8.25795	https://www.genecards.org/cgi-bin/carddisp.pl?gene=SRSF1
TRIM21	Tripartite Motif Containing 21	Protein Coding	P19474	47	GC11M004384	8.22217	https://www.genecards.org/cgi-bin/carddisp.pl?gene=TRIM21
REG3A	Regenerating Family Member 3 Alpha	Protein Coding	Q06141	41	GC02M079157	8.14762	https://www.genecards.org/cgi-bin/carddisp.pl?gene=REG3A
ANXA4	Annexin A4	Protein Coding	P09525	44	GC02P069644	8.13266	https://www.genecards.org/cgi-bin/carddisp.pl?gene=ANXA4
CPSF6	Cleavage And Polyadenylation Specific Factor 6	Protein Coding	Q16630	42	GC12P069239	8.12714	https://www.genecards.org/cgi-bin/carddisp.pl?gene=CPSF6
LAMB1	Laminin Subunit Beta 1	Protein Coding	P07942	53	GC07M107923	8.09232	https://www.genecards.org/cgi-bin/carddisp.pl?gene=LAMB1
HNRNPF	Heterogeneous Nuclear Ribonucleoprotein F	Protein Coding	P52597	45	GC10M043385	8.07298	https://www.genecards.org/cgi-bin/carddisp.pl?gene=HNRNPF
BIN1	Bridging Integrator 1	Protein Coding	O00499	50	GC02M127048	8.06173	https://www.genecards.org/cgi-bin/carddisp.pl?gene=BIN1
MSX2	Msh Homeobox 2	Protein Coding	P35548	49	GC05P174724	8.03272	https://www.genecards.org/cgi-bin/carddisp.pl?gene=MSX2
LRIG1	Leucine Rich Repeats And Immunoglobulin Like Domains 1	Protein Coding	Q96JA1	46	GC03M066379	8.02786	https://www.genecards.org/cgi-bin/carddisp.pl?gene=LRIG1
AICDA	Activation Induced Cytidine Deaminase	Protein Coding	Q9GZX7	47	GC12M008602	7.96125	https://www.genecards.org/cgi-bin/carddisp.pl?gene=AICDA
ARTN	Artemin	Protein Coding	Q5T4W7	45	GC01P043933	7.95916	https://www.genecards.org/cgi-bin/carddisp.pl?gene=ARTN
ITGB2	Integrin Subunit Beta 2	Protein Coding	P05107	54	GC21M044885	7.90147	https://www.genecards.org/cgi-bin/carddisp.pl?gene=ITGB2
AQP1	Aquaporin 1 (Colton Blood Group)	Protein Coding	P29972	50	GC07P030911	7.88693	https://www.genecards.org/cgi-bin/carddisp.pl?gene=AQP1
RPLP0	Ribosomal Protein Lateral Stalk Subunit P0	Protein Coding	P05388	45	GC12M120196	7.85197	https://www.genecards.org/cgi-bin/carddisp.pl?gene=RPLP0
TRPC1	Transient Receptor Potential Cation Channel Subfamily C Member 1	Protein Coding	P48995	44	GC03P142724	7.85084	https://www.genecards.org/cgi-bin/carddisp.pl?gene=TRPC1
HNRNPU	Heterogeneous Nuclear Ribonucleoprotein U	Protein Coding	Q00839	47	GC01M244844	7.82531	https://www.genecards.org/cgi-bin/carddisp.pl?gene=HNRNPU
PARK7	Parkinsonism Associated Deglycase	Protein Coding	Q99497	51	GC01P009047	7.81659	https://www.genecards.org/cgi-bin/carddisp.pl?gene=PARK7
SOX1	SRY-Box Transcription Factor 1	Protein Coding	O00570	40	GC13P112067	7.79179	https://www.genecards.org/cgi-bin/carddisp.pl?gene=SOX1
CRYAB	Crystallin Alpha B	Protein Coding	P02511	50	GC11M111908	7.7866	https://www.genecards.org/cgi-bin/carddisp.pl?gene=CRYAB
SIRT2	Sirtuin 2	Protein Coding	Q8IXJ6	51	GC19M038878	7.75903	https://www.genecards.org/cgi-bin/carddisp.pl?gene=SIRT2
COL6A1	Collagen Type VI Alpha 1 Chain	Protein Coding	P12109	48	GC21P045981	7.73057	https://www.genecards.org/cgi-bin/carddisp.pl?gene=COL6A1
CLDN6	Claudin 6	Protein Coding	P56747	44	GC16M003014	7.67308	https://www.genecards.org/cgi-bin/carddisp.pl?gene=CLDN6
CCT3	Chaperonin Containing TCP1 Subunit 3	Protein Coding	P49368	45	GC01M156308	7.63461	https://www.genecards.org/cgi-bin/carddisp.pl?gene=CCT3
RPS25	Ribosomal Protein S25	Protein Coding	P62851	41	GC11M119015	7.6312	https://www.genecards.org/cgi-bin/carddisp.pl?gene=RPS25
GRHL2	Grainyhead Like Transcription Factor 2	Protein Coding	Q6ISB3	45	GC08P101492	7.61308	https://www.genecards.org/cgi-bin/carddisp.pl?gene=GRHL2
ATP5F1A	ATP Synthase F1 Subunit Alpha	Protein Coding	P25705	50	GC18M046081	7.59708	https://www.genecards.org/cgi-bin/carddisp.pl?gene=ATP5F1A
ACP5	Acid Phosphatase 5, Tartrate Resistant	Protein Coding	P13686	50	GC19M011574	7.57973	https://www.genecards.org/cgi-bin/carddisp.pl?gene=ACP5
PSAP	Prosaposin	Protein Coding	P07602	51	GC10M071816	7.57642	https://www.genecards.org/cgi-bin/carddisp.pl?gene=PSAP
RAB27A	RAB27A, Member RAS Oncogene Family	Protein Coding	P51159	51	GC15M055202	7.56939	https://www.genecards.org/cgi-bin/carddisp.pl?gene=RAB27A
RPL4	Ribosomal Protein L4	Protein Coding	P36578	45	GC15M066498	7.53847	https://www.genecards.org/cgi-bin/carddisp.pl?gene=RPL4
TPT1	Tumor Protein, Translationally-Controlled 1	Protein Coding	P13693	50	GC13M045333	7.53623	https://www.genecards.org/cgi-bin/carddisp.pl?gene=TPT1
CA2	Carbonic Anhydrase 2	Protein Coding	P00918	54	GC08P085463	7.50787	https://www.genecards.org/cgi-bin/carddisp.pl?gene=CA2
DCD	Dermcidin	Protein Coding	P81605	41	GC12M054644	7.45255	https://www.genecards.org/cgi-bin/carddisp.pl?gene=DCD
ZFP36	ZFP36 Ring Finger Protein	Protein Coding	P26651	42	GC19P039406	7.45056	https://www.genecards.org/cgi-bin/carddisp.pl?gene=ZFP36
GAS1	Growth Arrest Specific 1	Protein Coding	P54826	46	GC09M086944	7.44988	https://www.genecards.org/cgi-bin/carddisp.pl?gene=GAS1
KCNH2	Potassium Voltage-Gated Channel Subfamily H Member 2	Protein Coding	Q12809	53	GC07M150944	7.44807	https://www.genecards.org/cgi-bin/carddisp.pl?gene=KCNH2
TMPRSS11A	Transmembrane Serine Protease 11A	Protein Coding	Q6ZMR5	40	GC04M067909	7.4256	https://www.genecards.org/cgi-bin/carddisp.pl?gene=TMPRSS11A
AQP3	Aquaporin 3 (Gill Blood Group)	Protein Coding	Q92482	48	GC09M033431	7.39488	https://www.genecards.org/cgi-bin/carddisp.pl?gene=AQP3
RNH1	Ribonuclease/Angiogenin Inhibitor 1	Protein Coding	P13489	41	GC11M009563	7.36972	https://www.genecards.org/cgi-bin/carddisp.pl?gene=RNH1
BANP	BTG3 Associated Nuclear Protein	Protein Coding	Q8N9N5	43	GC16P087949	7.36213	https://www.genecards.org/cgi-bin/carddisp.pl?gene=BANP
SRSF6	Serine And Arginine Rich Splicing Factor 6	Protein Coding	Q13247	45	GC20P043457	7.35354	https://www.genecards.org/cgi-bin/carddisp.pl?gene=SRSF6
ALDH3A1	Aldehyde Dehydrogenase 3 Family Member A1	Protein Coding	P30838	50	GC17M019737	7.30526	https://www.genecards.org/cgi-bin/carddisp.pl?gene=ALDH3A1
ENPP1	Ectonucleotide Pyrophosphatase/Phosphodiesterase 1	Protein Coding	P22413	53	GC06P131808	7.28244	https://www.genecards.org/cgi-bin/carddisp.pl?gene=ENPP1
G6PC1	Glucose-6-Phosphatase Catalytic Subunit 1	Protein Coding	P35575	47	GC17P094989	7.27804	https://www.genecards.org/cgi-bin/carddisp.pl?gene=G6PC1
RPL14	Ribosomal Protein L14	Protein Coding	P50914	43	GC03P040458	7.27726	https://www.genecards.org/cgi-bin/carddisp.pl?gene=RPL14
SLC17A5	Solute Carrier Family 17 Member 5	Protein Coding	Q9NRA2	48	GC06M073593	7.26264	https://www.genecards.org/cgi-bin/carddisp.pl?gene=SLC17A5
RYR2	Ryanodine Receptor 2	Protein Coding	Q92736	51	GC01P237042	7.23387	https://www.genecards.org/cgi-bin/carddisp.pl?gene=RYR2
SLCO1B1	Solute Carrier Organic Anion Transporter Family Member 1B1	Protein Coding	Q9Y6L6	50	GC12P034155	7.23323	https://www.genecards.org/cgi-bin/carddisp.pl?gene=SLCO1B1
TRO	Trophinin	Protein Coding	Q12816	41	GC0XP054920	7.23077	https://www.genecards.org/cgi-bin/carddisp.pl?gene=TRO
MT3	Metallothionein 3	Protein Coding	P25713	42	GC16P056589	7.21103	https://www.genecards.org/cgi-bin/carddisp.pl?gene=MT3
RIGI	RNA Sensor RIG-I	Protein Coding	O95786	51	GC09M032493	7.20822	https://www.genecards.org/cgi-bin/carddisp.pl?gene=RIGI
TRIM29	Tripartite Motif Containing 29	Protein Coding	Q14134	44	GC11M120111	7.19741	https://www.genecards.org/cgi-bin/carddisp.pl?gene=TRIM29
RIT1	Ras Like Without CAAX 1	Protein Coding	Q92963	50	GC01M155897	7.18336	https://www.genecards.org/cgi-bin/carddisp.pl?gene=RIT1
DUSP4	Dual Specificity Phosphatase 4	Protein Coding	Q13115	44	GC08M029343	7.18299	https://www.genecards.org/cgi-bin/carddisp.pl?gene=DUSP4
NONO	Non-POU Domain Containing Octamer Binding	Protein Coding	Q15233	48	GC0XP071255	7.18256	https://www.genecards.org/cgi-bin/carddisp.pl?gene=NONO
WNT11	Wnt Family Member 11	Protein Coding	O96014	47	GC11M076186	7.17879	https://www.genecards.org/cgi-bin/carddisp.pl?gene=WNT11
TUBB4B	Tubulin Beta 4B Class IVb	Protein Coding	P68371	47	GC09P137241	7.17866	https://www.genecards.org/cgi-bin/carddisp.pl?gene=TUBB4B
SOX18	SRY-Box Transcription Factor 18	Protein Coding	P35713	44	GC20M064047	7.16026	https://www.genecards.org/cgi-bin/carddisp.pl?gene=SOX18
POLR2C	RNA Polymerase II Subunit C	Protein Coding	P19387	46	GC16P057462	7.15566	https://www.genecards.org/cgi-bin/carddisp.pl?gene=POLR2C
HTRA1	HtrA Serine Peptidase 1	Protein Coding	Q92743	48	GC10P122461	7.14814	https://www.genecards.org/cgi-bin/carddisp.pl?gene=HTRA1
KHSRP	KH-Type Splicing Regulatory Protein	Protein Coding	Q92945	45	GC19M006413	7.13441	https://www.genecards.org/cgi-bin/carddisp.pl?gene=KHSRP
SETDB1	SET Domain Bifurcated Histone Lysine Methyltransferase 1	Protein Coding	Q15047	47	GC01P150926	7.13382	https://www.genecards.org/cgi-bin/carddisp.pl?gene=SETDB1
USP14	Ubiquitin Specific Peptidase 14	Protein Coding	P54578	48	GC18P000158	7.13014	https://www.genecards.org/cgi-bin/carddisp.pl?gene=USP14
GALNT3	Polypeptide N-Acetylgalactosaminyltransferase 3	Protein Coding	Q14435	49	GC02M165747	7.12982	https://www.genecards.org/cgi-bin/carddisp.pl?gene=GALNT3
RPS16	Ribosomal Protein S16	Protein Coding	P62249	45	GC19M039433	7.12139	https://www.genecards.org/cgi-bin/carddisp.pl?gene=RPS16
F11R	F11 Receptor	Protein Coding	Q9Y624	46	GC01M160995	7.1059	https://www.genecards.org/cgi-bin/carddisp.pl?gene=F11R
PFKP	Phosphofructokinase, Platelet	Protein Coding	Q01813	49	GC10P003066	7.08809	https://www.genecards.org/cgi-bin/carddisp.pl?gene=PFKP
RDX	Radixin	Protein Coding	P35241	51	GC11M109864	7.08573	https://www.genecards.org/cgi-bin/carddisp.pl?gene=RDX
MYH11	Myosin Heavy Chain 11	Protein Coding	P35749	50	GC16M017050	7.07247	https://www.genecards.org/cgi-bin/carddisp.pl?gene=MYH11
MEIS1	Meis Homeobox 1	Protein Coding	O00470	45	GC02P066433	7.05509	https://www.genecards.org/cgi-bin/carddisp.pl?gene=MEIS1
XPO5	Exportin 5	Protein Coding	Q9HAV4	43	GC06M043522	7.04368	https://www.genecards.org/cgi-bin/carddisp.pl?gene=XPO5
ACTL6A	Actin Like 6A	Protein Coding	O96019	45	GC03P179562	7.00632	https://www.genecards.org/cgi-bin/carddisp.pl?gene=ACTL6A
P4HB	Prolyl 4-Hydroxylase Subunit Beta	Protein Coding	P07237	53	GC17M081843	6.99342	https://www.genecards.org/cgi-bin/carddisp.pl?gene=P4HB
TRPC5	Transient Receptor Potential Cation Channel Subfamily C Member 5	Protein Coding	Q9UL62	44	GC0XM111774	6.99068	https://www.genecards.org/cgi-bin/carddisp.pl?gene=TRPC5
G3BP1	G3BP Stress Granule Assembly Factor 1	Protein Coding	Q13283	44	GC05P151771	6.97952	https://www.genecards.org/cgi-bin/carddisp.pl?gene=G3BP1
PRRX1	Paired Related Homeobox 1	Protein Coding	P54821	46	GC01P170662	6.97736	https://www.genecards.org/cgi-bin/carddisp.pl?gene=PRRX1
POU2F1	POU Class 2 Homeobox 1	Protein Coding	P14859	47	GC01P167221	6.94298	https://www.genecards.org/cgi-bin/carddisp.pl?gene=POU2F1
MBD1	Methyl-CpG Binding Domain Protein 1	Protein Coding	Q9UIS9	45	GC18M050266	6.94078	https://www.genecards.org/cgi-bin/carddisp.pl?gene=MBD1
ARHGAP1	Rho GTPase Activating Protein 1	Protein Coding	Q07960	46	GC11M116471	6.93925	https://www.genecards.org/cgi-bin/carddisp.pl?gene=ARHGAP1
CD14	CD14 Molecule	Protein Coding	P08571	50	GC05M140631	6.9226	https://www.genecards.org/cgi-bin/carddisp.pl?gene=CD14
C1QBP	Complement C1q Binding Protein	Protein Coding	Q07021	48	GC17M005432	6.91628	https://www.genecards.org/cgi-bin/carddisp.pl?gene=C1QBP
RNF2	Ring Finger Protein 2	Protein Coding	Q99496	48	GC01P185045	6.91177	https://www.genecards.org/cgi-bin/carddisp.pl?gene=RNF2
PRDX4	Peroxiredoxin 4	Protein Coding	Q13162	46	GC0XP023665	6.90725	https://www.genecards.org/cgi-bin/carddisp.pl?gene=PRDX4
CYSLTR1	Cysteinyl Leukotriene Receptor 1	Protein Coding	Q9Y271	46	GC0XM078271	6.89114	https://www.genecards.org/cgi-bin/carddisp.pl?gene=CYSLTR1
NFATC2	Nuclear Factor Of Activated T Cells 2	Protein Coding	Q13469	50	GC20M051386	6.88555	https://www.genecards.org/cgi-bin/carddisp.pl?gene=NFATC2
EIF6	Eukaryotic Translation Initiation Factor 6	Protein Coding	P56537	45	GC20M035278	6.84339	https://www.genecards.org/cgi-bin/carddisp.pl?gene=EIF6
YWHAG	Tyrosine 3-Monooxygenase/Tryptophan 5-Monooxygenase Activation Protein Gamma	Protein Coding	P61981	52	GC07M078254	6.79551	https://www.genecards.org/cgi-bin/carddisp.pl?gene=YWHAG
POU4F1	POU Class 4 Homeobox 1	Protein Coding	Q01851	44	GC13M078598	6.79453	https://www.genecards.org/cgi-bin/carddisp.pl?gene=POU4F1
MYH10	Myosin Heavy Chain 10	Protein Coding	P35580	49	GC17M008474	6.79135	https://www.genecards.org/cgi-bin/carddisp.pl?gene=MYH10
EIF3B	Eukaryotic Translation Initiation Factor 3 Subunit B	Protein Coding	P55884	42	GC07P002354	6.73463	https://www.genecards.org/cgi-bin/carddisp.pl?gene=EIF3B
ACE2	Angiotensin Converting Enzyme 2	Protein Coding	Q9BYF1	52	GC0XM015494	6.7199	https://www.genecards.org/cgi-bin/carddisp.pl?gene=ACE2
PGAM1	Phosphoglycerate Mutase 1	Protein Coding	P18669	47	GC10P097426	6.71721	https://www.genecards.org/cgi-bin/carddisp.pl?gene=PGAM1
ELP1	Elongator Acetyltransferase Complex Subunit 1	Protein Coding	O95163	47	GC09M108868	6.70982	https://www.genecards.org/cgi-bin/carddisp.pl?gene=ELP1
MYO5A	Myosin VA	Protein Coding	Q9Y4I1	48	GC15M142209	6.70698	https://www.genecards.org/cgi-bin/carddisp.pl?gene=MYO5A
CX3CL1	C-X3-C Motif Chemokine Ligand 1	Protein Coding	P78423	47	GC16P057372	6.69651	https://www.genecards.org/cgi-bin/carddisp.pl?gene=CX3CL1
RPL24	Ribosomal Protein L24	Protein Coding	P83731	44	GC03M101681	6.6901	https://www.genecards.org/cgi-bin/carddisp.pl?gene=RPL24
AGO1	Argonaute RISC Component 1	Protein Coding	Q9UL18	45	GC01P035869	6.68482	https://www.genecards.org/cgi-bin/carddisp.pl?gene=AGO1
TUBB2A	Tubulin Beta 2A Class IIa	Protein Coding	Q13885	49	GC06M003153	6.67724	https://www.genecards.org/cgi-bin/carddisp.pl?gene=TUBB2A
RPS2	Ribosomal Protein S2	Protein Coding	P15880	44	GC16M014071	6.66507	https://www.genecards.org/cgi-bin/carddisp.pl?gene=RPS2
ITGAL	Integrin Subunit Alpha L	Protein Coding	P20701	50	GC16P030472	6.66243	https://www.genecards.org/cgi-bin/carddisp.pl?gene=ITGAL
CLDN2	Claudin 2	Protein Coding	P57739	45	GC0XP106900	6.66161	https://www.genecards.org/cgi-bin/carddisp.pl?gene=CLDN2
HCK	HCK Proto-Oncogene, Src Family Tyrosine Kinase	Protein Coding	P08631	52	GC20P032052	6.64518	https://www.genecards.org/cgi-bin/carddisp.pl?gene=HCK
DPYSL2	Dihydropyrimidinase Like 2	Protein Coding	Q16555	50	GC08P026514	6.63618	https://www.genecards.org/cgi-bin/carddisp.pl?gene=DPYSL2
ACTA1	Actin Alpha 1, Skeletal Muscle	Protein Coding	P68133	51	GC01M230051	6.58471	https://www.genecards.org/cgi-bin/carddisp.pl?gene=ACTA1
AHSG	Alpha 2-HS Glycoprotein	Protein Coding	P02765	48	GC03P186658	6.57641	https://www.genecards.org/cgi-bin/carddisp.pl?gene=AHSG
ZBTB7A	Zinc Finger And BTB Domain Containing 7A	Protein Coding	O95365	41	GC19M016683	6.57444	https://www.genecards.org/cgi-bin/carddisp.pl?gene=ZBTB7A
GOLM1	Golgi Membrane Protein 1	Protein Coding	Q8NBJ4	44	GC09M086026	6.56572	https://www.genecards.org/cgi-bin/carddisp.pl?gene=GOLM1
HRNR	Hornerin	Protein Coding	Q86YZ3	39	GC01M152212	6.52655	https://www.genecards.org/cgi-bin/carddisp.pl?gene=HRNR
CA12	Carbonic Anhydrase 12	Protein Coding	O43570	51	GC15M063321	6.52603	https://www.genecards.org/cgi-bin/carddisp.pl?gene=CA12
SCN5A	Sodium Voltage-Gated Channel Alpha Subunit 5	Protein Coding	Q14524	53	GC03M038641	6.5126	https://www.genecards.org/cgi-bin/carddisp.pl?gene=SCN5A
FTL	Ferritin Light Chain	Protein Coding	P02792	50	GC19P048965	6.48037	https://www.genecards.org/cgi-bin/carddisp.pl?gene=FTL
CAVIN1	Caveolae Associated Protein 1	Protein Coding	Q6NZI2	45	GC17M068058	6.47521	https://www.genecards.org/cgi-bin/carddisp.pl?gene=CAVIN1
FABP7	Fatty Acid Binding Protein 7	Protein Coding	O15540	46	GC06P124443	6.44764	https://www.genecards.org/cgi-bin/carddisp.pl?gene=FABP7
IL1RAPL2	Interleukin 1 Receptor Accessory Protein Like 2	Protein Coding	Q9NP60	42	GC0XP104566	6.44099	https://www.genecards.org/cgi-bin/carddisp.pl?gene=IL1RAPL2
HNRNPL	Heterogeneous Nuclear Ribonucleoprotein L	Protein Coding	P14866	44	GC19M038836	6.41635	https://www.genecards.org/cgi-bin/carddisp.pl?gene=HNRNPL
DUSP19	Dual Specificity Phosphatase 19	Protein Coding	Q8WTR2	42	GC02P183078	6.41086	https://www.genecards.org/cgi-bin/carddisp.pl?gene=DUSP19
GC	GC Vitamin D Binding Protein	Protein Coding	P02774	48	GC04M071741	6.37656	https://www.genecards.org/cgi-bin/carddisp.pl?gene=GC
PDCD10	Programmed Cell Death 10	Protein Coding	Q9BUL8	45	GC03M167683	6.37324	https://www.genecards.org/cgi-bin/carddisp.pl?gene=PDCD10
EMD	Emerin	Protein Coding	P50402	48	GC0XP154379	6.36398	https://www.genecards.org/cgi-bin/carddisp.pl?gene=EMD
EHF	ETS Homologous Factor	Protein Coding	Q9NZC4	43	GC11P034621	6.3418	https://www.genecards.org/cgi-bin/carddisp.pl?gene=EHF
TFCP2	Transcription Factor CP2	Protein Coding	Q12800	44	GC12M051093	6.30664	https://www.genecards.org/cgi-bin/carddisp.pl?gene=TFCP2
LGMN	Legumain	Protein Coding	Q99538	46	GC14M092703	6.29601	https://www.genecards.org/cgi-bin/carddisp.pl?gene=LGMN
MPP1	MAGUK P55 Scaffold Protein 1	Protein Coding	Q00013	43	GC0XM154779	6.28762	https://www.genecards.org/cgi-bin/carddisp.pl?gene=MPP1
CANX	Calnexin	Protein Coding	P27824	49	GC05P179678	6.28685	https://www.genecards.org/cgi-bin/carddisp.pl?gene=CANX
EEF1D	Eukaryotic Translation Elongation Factor 1 Delta	Protein Coding	P29692	45	GC08M143579	6.26868	https://www.genecards.org/cgi-bin/carddisp.pl?gene=EEF1D
PORCN	Porcupine O-Acyltransferase	Protein Coding	Q9H237	46	GC0XP055970	6.254	https://www.genecards.org/cgi-bin/carddisp.pl?gene=PORCN
CNR1	Cannabinoid Receptor 1	Protein Coding	P21554	50	GC06M088139	6.23077	https://www.genecards.org/cgi-bin/carddisp.pl?gene=CNR1
NMI	N-Myc And STAT Interactor	Protein Coding	Q13287	44	GC02M151270	6.22074	https://www.genecards.org/cgi-bin/carddisp.pl?gene=NMI
SPOCK1	SPARC (Osteonectin), Cwcv And Kazal Like Domains Proteoglycan 1	Protein Coding	Q08629	43	GC05M136975	6.18853	https://www.genecards.org/cgi-bin/carddisp.pl?gene=SPOCK1
MMP19	Matrix Metallopeptidase 19	Protein Coding	Q99542	51	GC12M055835	6.1796	https://www.genecards.org/cgi-bin/carddisp.pl?gene=MMP19
MAPK11	Mitogen-Activated Protein Kinase 11	Protein Coding	Q15759	50	GC22M050263	6.16277	https://www.genecards.org/cgi-bin/carddisp.pl?gene=MAPK11
CLDN11	Claudin 11	Protein Coding	O75508	45	GC03P170418	6.15822	https://www.genecards.org/cgi-bin/carddisp.pl?gene=CLDN11
ARHGAP26	Rho GTPase Activating Protein 26	Protein Coding	Q9UNA1	50	GC05P142770	6.14943	https://www.genecards.org/cgi-bin/carddisp.pl?gene=ARHGAP26
SPTLC1	Serine Palmitoyltransferase Long Chain Base Subunit 1	Protein Coding	O15269	50	GC09M105787	6.12819	https://www.genecards.org/cgi-bin/carddisp.pl?gene=SPTLC1
ELF5	E74 Like ETS Transcription Factor 5	Protein Coding	Q9UKW6	40	GC11M034500	6.10298	https://www.genecards.org/cgi-bin/carddisp.pl?gene=ELF5
PADI4	Peptidyl Arginine Deiminase 4	Protein Coding	Q9UM07	48	GC01P017308	6.08348	https://www.genecards.org/cgi-bin/carddisp.pl?gene=PADI4
ARRB2	Arrestin Beta 2	Protein Coding	P32121	48	GC17P092225	6.07045	https://www.genecards.org/cgi-bin/carddisp.pl?gene=ARRB2
CCT4	Chaperonin Containing TCP1 Subunit 4	Protein Coding	P50991	45	GC02M061868	6.06061	https://www.genecards.org/cgi-bin/carddisp.pl?gene=CCT4
TAGLN2	Transgelin 2	Protein Coding	P37802	44	GC01M159918	6.04341	https://www.genecards.org/cgi-bin/carddisp.pl?gene=TAGLN2
MBP	Myelin Basic Protein	Protein Coding	P02686	48	GC18M076978	6.01916	https://www.genecards.org/cgi-bin/carddisp.pl?gene=MBP
JARID2	Jumonji And AT-Rich Interaction Domain Containing 2	Protein Coding	Q92833	46	GC06P015246	6.00923	https://www.genecards.org/cgi-bin/carddisp.pl?gene=JARID2
FSTL1	Follistatin Like 1	Protein Coding	Q12841	45	GC03M120392	6.00377	https://www.genecards.org/cgi-bin/carddisp.pl?gene=FSTL1
CKAP4	Cytoskeleton Associated Protein 4	Protein Coding	Q07065	40	GC12M106237	5.96634	https://www.genecards.org/cgi-bin/carddisp.pl?gene=CKAP4
DDX39B	DExD-Box Helicase 39B	Protein Coding	Q13838	45	GC06M031530	5.96264	https://www.genecards.org/cgi-bin/carddisp.pl?gene=DDX39B
NPPA	Natriuretic Peptide A	Protein Coding	P01160	48	GC01M011855	5.9492	https://www.genecards.org/cgi-bin/carddisp.pl?gene=NPPA
MGP	Matrix Gla Protein	Protein Coding	P08493	47	GC12M026901	5.93365	https://www.genecards.org/cgi-bin/carddisp.pl?gene=MGP
ZNF750	Zinc Finger Protein 750	Protein Coding	Q32MQ0	39	GC17M082829	5.90331	https://www.genecards.org/cgi-bin/carddisp.pl?gene=ZNF750
UBA1	Ubiquitin Like Modifier Activating Enzyme 1	Protein Coding	P22314	52	GC0XP047190	5.89319	https://www.genecards.org/cgi-bin/carddisp.pl?gene=UBA1
FLG2	Filaggrin 2	Protein Coding	Q5D862	39	GC01M158676	5.88121	https://www.genecards.org/cgi-bin/carddisp.pl?gene=FLG2
RPL12	Ribosomal Protein L12	Protein Coding	P30050	44	GC09M127447	5.85038	https://www.genecards.org/cgi-bin/carddisp.pl?gene=RPL12
ZFYVE9	Zinc Finger FYVE-Type Containing 9	Protein Coding	O95405	46	GC01P052142	5.84447	https://www.genecards.org/cgi-bin/carddisp.pl?gene=ZFYVE9
MSX1	Msh Homeobox 1	Protein Coding	P28360	48	GC04P004861	5.84262	https://www.genecards.org/cgi-bin/carddisp.pl?gene=MSX1
INPP4B	Inositol Polyphosphate-4-Phosphatase Type II B	Protein Coding	O15327	42	GC04M142023	5.84213	https://www.genecards.org/cgi-bin/carddisp.pl?gene=INPP4B
UBD	Ubiquitin D	Protein Coding	O15205	41	GC06M087067	5.81528	https://www.genecards.org/cgi-bin/carddisp.pl?gene=UBD
HNRNPR	Heterogeneous Nuclear Ribonucleoprotein R	Protein Coding	O43390	45	GC01M023303	5.80385	https://www.genecards.org/cgi-bin/carddisp.pl?gene=HNRNPR
CCT6A	Chaperonin Containing TCP1 Subunit 6A	Protein Coding	P40227	44	GC07P056051	5.80036	https://www.genecards.org/cgi-bin/carddisp.pl?gene=CCT6A
CHD8	Chromodomain Helicase DNA Binding Protein 8	Protein Coding	Q9HCK8	46	GC14M021385	5.76165	https://www.genecards.org/cgi-bin/carddisp.pl?gene=CHD8
NID1	Nidogen 1	Protein Coding	P14543	47	GC01M235975	5.75909	https://www.genecards.org/cgi-bin/carddisp.pl?gene=NID1
NFYA	Nuclear Transcription Factor Y Subunit Alpha	Protein Coding	P23511	45	GC06P119099	5.75442	https://www.genecards.org/cgi-bin/carddisp.pl?gene=NFYA
COL12A1	Collagen Type XII Alpha 1 Chain	Protein Coding	Q99715	45	GC06M075084	5.75187	https://www.genecards.org/cgi-bin/carddisp.pl?gene=COL12A1
MAL	Mal, T Cell Differentiation Protein	Protein Coding	P21145	40	GC02P095025	5.73268	https://www.genecards.org/cgi-bin/carddisp.pl?gene=MAL
PIWIL2	Piwi Like RNA-Mediated Gene Silencing 2	Protein Coding	Q8TC59	41	GC08P022275	5.72542	https://www.genecards.org/cgi-bin/carddisp.pl?gene=PIWIL2
FLOT1	Flotillin 1	Protein Coding	O75955	45	GC06M087133	5.70277	https://www.genecards.org/cgi-bin/carddisp.pl?gene=FLOT1
PSMD1	Proteasome 26S Subunit, Non-ATPase 1	Protein Coding	Q99460	43	GC02P231056	5.67143	https://www.genecards.org/cgi-bin/carddisp.pl?gene=PSMD1
POLR2B	RNA Polymerase II Subunit B	Protein Coding	P30876	47	GC04P056977	5.667	https://www.genecards.org/cgi-bin/carddisp.pl?gene=POLR2B
SCARB1	Scavenger Receptor Class B Member 1	Protein Coding	Q8WTV0	51	GC12M124776	5.66014	https://www.genecards.org/cgi-bin/carddisp.pl?gene=SCARB1
ACTN1	Actinin Alpha 1	Protein Coding	P12814	52	GC14M068874	5.64173	https://www.genecards.org/cgi-bin/carddisp.pl?gene=ACTN1
TJP2	Tight Junction Protein 2	Protein Coding	Q9UDY2	48	GC09P069121	5.59253	https://www.genecards.org/cgi-bin/carddisp.pl?gene=TJP2
RPL29	Ribosomal Protein L29	Protein Coding	P47914	43	GC03M053261	5.5845	https://www.genecards.org/cgi-bin/carddisp.pl?gene=RPL29
TBX1	T-Box Transcription Factor 1	Protein Coding	O43435	46	GC22P060237	5.56455	https://www.genecards.org/cgi-bin/carddisp.pl?gene=TBX1
FBL	Fibrillarin	Protein Coding	P22087	46	GC19M039834	5.53793	https://www.genecards.org/cgi-bin/carddisp.pl?gene=FBL
TUBB4A	Tubulin Beta 4A Class IVa	Protein Coding	P04350	51	GC19M016791	5.52764	https://www.genecards.org/cgi-bin/carddisp.pl?gene=TUBB4A
DNAJB6	DnaJ Heat Shock Protein Family (Hsp40) Member B6	Protein Coding	O75190	45	GC07P157335	5.5103	https://www.genecards.org/cgi-bin/carddisp.pl?gene=DNAJB6
PPP2CB	Protein Phosphatase 2 Catalytic Subunit Beta	Protein Coding	P62714	48	GC08M030775	5.50471	https://www.genecards.org/cgi-bin/carddisp.pl?gene=PPP2CB
TNFSF13B	TNF Superfamily Member 13b	Protein Coding	Q9Y275	48	GC13P108251	5.48936	https://www.genecards.org/cgi-bin/carddisp.pl?gene=TNFSF13B
SYNE2	Spectrin Repeat Containing Nuclear Envelope Protein 2	Protein Coding	Q8WXH0	44	GC14P063761	5.48074	https://www.genecards.org/cgi-bin/carddisp.pl?gene=SYNE2
PATZ1	POZ/BTB And AT Hook Containing Zinc Finger 1	Protein Coding	Q9HBE1	42	GC22M031325	5.46059	https://www.genecards.org/cgi-bin/carddisp.pl?gene=PATZ1
EFNB1	Ephrin B1	Protein Coding	P98172	50	GC0XP068828	5.42809	https://www.genecards.org/cgi-bin/carddisp.pl?gene=EFNB1
PLS3	Plastin 3	Protein Coding	P13797	45	GC0XP115560	5.41721	https://www.genecards.org/cgi-bin/carddisp.pl?gene=PLS3
CKS2	CDC28 Protein Kinase Regulatory Subunit 2	Protein Coding	P33552	42	GC09P089311	5.37833	https://www.genecards.org/cgi-bin/carddisp.pl?gene=CKS2
OCLN	Occludin	Protein Coding	Q16625	48	GC05P069492	5.37122	https://www.genecards.org/cgi-bin/carddisp.pl?gene=OCLN
USP11	Ubiquitin Specific Peptidase 11	Protein Coding	P51784	45	GC0XP047232	5.3544	https://www.genecards.org/cgi-bin/carddisp.pl?gene=USP11
IGHE	Immunoglobulin Heavy Constant Epsilon	Protein Coding	P01854	34	GC14M117744	5.35398	https://www.genecards.org/cgi-bin/carddisp.pl?gene=IGHE
MARCKSL1	MARCKS Like 1	Protein Coding	P49006	41	GC01M032334	5.31211	https://www.genecards.org/cgi-bin/carddisp.pl?gene=MARCKSL1
PRDM16	PR/SET Domain 16	Protein Coding	Q9HAZ2	48	GC01P008458	5.30332	https://www.genecards.org/cgi-bin/carddisp.pl?gene=PRDM16
RPL21	Ribosomal Protein L21	Protein Coding	P46778	47	GC13P027251	5.28374	https://www.genecards.org/cgi-bin/carddisp.pl?gene=RPL21
YWHAH	Tyrosine 3-Monooxygenase/Tryptophan 5-Monooxygenase Activation Protein Eta	Protein Coding	Q04917	50	GC22P031944	5.27283	https://www.genecards.org/cgi-bin/carddisp.pl?gene=YWHAH
PTAFR	Platelet Activating Factor Receptor	Protein Coding	P25105	46	GC01M028147	5.26453	https://www.genecards.org/cgi-bin/carddisp.pl?gene=PTAFR
MAPKAPK2	MAPK Activated Protein Kinase 2	Protein Coding	P49137	50	GC01P206684	5.2507	https://www.genecards.org/cgi-bin/carddisp.pl?gene=MAPKAPK2
ORAI1	ORAI Calcium Release-Activated Calcium Modulator 1	Protein Coding	Q96D31	48	GC12P129992	5.25042	https://www.genecards.org/cgi-bin/carddisp.pl?gene=ORAI1
CEBPD	CCAAT Enhancer Binding Protein Delta	Protein Coding	P49716	44	GC08M047759	5.24825	https://www.genecards.org/cgi-bin/carddisp.pl?gene=CEBPD
CPS1	Carbamoyl-Phosphate Synthase 1	Protein Coding	P31327	52	GC02P210477	5.23501	https://www.genecards.org/cgi-bin/carddisp.pl?gene=CPS1
TMEM45A	Transmembrane Protein 45A	Protein Coding	Q9NWC5	34	GC03P100492	5.18431	https://www.genecards.org/cgi-bin/carddisp.pl?gene=TMEM45A
ALPL	Alkaline Phosphatase, Biomineralization Associated	Protein Coding	P05186	54	GC01P021508	5.13188	https://www.genecards.org/cgi-bin/carddisp.pl?gene=ALPL
FABP12	Fatty Acid Binding Protein 12	Protein Coding	A6NFH5	36	GC08M081524	5.12087	https://www.genecards.org/cgi-bin/carddisp.pl?gene=FABP12
ANKRD1	Ankyrin Repeat Domain 1	Protein Coding	Q15327	45	GC10M090912	5.11817	https://www.genecards.org/cgi-bin/carddisp.pl?gene=ANKRD1
TRIB3	Tribbles Pseudokinase 3	Protein Coding	Q96RU7	46	GC20P000361	5.10386	https://www.genecards.org/cgi-bin/carddisp.pl?gene=TRIB3
MYL6	Myosin Light Chain 6	Protein Coding	P60660	44	GC12P056158	5.08903	https://www.genecards.org/cgi-bin/carddisp.pl?gene=MYL6
EFS	Embryonal Fyn-Associated Substrate	Protein Coding	O43281	40	GC14M023356	5.08778	https://www.genecards.org/cgi-bin/carddisp.pl?gene=EFS
ERH	ERH MRNA Splicing And Mitosis Factor	Protein Coding	P84090	40	GC14M069380	5.07528	https://www.genecards.org/cgi-bin/carddisp.pl?gene=ERH
ITGB8	Integrin Subunit Beta 8	Protein Coding	P26012	45	GC07P020329	5.06439	https://www.genecards.org/cgi-bin/carddisp.pl?gene=ITGB8
IL17RD	Interleukin 17 Receptor D	Protein Coding	Q8NFM7	47	GC03M057089	5.06251	https://www.genecards.org/cgi-bin/carddisp.pl?gene=IL17RD
OLR1	Oxidized Low Density Lipoprotein Receptor 1	Protein Coding	P78380	46	GC12M026826	5.05704	https://www.genecards.org/cgi-bin/carddisp.pl?gene=OLR1
SHOX2	SHOX Homeobox 2	Protein Coding	O60902	42	GC03M158095	5.0533	https://www.genecards.org/cgi-bin/carddisp.pl?gene=SHOX2
TNNC1	Troponin C1, Slow Skeletal And Cardiac Type	Protein Coding	P63316	48	GC03M053375	5.0399	https://www.genecards.org/cgi-bin/carddisp.pl?gene=TNNC1
RAB27B	RAB27B, Member RAS Oncogene Family	Protein Coding	O00194	43	GC18P054717	5.0051	https://www.genecards.org/cgi-bin/carddisp.pl?gene=RAB27B
KPRP	Keratinocyte Proline Rich Protein	Protein Coding	Q5T749	34	GC01P158676	5.00045	https://www.genecards.org/cgi-bin/carddisp.pl?gene=KPRP
LY75	Lymphocyte Antigen 75	Protein Coding	O60449	43	GC02M159803	4.94077	https://www.genecards.org/cgi-bin/carddisp.pl?gene=LY75
CSPG4	Chondroitin Sulfate Proteoglycan 4	Protein Coding	Q6UVK1	50	GC15M075674	4.93707	https://www.genecards.org/cgi-bin/carddisp.pl?gene=CSPG4
CDK10	Cyclin Dependent Kinase 10	Protein Coding	Q15131	47	GC16P089680	4.87243	https://www.genecards.org/cgi-bin/carddisp.pl?gene=CDK10
EEF1B2	Eukaryotic Translation Elongation Factor 1 Beta 2	Protein Coding	P24534	46	GC02P206159	4.85975	https://www.genecards.org/cgi-bin/carddisp.pl?gene=EEF1B2
RPS23	Ribosomal Protein S23	Protein Coding	P62266	45	GC05M082273	4.84707	https://www.genecards.org/cgi-bin/carddisp.pl?gene=RPS23
PSTPIP1	Proline-Serine-Threonine Phosphatase Interacting Protein 1	Protein Coding	O43586	47	GC15P076993	4.83686	https://www.genecards.org/cgi-bin/carddisp.pl?gene=PSTPIP1
ENPEP	Glutamyl Aminopeptidase	Protein Coding	Q07075	50	GC04P110365	4.81364	https://www.genecards.org/cgi-bin/carddisp.pl?gene=ENPEP
HNRNPA3	Heterogeneous Nuclear Ribonucleoprotein A3	Protein Coding	P51991	42	GC02P177212	4.79871	https://www.genecards.org/cgi-bin/carddisp.pl?gene=HNRNPA3
CENPE	Centromere Protein E	Protein Coding	Q02224	50	GC04M103105	4.78257	https://www.genecards.org/cgi-bin/carddisp.pl?gene=CENPE
COPB1	COPI Coat Complex Subunit Beta 1	Protein Coding	P53618	45	GC11M014436	4.78004	https://www.genecards.org/cgi-bin/carddisp.pl?gene=COPB1
RPLP2	Ribosomal Protein Lateral Stalk Subunit P2	Protein Coding	P05387	44	GC11P005724	4.76219	https://www.genecards.org/cgi-bin/carddisp.pl?gene=RPLP2
SF3B4	Splicing Factor 3b Subunit 4	Protein Coding	Q15427	47	GC01M149923	4.72773	https://www.genecards.org/cgi-bin/carddisp.pl?gene=SF3B4
CCT8	Chaperonin Containing TCP1 Subunit 8	Protein Coding	P50990	44	GC21M029055	4.68933	https://www.genecards.org/cgi-bin/carddisp.pl?gene=CCT8
PSMA3	Proteasome 20S Subunit Alpha 3	Protein Coding	P25788	48	GC14P058244	4.67035	https://www.genecards.org/cgi-bin/carddisp.pl?gene=PSMA3
ABHD5	Abhydrolase Domain Containing 5, Lysophosphatidic Acid Acyltransferase	Protein Coding	Q8WTS1	49	GC03P043711	4.66517	https://www.genecards.org/cgi-bin/carddisp.pl?gene=ABHD5
CDK3	Cyclin Dependent Kinase 3	Protein Coding	Q00526	42	GC17P094491	4.59218	https://www.genecards.org/cgi-bin/carddisp.pl?gene=CDK3
ZYX	Zyxin	Protein Coding	Q15942	49	GC07P143381	4.58474	https://www.genecards.org/cgi-bin/carddisp.pl?gene=ZYX
TCEA1	Transcription Elongation Factor A1	Protein Coding	P23193	42	GC08M053966	4.55345	https://www.genecards.org/cgi-bin/carddisp.pl?gene=TCEA1
PSMD2	Proteasome 26S Subunit Ubiquitin Receptor, Non-ATPase 2	Protein Coding	Q13200	46	GC03P184298	4.55124	https://www.genecards.org/cgi-bin/carddisp.pl?gene=PSMD2
RAB7A	RAB7A, Member RAS Oncogene Family	Protein Coding	P51149	52	GC03P137408	4.54415	https://www.genecards.org/cgi-bin/carddisp.pl?gene=RAB7A
RANBP1	RAN Binding Protein 1	Protein Coding	P43487	46	GC22P020115	4.54409	https://www.genecards.org/cgi-bin/carddisp.pl?gene=RANBP1
SYVN1	Synoviolin 1	Protein Coding	Q86TM6	44	GC11M116856	4.53785	https://www.genecards.org/cgi-bin/carddisp.pl?gene=SYVN1
FAM83A	Family With Sequence Similarity 83 Member A	Protein Coding	Q86UY5	37	GC08P123178	4.52127	https://www.genecards.org/cgi-bin/carddisp.pl?gene=FAM83A
PLOD3	Procollagen-Lysine,2-Oxoglutarate 5-Dioxygenase 3	Protein Coding	O60568	50	GC07M101205	4.51863	https://www.genecards.org/cgi-bin/carddisp.pl?gene=PLOD3
FERMT2	FERM Domain Containing Kindlin 2	Protein Coding	Q96AC1	43	GC14M052857	4.51274	https://www.genecards.org/cgi-bin/carddisp.pl?gene=FERMT2
SYNCRIP	Synaptotagmin Binding Cytoplasmic RNA Interacting Protein	Protein Coding	O60506	42	GC06M085607	4.4507	https://www.genecards.org/cgi-bin/carddisp.pl?gene=SYNCRIP
RCHY1	Ring Finger And CHY Zinc Finger Domain Containing 1	Protein Coding	Q96PM5	40	GC04M075479	4.43572	https://www.genecards.org/cgi-bin/carddisp.pl?gene=RCHY1
RPL13A	Ribosomal Protein L13a	Protein Coding	P40429	44	GC19P049487	4.4202	https://www.genecards.org/cgi-bin/carddisp.pl?gene=RPL13A
CHRNA7	Cholinergic Receptor Nicotinic Alpha 7 Subunit	Protein Coding	P36544	48	GC15P031923	4.37985	https://www.genecards.org/cgi-bin/carddisp.pl?gene=CHRNA7
B4GALT1	Beta-1,4-Galactosyltransferase 1	Protein Coding	P15291	49	GC09M033100	4.36685	https://www.genecards.org/cgi-bin/carddisp.pl?gene=B4GALT1
SYNPO	Synaptopodin	Protein Coding	Q8N3V7	43	GC05P150601	4.35235	https://www.genecards.org/cgi-bin/carddisp.pl?gene=SYNPO
MZF1	Myeloid Zinc Finger 1	Protein Coding	P28698	40	GC19M086280	4.25407	https://www.genecards.org/cgi-bin/carddisp.pl?gene=MZF1
MEIS2	Meis Homeobox 2	Protein Coding	O14770	46	GC15M036889	4.22628	https://www.genecards.org/cgi-bin/carddisp.pl?gene=MEIS2
AQP2	Aquaporin 2	Protein Coding	P41181	50	GC12P049950	4.13358	https://www.genecards.org/cgi-bin/carddisp.pl?gene=AQP2
IL37	Interleukin 37	Protein Coding	Q9NZH6	42	GC02P128882	4.0951	https://www.genecards.org/cgi-bin/carddisp.pl?gene=IL37
ACTR2	Actin Related Protein 2	Protein Coding	P61160	47	GC02P065227	4.05064	https://www.genecards.org/cgi-bin/carddisp.pl?gene=ACTR2
SQLE	Squalene Epoxidase	Protein Coding	Q14534	48	GC08P124998	4.02733	https://www.genecards.org/cgi-bin/carddisp.pl?gene=SQLE
ERP29	Endoplasmic Reticulum Protein 29	Protein Coding	P30040	40	GC12P112013	3.99033	https://www.genecards.org/cgi-bin/carddisp.pl?gene=ERP29
NCSTN	Nicastrin	Protein Coding	Q92542	52	GC01P160343	3.92808	https://www.genecards.org/cgi-bin/carddisp.pl?gene=NCSTN
LAMP3	Lysosomal Associated Membrane Protein 3	Protein Coding	Q9UQV4	42	GC03M183122	3.92393	https://www.genecards.org/cgi-bin/carddisp.pl?gene=LAMP3
TAFAZZIN	Tafazzin, Phospholipid-Lysophospholipid Transacylase	Protein Coding	Q16635	45	GC0XP154414	3.89866	https://www.genecards.org/cgi-bin/carddisp.pl?gene=TAFAZZIN
NPHS1	NPHS1 Adhesion Molecule, Nephrin	Protein Coding	O60500	51	GC19M035825	3.89719	https://www.genecards.org/cgi-bin/carddisp.pl?gene=NPHS1
PDE4A	Phosphodiesterase 4A	Protein Coding	P27815	48	GC19P010416	3.89334	https://www.genecards.org/cgi-bin/carddisp.pl?gene=PDE4A
IL25	Interleukin 25	Protein Coding	Q9H293	42	GC14P041746	3.87582	https://www.genecards.org/cgi-bin/carddisp.pl?gene=IL25
NACA	Nascent Polypeptide Associated Complex Subunit Alpha	Protein Coding	E9PAV3	42	GC12M056712	3.87482	https://www.genecards.org/cgi-bin/carddisp.pl?gene=NACA
SNRPB	Small Nuclear Ribonucleoprotein Polypeptides B And B1	Protein Coding	P14678	46	GC20M002461	3.87469	https://www.genecards.org/cgi-bin/carddisp.pl?gene=SNRPB
RBP2	Retinol Binding Protein 2	Protein Coding	P50120	44	GC03M139452	3.7937	https://www.genecards.org/cgi-bin/carddisp.pl?gene=RBP2
VPS33B	VPS33B Late Endosome And Lysosome Associated	Protein Coding	Q9H267	46	GC15M090998	3.77989	https://www.genecards.org/cgi-bin/carddisp.pl?gene=VPS33B
MANF	Mesencephalic Astrocyte Derived Neurotrophic Factor	Protein Coding	P55145	43	GC03P051385	3.76478	https://www.genecards.org/cgi-bin/carddisp.pl?gene=MANF
SSH1	Slingshot Protein Phosphatase 1	Protein Coding	Q8WYL5	43	GC12M108885	3.76401	https://www.genecards.org/cgi-bin/carddisp.pl?gene=SSH1
PKLR	Pyruvate Kinase L/R	Protein Coding	P30613	50	GC01M155289	3.72347	https://www.genecards.org/cgi-bin/carddisp.pl?gene=PKLR
PIMREG	PICALM Interacting Mitotic Regulator	Protein Coding	Q9BSJ6	37	GC17P006444	3.6949	https://www.genecards.org/cgi-bin/carddisp.pl?gene=PIMREG
NEUROD1	Neuronal Differentiation 1	Protein Coding	Q13562	47	GC02M181673	3.66494	https://www.genecards.org/cgi-bin/carddisp.pl?gene=NEUROD1
TNRC6A	Trinucleotide Repeat Containing Adaptor 6A	Protein Coding	Q8NDV7	44	GC16P060488	3.58874	https://www.genecards.org/cgi-bin/carddisp.pl?gene=TNRC6A
NEFL	Neurofilament Light Chain	Protein Coding	P07196	48	GC08M024950	3.58627	https://www.genecards.org/cgi-bin/carddisp.pl?gene=NEFL
LMOD1	Leiomodin 1	Protein Coding	P29536	45	GC01M201896	3.51173	https://www.genecards.org/cgi-bin/carddisp.pl?gene=LMOD1
PFN2	Profilin 2	Protein Coding	P35080	43	GC03M149964	3.44906	https://www.genecards.org/cgi-bin/carddisp.pl?gene=PFN2
QSOX2	Quiescin Sulfhydryl Oxidase 2	Protein Coding	Q6ZRP7	41	GC09M136206	3.41126	https://www.genecards.org/cgi-bin/carddisp.pl?gene=QSOX2
FERMT3	FERM Domain Containing Kindlin 3	Protein Coding	Q86UX7	48	GC11P081824	3.41126	https://www.genecards.org/cgi-bin/carddisp.pl?gene=FERMT3
LAD1	Ladinin 1	Protein Coding	O00515	40	GC01M201373	3.32134	https://www.genecards.org/cgi-bin/carddisp.pl?gene=LAD1
CHST11	Carbohydrate Sulfotransferase 11	Protein Coding	Q9NPF2	47	GC12P104455	3.31787	https://www.genecards.org/cgi-bin/carddisp.pl?gene=CHST11
H6PD	Hexose-6-Phosphate Dehydrogenase/Glucose 1-Dehydrogenase	Protein Coding	O95479	47	GC01P009234	3.27774	https://www.genecards.org/cgi-bin/carddisp.pl?gene=H6PD
GDF5	Growth Differentiation Factor 5	Protein Coding	P43026	49	GC20M035433	3.18781	https://www.genecards.org/cgi-bin/carddisp.pl?gene=GDF5
AFF4	ALF Transcription Elongation Factor 4	Protein Coding	Q9UHB7	46	GC05M132875	3.15454	https://www.genecards.org/cgi-bin/carddisp.pl?gene=AFF4
MOAP1	Modulator Of Apoptosis 1	Protein Coding	Q96BY2	39	GC14M093182	3.12886	https://www.genecards.org/cgi-bin/carddisp.pl?gene=MOAP1
STX2	Syntaxin 2	Protein Coding	P32856	41	GC12M130789	3.04232	https://www.genecards.org/cgi-bin/carddisp.pl?gene=STX2
MRTFB	Myocardin Related Transcription Factor B	Protein Coding	Q9ULH7	40	GC16P013994	2.61173	https://www.genecards.org/cgi-bin/carddisp.pl?gene=MRTFB
ANXA9	Annexin A9	Protein Coding	O76027	42	GC01P158574	2.54925	https://www.genecards.org/cgi-bin/carddisp.pl?gene=ANXA9
ACTR1B	Actin Related Protein 1B	Protein Coding	P42025	41	GC02M097655	2.36147	https://www.genecards.org/cgi-bin/carddisp.pl?gene=ACTR1B
DLG4	Discs Large MAGUK Scaffold Protein 4	Protein Coding	P78352	51	GC17M015314	1.89342	https://www.genecards.org/cgi-bin/carddisp.pl?gene=DLG4
