# Supplementary material for: EM-transcriptomic signature predicts drug response in advanced stages of high-grade serous ovarian carcinoma based on ascites-derived primary cultures
Source: Front Pharmacol. 2024 Mar 6;15:1363142. doi: 10.3389/fphar.2024.1363142 (PMC10953505; doi:10.3389/fphar.2024.1363142)
Supplement: Supplementary file 1 [file DataSheet1.zip › Supplementary Table 7.xlsx]

## Sheet: Supplementary Table 7
Supplementary Table 7. The intersection of significant DEGs from the TCGA-OV dataset and investigated genes from the GeneCards database
	SYMBOL	ENTREZID	ENSEMBL	baseMean	log2FoldChange	lfcSE	stat	pvalue	padj	Description
1	ABCB1	5243	ENSG00000085563	435.114	-2.25273	0.107912	-20.8757	8.90668e-97	3.58002e-96	ATP Binding Cassette Subfamily B Member 1
2	ABCG2	9429	ENSG00000118777	691.558	-2.17467	0.096203	-22.605	3.86619e-113	1.81376e-112	ATP Binding Cassette Subfamily G Member 2 (Junior Blood Group)
3	ACTA2	59	ENSG00000107796	34034.8	-3.12962	0.15255	-20.5155	1.56663e-93	6.09414e-93	Actin Alpha 2, Smooth Muscle
4	AIFM1	9131	ENSG00000156709	11431.8	2.35109	0.0683853	34.38	5.01044e-259	7.30337e-258	Apoptosis Inducing Factor Mitochondria Associated 1
5	ALDH1A1	216	ENSG00000165092	9100.15	-3.15194	0.124477	-25.3215	1.85222e-141	1.12238e-140	Aldehyde Dehydrogenase 1 Family Member A1
6	ALDOA	226	ENSG00000149925	24911.9	-3.41931	0.099891	-34.2304	8.52583e-257	1.23292e-255	Aldolase, Fructose-Bisphosphate A
7	ALOX5	240	ENSG00000012779	3593.28	2.07592	0.127149	16.3267	6.37065e-60	1.72773e-59	Arachidonate 5-Lipoxygenase
8	ALPL	249	ENSG00000162551	18077.2	4.88626	0.14965	32.6514	7.65955e-234	9.4712e-233	Alkaline Phosphatase, Biomineralization Associated
9	ANPEP	290	ENSG00000166825	9702.85	3.80397	0.182413	20.8536	1.41337e-96	5.66323e-96	Alanyl Aminopeptidase, Membrane
10	ANXA2	302	ENSG00000182718	83501.6	2.42944	0.0777824	31.2338	3.70118e-214	3.92767e-213	Annexin A2
11	ANXA3	306	ENSG00000138772	7523.16	4.34254	0.112132	38.7271	0	0	Annexin A3
12	APOA1	335	ENSG00000118137	12949.1	3.00866	0.190735	15.774	4.69518e-56	1.21662e-55	Apolipoprotein A1
13	ARF6	382	ENSG00000165527	21495	2.04135	0.0604828	33.7509	1.03729e-249	1.43672e-248	ADP Ribosylation Factor 6
14	BCL2	596	ENSG00000171791	3336.25	-2.14148	0.111803	-19.1541	8.94732e-82	3.10993e-81	BCL2 Apoptosis Regulator
15	BIRC5	332	ENSG00000089685	7425.1	6.55254	0.107689	60.8466	0	0	Baculoviral IAP Repeat Containing 5
16	BMP7	655	ENSG00000101144	13278.5	7.69662	0.186354	41.301	0	0	Bone Morphogenetic Protein 7
17	BRCA2	675	ENSG00000139618	1056.92	2.4208	0.0772804	31.3249	2.13573e-215	2.29304e-214	BRCA2 DNA Repair Associated
18	BUB1	699	ENSG00000169679	5036.79	5.32609	0.0869034	61.2875	0	0	BUB1 Mitotic Checkpoint Serine/Threonine Kinase
19	CA12	771	ENSG00000074410	4611.84	4.13222	0.167698	24.6408	4.61449e-134	2.62706e-133	Carbonic Anhydrase 12
20	CA2	760	ENSG00000104267	1309.77	3.89851	0.128375	30.3681	1.44905e-202	1.41998e-201	Carbonic Anhydrase 2
21	CA9	768	ENSG00000107159	2161.32	3.74437	0.190611	19.644	6.50719e-86	2.35718e-85	Carbonic Anhydrase 9
22	CADM1	23705	ENSG00000182985	10031.6	2.22501	0.0939658	23.679	5.94034e-124	3.10684e-123	Cell Adhesion Molecule 1
23	CASP8	841	ENSG00000064012	6675.78	2.33086	0.0550746	42.322	0	0	Caspase 8
24	CCL2	6347	ENSG00000108691	5846.63	2.85941	0.137506	20.7947	4.8312e-96	1.92856e-95	C-C Motif Chemokine Ligand 2
25	CCNB1	891	ENSG00000134057	8700.74	3.97604	0.0791493	50.2346	0	0	Cyclin B1
26	CCND1	595	ENSG00000110092	19530.6	3.15522	0.1338	23.5816	5.94924e-123	3.06022e-122	Cyclin D1
27	CD24	100133941	ENSG00000272398	154662	8.79601	0.138623	63.4529	0	0	CD24 Molecule
28	CDC25A	993	ENSG00000164045	1481.61	2.01306	0.0864846	23.2765	7.66861e-120	3.83071e-119	Cell Division Cycle 25A
29	CDH1	999	ENSG00000039068	26405.2	5.02555	0.0909155	55.2772	0	0	Cadherin 1
30	CDH2	1000	ENSG00000170558	9313.58	2.63767	0.161578	16.3244	6.61547e-60	1.79374e-59	Cadherin 2
31	CDK1	983	ENSG00000170312	7107.37	4.52758	0.0806792	56.1183	0	0	Cyclin Dependent Kinase 1
32	CDK5	1020	ENSG00000164885	3268.32	2.91216	0.0729091	39.9424	0	0	Cyclin Dependent Kinase 5
33	CDKN1A	1026	ENSG00000124762	15052.8	-2.50275	0.10145	-24.6697	2.26228e-134	1.29369e-133	Cyclin Dependent Kinase Inhibitor 1A
34	CDKN1C	1028	ENSG00000129757	12481.3	-2.12031	0.116001	-18.2784	1.23068e-74	3.95435e-74	Cyclin Dependent Kinase Inhibitor 1C
35	CDKN2A	1029	ENSG00000147889	27598	8.48438	0.158666	53.4732	0	0	Cyclin Dependent Kinase Inhibitor 2A
36	CDKN2B	1030	ENSG00000147883	2489.97	2.50619	0.119732	20.9316	2.76224e-97	1.11659e-96	Cyclin Dependent Kinase Inhibitor 2B
37	CDKN3	1033	ENSG00000100526	2268.55	4.68112	0.0966263	48.4456	0	0	Cyclin Dependent Kinase Inhibitor 3
38	CENPE	1062	ENSG00000138778	1159.47	3.1836	0.0829735	38.3689	0	0	Centromere Protein E
39	CHEK1	1111	ENSG00000149554	2896.44	2.02208	0.0758538	26.6576	1.45941e-156	1.00633e-155	Checkpoint Kinase 1
40	CKS2	1164	ENSG00000123975	9254.66	4.88387	0.102823	47.4979	0	0	CDC28 Protein Kinase Regulatory Subunit 2
41	CLDN1	9076	ENSG00000163347	17622.7	3.30923	0.144215	22.9466	1.59456e-116	7.73585e-116	Claudin 1
42	CLDN11	5010	ENSG00000013297	7001.98	-3.94615	0.126955	-31.0831	4.07043e-212	4.24905e-211	Claudin 11
43	CLDN4	1364	ENSG00000189143	64447	8.49145	0.0880639	96.4237	0	0	Claudin 4
44	CLDN7	1366	ENSG00000181885	17857.2	6.77544	0.0930939	72.7807	0	0	Claudin 7
45	CLU	1191	ENSG00000120885	369253	2.61162	0.207994	12.5562	3.67465e-36	7.50649e-36	Clusterin
46	COL6A1	1291	ENSG00000142156	129912	-2.09976	0.123576	-16.9916	9.47809e-65	2.72831e-64	Collagen Type VI Alpha 1 Chain
47	CP	1356	ENSG00000047457	40061.5	5.02055	0.136195	36.863	1.81151e-297	3.23794e-296	Ceruloplasmin
48	CRABP2	1382	ENSG00000143320	75217.5	7.34548	0.13494	54.4352	0	0	Cellular Retinoic Acid Binding Protein 2
49	CTNND1	1500	ENSG00000198561	7895.36	-3.69401	0.053796	-68.667	0	0	Catenin Delta 1
50	CXADR	1525	ENSG00000154639	9264.64	5.44426	0.0930649	58.4996	0	0	CXADR Ig-Like Cell Adhesion Molecule
51	CXCL1	2919	ENSG00000163739	1994.94	3.32876	0.200815	16.5762	1.0349e-61	2.87117e-61	C-X-C Motif Chemokine Ligand 1
52	CXCL8	3576	ENSG00000169429	2574.72	2.18059	0.186946	11.6643	1.94068e-31	3.73767e-31	C-X-C Motif Chemokine Ligand 8
53	CXCR4	7852	ENSG00000121966	15871.5	3.38245	0.112003	30.1997	2.39307e-200	2.29928e-199	C-X-C Motif Chemokine Receptor 4
54	DCLK1	9201	ENSG00000133083	1540.04	-2.74742	0.142519	-19.2776	8.2811e-83	2.91078e-82	Doublecortin Like Kinase 1
55	DCN	1634	ENSG00000011465	123743	-3.18425	0.143249	-22.2287	1.81157e-109	8.17796e-109	Decorin
56	DDR2	4921	ENSG00000162733	7935.94	-2.61484	0.110522	-23.659	9.53456e-124	4.97445e-123	Discoidin Domain Receptor Tyrosine Kinase 2
57	DDX39B	7919	ENSG00000198563	28235.4	-2.7284	0.0814862	-33.483	8.53037e-246	1.14917e-244	DExD-Box Helicase 39B
58	DES	1674	ENSG00000175084	11237.3	-4.05535	0.199372	-20.3407	5.61701e-92	2.15552e-91	Desmin
59	DHPS	1725	ENSG00000095059	2717.44	-5.1888	0.0974664	-53.2368	0	0	Deoxyhypusine Synthase
60	DNMT3B	1789	ENSG00000088305	1820.74	2.18831	0.0806395	27.1369	3.6112e-162	2.60813e-161	DNA Methyltransferase 3 Beta
61	DSG2	1829	ENSG00000046604	24995.1	2.65155	0.0876322	30.2577	4.12666e-201	3.98288e-200	Desmoglein 2
62	DSP	1832	ENSG00000096696	52020.6	4.82085	0.102367	47.0937	0	0	Desmoplakin
63	DUSP4	1846	ENSG00000120875	1955.88	2.73269	0.138195	19.7742	4.96647e-87	1.81551e-86	Dual Specificity Phosphatase 4
64	DUSP6	1848	ENSG00000139318	9194.44	2.20874	0.111505	19.8084	2.52057e-87	9.23513e-87	Dual Specificity Phosphatase 6
65	E2F1	1869	ENSG00000101412	5614.08	2.81563	0.0805718	34.9456	1.51094e-267	2.33539e-266	E2F Transcription Factor 1
66	E2F3	1871	ENSG00000112242	4168.97	2.88247	0.0699788	41.1906	0	0	E2F Transcription Factor 3
67	EDNRA	1909	ENSG00000151617	3536.94	-2.56027	0.127357	-20.1031	6.92825e-90	2.60099e-89	Endothelin Receptor Type A
68	EEF1D	1936	ENSG00000104529	33410.6	-2.42467	0.0707176	-34.2866	1.24173e-257	1.80178e-256	Eukaryotic Translation Elongation Factor 1 Delta
69	EFS	10278	ENSG00000100842	4914.59	-2.57072	0.185486	-13.8594	1.11614e-43	2.50603e-43	Embryonal Fyn-Associated Substrate
70	EHF	26298	ENSG00000135373	25705.2	9.24809	0.117391	78.78	0	0	ETS Homologous Factor
71	ELF3	1999	ENSG00000163435	33111.6	7.10579	0.0985803	72.0812	0	0	E74 Like ETS Transcription Factor 3
72	ENG	2022	ENSG00000106991	26930.1	-2.51165	0.0692782	-36.2546	8.42388e-288	1.4471e-286	Endoglin
73	ENPP1	5167	ENSG00000197594	2807.56	-2.03193	0.125614	-16.176	7.45278e-59	1.99416e-58	Ectonucleotide Pyrophosphatase/Phosphodiesterase 1
74	EPCAM	4072	ENSG00000119888	46860.8	8.35091	0.092705	90.0804	0	0	Epithelial Cell Adhesion Molecule
75	ERBB3	2065	ENSG00000065361	18601.9	5.04512	0.101999	49.4623	0	0	Erb-B2 Receptor Tyrosine Kinase 3
76	ERN1	2081	ENSG00000178607	3868.6	-2.14045	0.0737303	-29.0308	2.69115e-185	2.3115e-184	Endoplasmic Reticulum To Nucleus Signaling 1
77	F2RL1	2150	ENSG00000164251	2917.53	4.75421	0.110672	42.9577	0	0	F2R Like Trypsin Receptor 1
78	F3	2152	ENSG00000117525	9518.82	-4.26314	0.126501	-33.7004	5.7019e-249	7.85499e-248	Coagulation Factor III, Tissue Factor
79	FABP5	2171	ENSG00000164687	2235.34	3.12902	0.125339	24.9645	1.48665e-137	8.72357e-137	Fatty Acid Binding Protein 5
80	FAM83H	286077	ENSG00000180921	30456.8	7.14791	0.098643	72.4625	0	0	Family With Sequence Similarity 83 Member H
81	FBN1	2200	ENSG00000166147	13655.9	-2.12805	0.166984	-12.744	3.365e-37	6.96174e-37	Fibrillin 1
82	FEN1	2237	ENSG00000168496	3903.92	2.48219	0.0666223	37.2577	7.96025e-304	1.45744e-302	Flap Structure-Specific Endonuclease 1
83	FGF2	2247	ENSG00000138685	1440.26	-4.2972	0.126454	-33.9822	4.08383e-253	5.81367e-252	Fibroblast Growth Factor 2
84	FGFR3	2261	ENSG00000068078	2852.94	3.06572	0.185557	16.5217	2.56063e-61	7.06271e-61	Fibroblast Growth Factor Receptor 3
85	FGFR4	2264	ENSG00000160867	3377.49	-2.38578	0.121619	-19.6168	1.11194e-85	4.01994e-85	Fibroblast Growth Factor Receptor 4
86	FOLH1	2346	ENSG00000086205	730.888	2.12099	0.131243	16.1608	9.53368e-59	2.54829e-58	Folate Hydrolase 1
87	FOXM1	2305	ENSG00000111206	9840.01	4.09794	0.085126	48.1397	0	0	Forkhead Box M1
88	FOXO1	2308	ENSG00000150907	10717.9	-2.61869	0.0821777	-31.8662	7.84327e-223	8.88303e-222	Forkhead Box O1
89	FOXP3	50943	ENSG00000049768	437.457	2.27847	0.106731	21.3477	4.09191e-101	1.70359e-100	Forkhead Box P3
90	FUT8	2530	ENSG00000033170	10154.7	2.30227	0.0858058	26.8311	1.40085e-158	9.78609e-158	Fucosyltransferase 8
91	FXYD5	53827	ENSG00000089327	12132.2	2.39827	0.115516	20.7614	9.66577e-96	3.8405e-95	FXYD Domain Containing Ion Transport Regulator 5
92	GALNT3	2591	ENSG00000115339	8683.26	3.14657	0.0993213	31.6807	2.86333e-220	3.17822e-219	Polypeptide N-Acetylgalactosaminyltransferase 3
93	GATA6	2627	ENSG00000141448	11612.1	-2.20465	0.133594	-16.5026	3.51405e-61	9.67157e-61	GATA Binding Protein 6
94	GDF15	9518	ENSG00000130513	2329.02	2.56191	0.14944	17.1434	7.04464e-66	2.0509e-65	Growth Differentiation Factor 15
95	GJB2	2706	ENSG00000165474	3661.09	5.13611	0.184004	27.913	1.85705e-171	1.44654e-170	Gap Junction Protein Beta 2
96	GRHL2	79977	ENSG00000083307	5210.46	7.47331	0.0934417	79.9783	0	0	Grainyhead Like Transcription Factor 2
97	GRN	2896	ENSG00000030582	66612.8	2.23713	0.0662346	33.7759	4.45668e-250	6.18618e-249	Granulin Precursor
98	GSTM3	2947	ENSG00000134202	7568.19	-3.17668	0.123411	-25.7406	4.10878e-146	2.58908e-145	Glutathione S-Transferase Mu 3
99	H2AX	3014	ENSG00000188486	18445.6	2.73385	0.0813235	33.617	9.46908e-248	1.29749e-246	H2A.X Variant Histone
100	HDAC9	9734	ENSG00000048052	3187.93	2.60074	0.108601	23.9476	9.78116e-127	5.23106e-126	Histone Deacetylase 9
101	HLA-DRB1	3123	ENSG00000196126	52502.2	3.1556	0.135105	23.3567	1.17943e-120	5.93797e-120	Major Histocompatibility Complex, Class II, DR Beta 1
102	HMGA1	3159	ENSG00000137309	81339.9	6.76498	0.0880478	76.8331	0	0	High Mobility Group AT-Hook 1
103	HMGA2	8091	ENSG00000149948	7216.1	4.65709	0.205508	22.6613	1.07858e-113	5.07487e-113	High Mobility Group AT-Hook 2
104	HSPA1A	3303	ENSG00000204389	29296.1	-2.51637	0.146882	-17.1319	8.57907e-66	2.49477e-65	Heat Shock Protein Family A (Hsp70) Member 1A
105	HTRA3	94031	ENSG00000170801	7553.25	-2.74098	0.137051	-19.9997	5.53871e-89	2.0654e-88	HtrA Serine Peptidase 3
106	IDH2	3418	ENSG00000182054	25010.6	3.06409	0.0812901	37.6933	0	0	Isocitrate Dehydrogenase (NADP(+)) 2
107	IGF1	3479	ENSG00000017427	1847.6	-2.05407	0.163471	-12.5653	3.27484e-36	6.69726e-36	Insulin Like Growth Factor 1
108	IGFBP2	3485	ENSG00000115457	126940	2.2963	0.114583	20.0404	2.4457e-89	9.14939e-89	Insulin Like Growth Factor Binding Protein 2
109	IGFBP4	3487	ENSG00000141753	88479.7	-3.14753	0.100119	-31.438	6.12445e-217	6.63681e-216	Insulin Like Growth Factor Binding Protein 4
110	IGFBP5	3488	ENSG00000115461	241739	-3.81843	0.271843	-14.0465	8.09893e-45	1.84201e-44	Insulin Like Growth Factor Binding Protein 5
111	IL16	3603	ENSG00000172349	2023.14	-2.04096	0.109263	-18.6794	7.28986e-78	2.43211e-77	Interleukin 16
112	IL18	3606	ENSG00000150782	2148.98	3.13945	0.123654	25.3891	3.32662e-142	2.03412e-141	Interleukin 18
113	IL1RN	3557	ENSG00000136689	2621.84	3.74546	0.120434	31.0996	2.44134e-212	2.55263e-211	Interleukin 1 Receptor Antagonist
114	IL23A	51561	ENSG00000110944	280.905	2.13955	0.110386	19.3825	1.08484e-83	3.84806e-83	Interleukin 23 Subunit Alpha
115	IL2RB	3560	ENSG00000100385	1782.79	3.76249	0.152816	24.621	7.52215e-134	4.2767e-133	Interleukin 2 Receptor Subunit Beta
116	INSR	3643	ENSG00000171105	15362.5	-2.05021	0.0733508	-27.9507	6.46548e-172	5.06087e-171	Insulin Receptor
117	ISG15	9636	ENSG00000187608	23898.2	4.98664	0.149549	33.3444	8.76736e-244	1.15675e-242	ISG15 Ubiquitin Like Modifier
118	ITGA3	3675	ENSG00000005884	36311.5	2.11241	0.0930267	22.7076	3.77137e-114	1.78367e-113	Integrin Subunit Alpha 3
119	ITGB2	3689	ENSG00000160255	9921.26	2.39246	0.132403	18.0695	5.53983e-73	1.7407e-72	Integrin Subunit Beta 2
120	ITGB4	3691	ENSG00000132470	40602.2	3.99601	0.128656	31.0597	8.43219e-212	8.79504e-211	Integrin Subunit Beta 4
121	ITGB8	3696	ENSG00000105855	23421	2.85126	0.10456	27.269	9.88785e-164	7.26017e-163	Integrin Subunit Beta 8
122	JUP	3728	ENSG00000173801	91463.3	2.65193	0.0666233	39.8048	0	0	Junction Plakoglobin
123	KIT	3815	ENSG00000157404	2267.93	-4.40757	0.146266	-30.134	1.74073e-199	1.66626e-198	KIT Proto-Oncogene, Receptor Tyrosine Kinase
124	KLF4	9314	ENSG00000136826	5601.95	-2.85858	0.118099	-24.2049	1.97426e-129	1.07931e-128	KLF Transcription Factor 4
125	KLF5	688	ENSG00000102554	15746.7	3.9231	0.0842741	46.5516	0	0	KLF Transcription Factor 5
126	KPNA2	3838	ENSG00000182481	21657.1	4.29055	0.0843454	50.8688	0	0	Karyopherin Subunit Alpha 2
127	KRT18	3875	ENSG00000111057	89856.1	5.7071	0.095394	59.8266	0	0	Keratin 18
128	KRT19	3880	ENSG00000171345	84974.5	3.26129	0.0926057	35.2169	1.101e-271	1.73959e-270	Keratin 19
129	KRT5	3852	ENSG00000186081	11657.3	3.21933	0.198157	16.2463	2.37141e-59	6.37992e-59	Keratin 5
130	KRT7	3855	ENSG00000135480	62502.9	8.00106	0.118106	67.745	0	0	Keratin 7
131	KRT8	3856	ENSG00000170421	179032	6.79284	0.0921797	73.6913	0	0	Keratin 8
132	KRT80	144501	ENSG00000167767	4768.12	5.82681	0.130835	44.5355	0	0	Keratin 80
133	L1CAM	3897	ENSG00000198910	9220.77	3.64503	0.162388	22.4465	1.38548e-111	6.37591e-111	L1 Cell Adhesion Molecule
134	LAD1	3898	ENSG00000159166	7468.64	6.16455	0.09789	62.9742	0	0	Ladinin 1
135	LAMA5	3911	ENSG00000130702	78072.2	2.20354	0.0960149	22.95	1.47454e-116	7.16175e-116	Laminin Subunit Alpha 5
136	LAMB3	3914	ENSG00000196878	10046.4	5.00986	0.112268	44.6243	0	0	Laminin Subunit Beta 3
137	LAMC2	3918	ENSG00000058085	17564.4	5.16643	0.100261	51.53	0	0	Laminin Subunit Gamma 2
138	LCK	3932	ENSG00000182866	650.613	2.2993	0.130399	17.6328	1.37946e-69	4.1835e-69	LCK Proto-Oncogene, Src Family Tyrosine Kinase
139	LCP1	3936	ENSG00000136167	10402.2	2.7099	0.118253	22.9161	3.2135e-116	1.55252e-115	Lymphocyte Cytosolic Protein 1
140	LDHA	3939	ENSG00000134333	135069	2.45706	0.0897727	27.3698	6.28491e-165	4.65207e-164	Lactate Dehydrogenase A
141	LEF1	51176	ENSG00000138795	4593.96	3.34262	0.128298	26.0537	1.222e-149	7.92656e-149	Lymphoid Enhancer Binding Factor 1
142	LEPR	3953	ENSG00000116678	3338.23	-2.67175	0.105916	-25.2251	2.1241e-140	1.27446e-139	Leptin Receptor
143	LGR5	8549	ENSG00000139292	5801.57	3.9934	0.204883	19.4912	1.30492e-84	4.6623e-84	Leucine Rich Repeat Containing G Protein-Coupled Receptor 5
144	LMNB1	4001	ENSG00000113368	7722.27	3.46866	0.073176	47.4017	0	0	Lamin B1
145	LMOD1	25802	ENSG00000163431	7478.04	-4.59634	0.130835	-35.1309	2.27867e-270	3.57821e-269	Leiomodin 1
146	LRP1	4035	ENSG00000123384	73988.1	-2.09269	0.0925957	-22.6003	4.30154e-113	2.01652e-112	LDL Receptor Related Protein 1
147	LTF	4057	ENSG00000012223	6336.97	5.23217	0.254046	20.5953	3.02218e-94	1.18317e-93	Lactotransferrin
148	LY75	4065	ENSG00000054219	2130.12	2.20902	0.0924546	23.893	3.61733e-126	1.92573e-125	Lymphocyte Antigen 75
149	MAL	4118	ENSG00000172005	12739.3	5.13749	0.19273	26.6565	1.50508e-156	1.03727e-155	Mal, T Cell Differentiation Protein
150	MAPK10	5602	ENSG00000109339	1367.64	-2.34593	0.143167	-16.386	2.40912e-60	6.56416e-60	Mitogen-Activated Protein Kinase 10
151	MAPK11	5600	ENSG00000185386	1147.32	-2.89141	0.0890814	-32.4581	4.16693e-231	5.03097e-230	Mitogen-Activated Protein Kinase 11
152	MAPK12	6300	ENSG00000188130	3311.5	-4.29542	0.103924	-41.3323	0	0	Mitogen-Activated Protein Kinase 12
153	MCM2	4171	ENSG00000073111	8940.79	2.508	0.0772238	32.477	2.24925e-231	2.72078e-230	Minichromosome Maintenance Complex Component 2
154	MET	4233	ENSG00000105976	3633.2	3.15173	0.134813	23.3786	7.05986e-121	3.55997e-120	MET Proto-Oncogene, Receptor Tyrosine Kinase
155	MGP	4256	ENSG00000111341	22086.8	-2.87723	0.142463	-20.1963	1.05563e-90	3.99465e-90	Matrix Gla Protein
156	MITF	4286	ENSG00000187098	2087.85	-2.21885	0.0960542	-23.1	4.6347e-118	2.28574e-117	Melanocyte Inducing Transcription Factor
157	MMP19	4327	ENSG00000123342	4412.98	-2.92149	0.12193	-23.9603	7.21022e-127	3.86417e-126	Matrix Metallopeptidase 19
158	MMP9	4318	ENSG00000100985	5219.94	5.07115	0.188192	26.9466	6.24507e-160	4.41084e-159	Matrix Metallopeptidase 9
159	MSH2	4436	ENSG00000095002	6747.62	2.00407	0.0611924	32.7504	2.99991e-235	3.73108e-234	MutS Homolog 2
160	MSI1	4440	ENSG00000135097	4333	3.11174	0.152226	20.4417	7.12727e-93	2.75573e-92	Musashi RNA Binding Protein 1
161	MST1R	4486	ENSG00000164078	1847.33	2.50783	0.124748	20.1032	6.91877e-90	2.59819e-89	Macrophage Stimulating 1 Receptor
162	MSX1	4487	ENSG00000163132	3830.08	2.70815	0.18964	14.2805	2.89469e-46	6.71493e-46	Msh Homeobox 1
163	MUC1	4582	ENSG00000185499	79303.9	5.14802	0.120073	42.8741	0	0	Mucin 1, Cell Surface Associated
164	MUC4	4585	ENSG00000145113	3122.46	2.22747	0.186312	11.9556	6.07209e-33	1.19334e-32	Mucin 4, Cell Surface Associated
165	MYH11	4629	ENSG00000133392	27715.7	-5.59192	0.180761	-30.9353	3.99962e-210	4.11803e-209	Myosin Heavy Chain 11
166	NCAM1	4684	ENSG00000149294	9282.99	-2.54078	0.186346	-13.6348	2.48704e-42	5.4944e-42	Neural Cell Adhesion Molecule 1
167	NECTIN4	81607	ENSG00000143217	3263.34	6.27567	0.099176	63.2781	0	0	Nectin Cell Adhesion Molecule 4
168	NID1	4811	ENSG00000116962	15460.2	-2.98241	0.103725	-28.7529	8.32108e-182	7.00613e-181	Nidogen 1
169	NMI	9111	ENSG00000123609	6236.93	2.09472	0.0701795	29.848	9.32507e-196	8.64173e-195	N-Myc And STAT Interactor
170	NQO1	1728	ENSG00000181019	7324.03	2.92887	0.125825	23.2773	7.52357e-120	3.7612e-119	NAD(P)H Quinone Dehydrogenase 1
171	NR4A1	3164	ENSG00000123358	93321.6	-5.12649	0.382146	-13.415	4.93779e-41	1.07345e-40	Nuclear Receptor Subfamily 4 Group A Member 1
172	NTRK2	4915	ENSG00000148053	2039.86	-2.70059	0.15908	-16.9763	1.2303e-64	3.53591e-64	Neurotrophic Receptor Tyrosine Kinase 2
173	OCLN	100506658	ENSG00000197822	2496.59	2.04724	0.079399	25.7842	1.33312e-146	8.43365e-146	Occludin
174	PCNA	5111	ENSG00000132646	17199.1	2.27676	0.0740679	30.7388	1.72481e-207	1.73812e-206	Proliferating Cell Nuclear Antigen
175	PDE4A	5141	ENSG00000065989	3162.6	2.28607	0.108281	21.1123	6.13393e-99	2.51126e-98	Phosphodiesterase 4A
176	PDGFRA	5156	ENSG00000134853	23172.1	-4.84355	0.288145	-16.8094	2.08231e-63	5.90502e-63	Platelet Derived Growth Factor Receptor Alpha
177	PDGFRB	5159	ENSG00000113721	21974.3	-2.75729	0.112495	-24.5103	1.14604e-132	6.45837e-132	Platelet Derived Growth Factor Receptor Beta
178	PIK3CG	5294	ENSG00000105851	725.407	2.20845	0.116825	18.9039	1.05892e-79	3.59567e-79	Phosphatidylinositol-4,5-Bisphosphate 3-Kinase Catalytic Subunit Gamma
179	PKM	5315	ENSG00000067225	245084	2.5781	0.066252	38.9135	0	0	Pyruvate Kinase M1/2
180	PLAU	5328	ENSG00000122861	6131.3	3.80638	0.152371	24.9809	9.86017e-138	5.7992e-137	Plasminogen Activator, Urokinase
181	PLK1	5347	ENSG00000166851	6972.29	3.59613	0.0785423	45.7859	0	0	Polo Like Kinase 1
182	PLK4	10733	ENSG00000142731	1625.68	2.79169	0.0761406	36.665	2.64328e-294	4.6532e-293	Polo Like Kinase 4
183	POSTN	10631	ENSG00000133110	11049.6	3.20624	0.226704	14.1428	2.0679e-45	4.74198e-45	Periostin
184	POU5F1	5460	ENSG00000204531	997.409	4.08663	0.151826	26.9166	1.40375e-159	9.89814e-159	POU Class 5 Homeobox 1
185	PPARG	5468	ENSG00000132170	976.123	-2.68075	0.118622	-22.599	4.43174e-113	2.0768e-112	Peroxisome Proliferator Activated Receptor Gamma
186	PRAME	23532	ENSG00000185686	13740.6	3.96661	0.138109	28.721	2.08892e-181	1.7565e-180	PRAME Nuclear Receptor Transcriptional Regulator
187	PRKCD	5580	ENSG00000163932	12929.4	2.07418	0.0664261	31.2254	4.81693e-214	5.08639e-213	Protein Kinase C Delta
188	PRKCI	5584	ENSG00000163558	31818.9	2.56349	0.0814242	31.4831	1.48064e-217	1.61545e-216	Protein Kinase C Iota
189	PRSS8	5652	ENSG00000052344	17629	7.68659	0.0976247	78.7361	0	0	Serine Protease 8
190	PSAT1	29968	ENSG00000135069	19570.8	4.42049	0.11899	37.1502	4.35517e-302	7.91726e-301	Phosphoserine Aminotransferase 1
191	PTAFR	5724	ENSG00000169403	2839.9	3.53552	0.117856	29.9987	1.02142e-197	9.63312e-197	Platelet Activating Factor Receptor
192	PTGES	9536	ENSG00000148344	1574.4	2.0645	0.140755	14.6674	1.04279e-48	2.47876e-48	Prostaglandin E Synthase
193	PTTG1	9232	ENSG00000164611	6942.62	5.87651	0.107171	54.8328	0	0	PTTG1 Regulator Of Sister Chromatid Separation, Securin
194	PTX3	5806	ENSG00000163661	1740.16	2.53655	0.164976	15.3752	2.39972e-53	6.01717e-53	Pentraxin 3
195	RAB27B	5874	ENSG00000041353	548.906	3.04168	0.131429	23.1431	1.70699e-118	8.44454e-118	RAB27B, Member RAS Oncogene Family
196	RBBP8	5932	ENSG00000101773	7082.5	2.56398	0.0852353	30.0812	8.54034e-199	8.13844e-198	RB Binding Protein 8, Endonuclease
197	RECK	8434	ENSG00000122707	1927.51	-2.08462	0.0711194	-29.3116	7.38078e-189	6.5415e-188	Reversion Inducing Cysteine Rich Protein With Kazal Motifs
198	RELB	5971	ENSG00000104856	5112.7	2.15704	0.0763045	28.2689	8.34716e-176	6.7612e-175	RELB Proto-Oncogene, NF-KB Subunit
199	RET	5979	ENSG00000165731	1515.52	2.92316	0.179544	16.281	1.34695e-59	3.63369e-59	Ret Proto-Oncogene
200	RHOB	388	ENSG00000143878	43445.5	-2.38742	0.0977984	-24.4117	1.28596e-131	7.14931e-131	Ras Homolog Family Member B
201	RIPK2	8767	ENSG00000104312	4212.71	2.11855	0.0799694	26.492	1.19879e-154	8.12184e-154	Receptor Interacting Serine/Threonine Kinase 2
202	ROMO1	140823	ENSG00000125995	13301	2.2868	0.089077	25.6722	2.38939e-145	1.49387e-144	Reactive Oxygen Species Modulator 1
203	RPL21	6144	ENSG00000122026	87040.8	3.69322	0.0803415	45.9691	0	0	Ribosomal Protein L21
204	RPS10	6204	ENSG00000124614	9318.64	-5.89719	0.0834085	-70.7025	0	0	Ribosomal Protein S10
205	RPS23	6228	ENSG00000186468	54755.6	-2.22096	0.0789096	-28.1457	2.70855e-174	2.1665e-173	Ribosomal Protein S23
206	RPS6KA1	6195	ENSG00000117676	5210.3	3.08417	0.07134	43.232	0	0	Ribosomal Protein S6 Kinase A1
207	RUNX3	864	ENSG00000020633	5281.98	4.64005	0.163039	28.4597	3.69131e-178	3.03999e-177	RUNX Family Transcription Factor 3
208	RYR2	6262	ENSG00000198626	1511.08	-2.80332	0.155519	-18.0256	1.22579e-72	3.83562e-72	Ryanodine Receptor 2
209	S100A11	6282	ENSG00000163191	92809.1	3.85621	0.0959176	40.2033	0	0	S100 Calcium Binding Protein A11
210	S100A2	6273	ENSG00000196754	4560.46	5.39788	0.169281	31.8872	4.02384e-223	4.58568e-222	S100 Calcium Binding Protein A2
211	S100A4	6275	ENSG00000196154	20713.1	3.05663	0.157516	19.4052	6.9738e-84	2.47919e-83	S100 Calcium Binding Protein A4
212	SALL4	57167	ENSG00000101115	973.569	3.92443	0.15254	25.7272	5.80518e-146	3.65264e-145	Spalt Like Transcription Factor 4
213	SDC1	6382	ENSG00000115884	10207.7	4.25978	0.132939	32.0432	2.72822e-225	3.17127e-224	Syndecan 1
214	SERPINA1	5265	ENSG00000197249	13299	3.85764	0.147082	26.2279	1.27683e-151	8.44053e-151	Serpin Family A Member 1
215	SERPINF1	5176	ENSG00000132386	26661.7	-2.46337	0.140305	-17.5573	5.22832e-69	1.5744e-68	Serpin Family F Member 1
216	SFN	2810	ENSG00000175793	5073.6	4.79813	0.144199	33.2743	9.08365e-243	1.18625e-241	Stratifin
217	SLC2A1	6513	ENSG00000117394	47818.4	3.57897	0.103307	34.6442	5.46567e-263	8.16216e-262	Solute Carrier Family 2 Member 1
218	SOX18	54345	ENSG00000203883	6144.62	2.19574	0.134305	16.3489	4.4266e-60	1.2028e-59	SRY-Box Transcription Factor 18
219	SOX9	6662	ENSG00000125398	11519.7	6.28967	0.140382	44.8038	0	0	SRY-Box Transcription Factor 9
220	SPINT1	6692	ENSG00000166145	41639.3	6.30422	0.0752695	83.7554	0	0	Serine Peptidase Inhibitor, Kunitz Type 1
221	SPP1	6696	ENSG00000118785	55874.7	5.43865	0.150272	36.1921	8.10197e-287	1.38252e-285	Secreted Phosphoprotein 1
222	SPRY4	81848	ENSG00000187678	5904.16	2.2055	0.119668	18.4302	7.5171e-76	2.44918e-75	Sprouty RTK Signaling Antagonist 4
223	SRSF1	6426	ENSG00000136450	14168.9	-2.09619	0.0350207	-59.8557	0	0	Serine And Arginine Rich Splicing Factor 1
224	ST14	6768	ENSG00000149418	36360	7.38178	0.0947022	77.9473	0	0	ST14 Transmembrane Serine Protease Matriptase
225	STAT1	6772	ENSG00000115415	37629.3	2.17485	0.0845118	25.7342	4.83829e-146	3.04727e-145	Signal Transducer And Activator Of Transcription 1
226	SYK	6850	ENSG00000165025	9916.1	4.48999	0.0934216	48.0617	0	0	Spleen Associated Tyrosine Kinase
227	SYNE1	23345	ENSG00000131018	15695.3	-4.66484	0.0912566	-51.1178	0	0	Spectrin Repeat Containing Nuclear Envelope Protein 1
228	SYNE2	23224	ENSG00000054654	20694.3	-2.21769	0.0810305	-27.3686	6.48386e-165	4.79656e-164	Spectrin Repeat Containing Nuclear Envelope Protein 2
229	TACC3	10460	ENSG00000013810	10325.3	3.46936	0.0810557	42.8021	0	0	Transforming Acidic Coiled-Coil Containing Protein 3
230	TACSTD2	4070	ENSG00000184292	44396.1	7.20718	0.12576	57.3091	0	0	Tumor Associated Calcium Signal Transducer 2
231	TAGLN	6876	ENSG00000149591	52885.7	-3.23284	0.143245	-22.5685	8.83219e-113	4.11933e-112	Transgelin
232	TAGLN2	8407	ENSG00000158710	86814.7	2.01199	0.0634526	31.7085	1.18446e-220	1.3216e-219	Transgelin 2
233	TCF7	6932	ENSG00000081059	3520.71	2.6809	0.102727	26.0973	3.90739e-150	2.55006e-149	Transcription Factor 7
234	TFAP2A	7020	ENSG00000137203	4378.63	5.39025	0.175379	30.7349	1.9475e-207	1.95945e-206	Transcription Factor AP-2 Alpha
235	TGFA	7039	ENSG00000163235	1591.6	4.50611	0.138235	32.5974	4.46867e-233	5.46749e-232	Transforming Growth Factor Alpha
236	TGFBI	7045	ENSG00000120708	22238.9	2.05178	0.13142	15.6123	6.00334e-55	1.53141e-54	Transforming Growth Factor Beta Induced
237	TGFBR3	7049	ENSG00000069702	14011.7	-3.35948	0.09193	-36.5439	2.22758e-292	3.88401e-291	Transforming Growth Factor Beta Receptor 3
238	THY1	7070	ENSG00000154096	19519.9	2.82765	0.137767	20.5249	1.28977e-93	5.02175e-93	Thy-1 Cell Surface Antigen
239	TIMP2	7077	ENSG00000035862	81040.5	-2.86509	0.090097	-31.8	6.47439e-222	7.28753e-221	TIMP Metallopeptidase Inhibitor 2
240	TJP2	9414	ENSG00000119139	4320.32	-5.71665	0.0882468	-64.7803	0	0	Tight Junction Protein 2
241	TK1	7083	ENSG00000167900	10303.8	5.97941	0.102517	58.3258	0	0	Thymidine Kinase 1
242	TNFRSF11B	4982	ENSG00000164761	2065.42	4.1852	0.175107	23.9009	2.99956e-126	1.59752e-125	TNF Receptor Superfamily Member 11b
243	TNFSF10	8743	ENSG00000121858	20360.5	2.24443	0.134684	16.6643	2.38115e-62	6.65806e-62	TNF Superfamily Member 10
244	TNFSF13B	10673	ENSG00000102524	1719.51	2.69399	0.130433	20.6542	8.95327e-95	3.52457e-94	TNF Superfamily Member 13b
245	TNNC1	7134	ENSG00000114854	1090.42	2.15869	0.195712	11.0299	2.74084e-28	5.0697e-28	Troponin C1, Slow Skeletal And Cardiac Type
246	TOP2A	7153	ENSG00000131747	12869.6	6.17736	0.102137	60.4812	0	0	DNA Topoisomerase II Alpha
247	TPM1	7168	ENSG00000140416	27178.7	-2.07695	0.0817604	-25.4029	2.34008e-142	1.43225e-141	Tropomyosin 1
248	TRIB3	57761	ENSG00000101255	3555.89	2.43339	0.10789	22.5543	1.21762e-112	5.66863e-112	Tribbles Pseudokinase 3
249	TRIM29	23650	ENSG00000137699	15223.6	5.66535	0.155978	36.3216	7.39372e-289	1.27527e-287	Tripartite Motif Containing 29
250	TRO	7216	ENSG00000067445	7078.75	-2.4278	0.11515	-21.0838	1.12126e-98	4.58315e-98	Trophinin
251	TRPC1	7220	ENSG00000144935	1987.58	-3.08575	0.0910358	-33.896	7.63575e-252	1.07387e-250	Transient Receptor Potential Cation Channel Subfamily C Member 1
252	TUBB4B	10383	ENSG00000188229	46703	2.07393	0.0778205	26.6501	1.78262e-156	1.22722e-155	Tubulin Beta 4B Class IVb
253	U2AF1	7307	ENSG00000160201	2119.29	-4.80234	0.119273	-40.2633	0	0	U2 Small Nuclear RNA Auxiliary Factor 1
254	VCAN	1462	ENSG00000038427	11609.3	2.48376	0.171455	14.4864	1.47672e-47	3.47409e-47	Versican
255	VDR	7421	ENSG00000111424	3079.99	3.6697	0.108412	33.8496	3.68352e-251	5.15774e-250	Vitamin D Receptor
256	VIM	7431	ENSG00000026025	204917	-3.25436	0.214753	-15.154	7.13293e-52	1.76128e-51	Vimentin
257	VPS33B	26276	ENSG00000184056	981.701	-2.91995	0.0703508	-41.5055	0	0	VPS33B Late Endosome And Lysosome Associated
258	WFDC2	10406	ENSG00000101443	192671	8.71088	0.137965	63.1384	0	0	WAP Four-Disulfide Core Domain 2
259	WNT11	7481	ENSG00000085741	3466.09	2.24077	0.188356	11.8965	1.2346e-32	2.41744e-32	Wnt Family Member 11
260	WNT4	54361	ENSG00000162552	2071.85	-2.75585	0.151911	-18.1412	1.50747e-73	4.77657e-73	Wnt Family Member 4
261	XPC	7508	ENSG00000154767	4736.73	-2.69473	0.0593779	-45.3827	0	0	XPC Complex Subunit, DNA Damage Recognition And Repair Factor
262	YBX1	4904	ENSG00000065978	120759	2.11669	0.0686061	30.8528	5.12988e-209	5.24379e-208	Y-Box Binding Protein 1
263	ZEB2	9839	ENSG00000169554	6831.91	-2.84981	0.0980139	-29.0755	7.32113e-186	6.3308e-185	Zinc Finger E-Box Binding Homeobox 2
